# Supplementary material for: Development and application of a quantitative bioassay to evaluate maize silk resistance to corn earworm herbivory among progenies derived from Peruvian landrace Piura
Source: PLoS One. 2019 Apr 16;14(4):e0215414. doi: 10.1371/journal.pone.0215414 (PMC6467408; doi:10.1371/journal.pone.0215414)
Supplement: S1 File — The table contains 439 data rows instead of the planned 468 because 29 experimental entry plots did not produce sufficient silks for processing into test diets. Seven of the F1:2 entries were a complete loss, accounting for 21 failed samples. The remaining eight failed samples belonged to three F1:2 and four BC1:2 entries for which either one or two samples could not be collected. Thus, only 1.9% (8/411) of samples is missing for the analysis of the 137 entries that are represented by at least one sample, even though 6.2% (29/468) of the planned number of samples were unavailable. A key to the 12 column headings is provided. (XLSX) [file pone.0215414.s008.xlsx]

## Sheet: Silk date and CEW data by plot
Plot	Rep	Entry	Population	Collection date	DTS	CEW weight (g)	Std Err (weight)	% Pupated	Std Err (Pupated)	% Died after growing	Std Err (Died after growing)
1163	1	1	(GT119 x 91001)BC1:2	2012-07-20	71	0.2941	0.0284	8.7	6.01	0	0
1411	2	1	(GT119 x 91001)BC1:2	2012-07-19	70	0.336	0.0338	0	0	4.35	4.35
1519	3	1	(GT119 x 91001)BC1:2	2012-07-19	70	0.3242	0.0395	0	0	17.39	8.08
1167	1	2	(GT119 x 91001)BC1:2	2012-07-21	72	0.3721	0.0283	4.55	4.55	4.55	4.55
1417	2	2	(GT119 x 91001)BC1:2	2012-07-20	71	0.3333	0.0312	0	0	0	0
1529	3	2	(GT119 x 91001)BC1:2	2012-07-20	71	0.171	0.0324	0	0	12.5	6.9
1143	1	3	(GT119 x 91001)BC1:2	2012-07-25	76	0.3688	0.0133	15	8.19	0	0
1415	2	3	(GT119 x 91001)BC1:2	2012-07-23	74	0.3386	0.0175	8.7	6.01	4.35	4.35
1527	3	3	(GT119 x 91001)BC1:2	2012-07-23	74	0.2956	0.0306	12.5	6.9	12.5	6.9
1171	1	4	(GT119 x 91001)BC1:2	2012-07-22	73	0.3434	0.0082	36.36	10.5	0	0
1475	2	4	(GT119 x 91001)BC1:2	2012-07-22	73	0.3695	0.0179	0	0	0	0
1513	3	4	(GT119 x 91001)BC1:2	2012-07-22	73	0.2965	0.036	0	0	26.09	9.36
1147	1	5	(GT119 x 91001)BC1:2	2012-07-25	76	0.3286	0.0092	35.29	11.95	0	0
1457	2	5	(GT119 x 91001)BC1:2	2012-07-23	74	0.3903	0.0133	4.35	4.35	0	0
1511	3	5	(GT119 x 91001)BC1:2	2012-07-24	75	0.3194	0.0307	4.35	4.35	17.39	8.08
1105	1	6	(GT119 x 91001)BC1:2	2012-07-26	77	0.21	0.0347	0	0	0	0
1433	2	6	(GT119 x 91001)BC1:2	2012-07-25	76	0.2928	0.0451	0	0	0	0
1533	3	6	(GT119 x 91001)BC1:2	2012-07-25	76	0.0333	0.0113	0	0	12.5	6.9
1169	1	7	(GT119 x 91001)BC1:2	2012-07-28	79	0.3535	0.0076	71.43	10.1	0	0
1453	2	7	(GT119 x 91001)BC1:2	2012-07-27	78	0.3619	0.0183	0	0	0	0
1505	3	7	(GT119 x 91001)BC1:2	2012-07-28	79	0.2561	0.0365	0	0	17.65	9.53
1115	1	8	(GT119 x 91001)BC1:2	2012-07-26	77	0.3184	0.0306	4.35	4.35	0	0
1429	2	8	(GT119 x 91001)BC1:2	2012-07-26	77	0.2805	0.0354	0	0	0	0
1557	3	8	(GT119 x 91001)BC1:2	2012-07-25	76	0.144	0.0267	0	0	4.35	4.35
1103	1	9	(GT119 x 91001)BC1:2	2012-07-25	76	0.2826	0.0425	0	0	0	0
1459	2	9	(GT119 x 91001)BC1:2	2012-07-24	75	0.1556	0.0311	0	0	0	0
1547	3	9	(GT119 x 91001)BC1:2	2012-07-24	75	0.1302	0.0298	0	0	19.05	8.78
1141	1	10	(GT119 x 91001)BC1:2	2012-07-29	80	0.3681	0.0101	9.52	6.56	0	0
1441	2	10	(GT119 x 91001)BC1:2	2012-07-28	79	0.3555	0.0099	8.7	6.01	0	0
1535	3	10	(GT119 x 91001)BC1:2	2012-07-28	79	0.3012	0.0287	12.5	6.9	16.67	7.77
1111	1	11	(GT119 x 91001)BC1:2	2012-07-25	76	0.377	0.0266	0	0	4.17	4.17
1449	2	11	(GT119 x 91001)BC1:2	2012-07-25	76	0.3401	0.0246	0	0	4.35	4.35
1501	3	11	(GT119 x 91001)BC1:2	2012-07-25	76	0.1012	0.0217	0	0	13.04	7.18
1139	1	12	(GT119 x 91001)BC1:2	2012-07-26	77	0.3375	0.0169	45.45	10.87	4.55	4.55
1477	2	12	(GT119 x 91001)BC1:2	2012-07-23	74	0.3499	0.015	9.52	6.56	0	0
1575	3	12	(GT119 x 91001)BC1:2	2012-07-24	75	0.4152	0.012	0	0	0	0
1435	2	13	(GT119 x 91001)BC1:2	2012-07-26	77	0.3684	0.0339	0	0	0	0
1545	3	13	(GT119 x 91001)BC1:2	2012-07-26	77	0.2099	0.0296	0	0	16.67	7.77
1125	1	14	(GT119 x 91001)BC1:2	2012-07-27	78	0.369	0.027	5	5	0	0
1461	2	14	(GT119 x 91001)BC1:2	2012-07-25	76	0.3608	0.0329	0	0	4.55	4.55
1549	3	14	(GT119 x 91001)BC1:2	2012-07-24	75	0.3438	0.0187	4.35	4.35	0	0
1463	2	15	(GT119 x 91001)BC1:2	2012-07-25	76	0.3704	0.0134	38.89	11.82	5.56	5.56
1573	3	15	(GT119 x 91001)BC1:2	2012-07-25	76	0.252	0.0262	9.09	6.27	9.09	6.27
1145	1	16	(GT119 x 91001)BC1:2	2012-07-26	77	0.2417	0.0287	0	0	0	0
1401	2	16	(GT119 x 91001)BC1:2	2012-07-25	76	0.2465	0.0338	0	0	0	0
1569	3	16	(GT119 x 91001)BC1:2	2012-07-25	76	0.1179	0.0245	0	0	4.17	4.17
1101	1	17	(GT119 x 91001)BC1:2	2012-07-25	76	0.3242	0.0264	0	0	8.33	5.76
1467	2	17	(GT119 x 91001)BC1:2	2012-07-23	74	0.4121	0.0294	0	0	0	0
1565	3	17	(GT119 x 91001)BC1:2	2012-07-24	75	0.1928	0.0319	0	0	23.81	9.52
1117	1	18	(GT119 x 91001)BC1:2	2012-07-27	78	0.3579	0.0154	7.14	7.14	0	0
1407	2	18	(GT119 x 91001)BC1:2	2012-07-25	76	0.3212	0.0197	45.83	10.39	4.17	4.17
1559	3	18	(GT119 x 91001)BC1:2	2012-07-25	76	0.3406	0.021	20.83	8.47	4.17	4.17
1113	1	19	(GT119 x 91001)BC1:2	2012-07-24	75	0.3892	0.0273	0	0	0	0
1409	2	19	(GT119 x 91001)BC1:2	2012-07-22	73	0.3681	0.0245	0	0	0	0
1561	3	19	(GT119 x 91001)BC1:2	2012-07-23	74	0.1055	0.0192	0	0	0	0
1149	1	20	(GT119 x 91001)BC1:2	2012-07-25	76	0.3539	0.0207	12.5	6.9	0	0
1419	2	20	(GT119 x 91001)BC1:2	2012-07-24	75	0.3513	0.0306	0	0	4.55	4.55
1509	3	20	(GT119 x 91001)BC1:2	2012-07-24	75	0.2169	0.0327	9.09	6.27	36.36	10.5
1131	1	21	(GT119 x 91001)BC1:2	2012-07-25	76	0.3401	0.0166	50	10.43	4.17	4.17
1439	2	21	(GT119 x 91001)BC1:2	2012-07-24	75	0.3733	0.0198	0	0	0	0
1531	3	21	(GT119 x 91001)BC1:2	2012-07-24	75	0.279	0.0325	0	0	17.39	8.08
1151	1	22	(GT119 x 91001)BC1:2	2012-07-26	77	0.3265	0.0197	38.89	11.82	5.56	5.56
1431	2	22	(GT119 x 91001)BC1:2	2012-07-25	76	0.352	0.0353	0	0	0	0
1543	3	22	(GT119 x 91001)BC1:2	2012-07-25	76	0.3184	0.0361	0	0	8.7	6.01
1157	1	23	(GT119 x 91001)BC1:2	2012-07-25	76	0.3681	0.0102	13.64	7.49	0	0
1451	2	23	(GT119 x 91001)BC1:2	2012-07-24	75	0.334	0.0129	15	8.19	0	0
1525	3	23	(GT119 x 91001)BC1:2	2012-07-24	75	0.35	0.0162	18.18	8.42	0	0
1123	1	24	(GT119 x 91001)BC1:2	2012-07-27	78	0.3476	0.0199	4.55	4.55	4.55	4.55
1471	2	24	(GT119 x 91001)BC1:2	2012-07-25	76	0.3643	0.0352	0	0	0	0
1567	3	24	(GT119 x 91001)BC1:2	2012-07-25	76	0.29	0.0319	0	0	4.35	4.35
1127	1	25	(GT119 x 91001)BC1:2	2012-07-27	78	0.3288	0.0155	31.82	10.16	4.55	4.55
1455	2	25	(GT119 x 91001)BC1:2	2012-07-25	76	0.3434	0.0092	23.81	9.52	0	0
1517	3	25	(GT119 x 91001)BC1:2	2012-07-26	77	0.2952	0.0273	4.17	4.17	8.33	5.76
1155	1	26	(GT119 x 91001)BC1:2	2012-07-22	73	0.3467	0.0094	50	10.43	0	0
1473	2	26	(GT119 x 91001)BC1:2	2012-07-22	73	0.3162	0.014	20.83	8.47	0	0
1553	3	26	(GT119 x 91001)BC1:2	2012-07-21	72	0.3088	0.0242	29.17	9.48	8.33	5.76
1165	1	27	(GT119 x 91001)BC1:2	2012-07-23	74	0.3413	0.0089	76.19	9.52	0	0
1469	2	27	(GT119 x 91001)BC1:2	2012-07-21	72	0.3603	0.0064	23.81	9.52	0	0
1523	3	27	(GT119 x 91001)BC1:2	2012-07-22	73	0.3154	0.0216	13.04	7.18	8.7	6.01
1135	1	28	(GT119 x 91001)BC1:2	2012-07-25	76	0.3525	0.0171	8.33	5.76	0	0
1443	2	28	(GT119 x 91001)BC1:2	2012-07-25	76	0.3546	0.018	13.04	7.18	0	0
1503	3	28	(GT119 x 91001)BC1:2	2012-07-24	75	0.3407	0.0268	0	0	4.17	4.17
1137	1	29	(GT119 x 91001)BC1:2	2012-07-23	74	0.349	0.0107	33.33	10.54	0	0
1507	3	29	(GT119 x 91001)BC1:2	2012-07-22	73	0.2444	0.0354	0	0	29.17	9.48
1133	1	30	(GT119 x 91001)BC1:2	2012-07-21	72	0.3687	0.0192	13.04	7.18	0	0
1403	2	30	(GT119 x 91001)BC1:2	2012-07-20	71	0.3713	0.0298	0	0	4.76	4.76
1539	3	30	(GT119 x 91001)BC1:2	2012-07-20	71	0.1153	0.0161	0	0	4.17	4.17
1107	1	31	(GT119 x 91001)BC1:2	2012-07-25	76	0.2769	0.0281	66.67	12.6	13.33	9.09
1465	2	31	(GT119 x 91001)BC1:2	2012-07-23	74	0.3335	0.0068	46.67	13.33	0	0
1563	3	31	(GT119 x 91001)BC1:2	2012-07-24	75	0.3202	0.0231	17.65	9.53	17.65	9.53
1121	1	32	(GT119 x 91001)BC1:2	2012-07-23	74	0.3789	0.0149	4.55	4.55	0	0
1427	2	32	(GT119 x 91001)BC1:2	2012-07-23	74	0.3529	0.0173	47.37	11.77	0	0
1577	3	32	(GT119 x 91001)BC1:2	2012-07-22	73	0.3396	0.0221	4.55	4.55	9.09	6.27
1153	1	33	(GT119 x 91001)BC1:2	2012-07-22	73	0.3517	0.0108	44.44	12.05	0	0
1413	2	33	(GT119 x 91001)BC1:2	2012-07-21	72	0.3777	0.0124	0	0	4.17	4.17
1541	3	33	(GT119 x 91001)BC1:2	2012-07-21	72	0.3655	0.0154	31.82	10.16	0	0
1109	1	34	(GT119 x 91001)BC1:2	2012-07-22	73	0.3403	0.0114	54.55	10.87	4.55	4.55
1423	2	34	(GT119 x 91001)BC1:2	2012-07-20	71	0.3484	0.0178	0	0	0	0
1571	3	34	(GT119 x 91001)BC1:2	2012-07-22	73	0.3707	0.0165	25	9.03	0	0
1175	1	35	(GT119 x 91001)BC1:2	2012-07-23	74	0.3348	0.0168	9.09	6.27	4.55	4.55
1421	2	35	(GT119 x 91001)BC1:2	2012-07-22	73	0.3514	0.0154	20	9.18	0	0
1551	3	35	(GT119 x 91001)BC1:2	2012-07-23	74	0.3317	0.0245	12.5	6.9	8.33	5.76
1177	1	36	(GT119 x 91001)BC1:2	2012-07-22	73	0.3427	0.0086	37.5	10.09	0	0
1405	2	36	(GT119 x 91001)BC1:2	2012-07-22	73	0.3659	0.0136	0	0	0	0
1555	3	36	(GT119 x 91001)BC1:2	2012-07-21	72	0.2797	0.043	18.18	8.42	22.73	9.14
2121	1	37	(GT119 x 91007)BC1:2	2012-07-25	76	0.417	0.0164	0	0	0	0
2467	2	37	(GT119 x 91007)BC1:2	2012-07-24	75	0.3529	0.0105	9.52	6.56	0	0
2557	3	37	(GT119 x 91007)BC1:2	2012-07-25	76	0.3346	0.0176	16.67	7.77	0	0
2103	1	38	(GT119 x 91007)BC1:2	2012-07-23	74	0.3117	0.0352	0	0	0	0
2469	2	38	(GT119 x 91007)BC1:2	2012-07-23	74	0.3434	0.0089	0	0	0	0
2531	3	38	(GT119 x 91007)BC1:2	2012-07-23	74	0.3756	0.0091	0	0	0	0
2141	1	39	(GT119 x 91007)BC1:2	2012-07-24	75	0.3797	0.0089	0	0	0	0
2437	2	39	(GT119 x 91007)BC1:2	2012-07-22	73	0.3665	0.0091	8.7	6.01	0	0
2533	3	39	(GT119 x 91007)BC1:2	2012-07-23	74	0.3971	0.0136	13.64	7.49	0	0
2175	1	40	(GT119 x 91007)BC1:2	2012-07-22	73	0.4396	0.022	0	0	0	0
2451	2	40	(GT119 x 91007)BC1:2	2012-07-23	74	0.385	0.0328	0	0	0	0
2503	3	40	(GT119 x 91007)BC1:2	2012-07-22	73	0.3747	0.0081	0	0	0	0
2117	1	41	(GT119 x 91007)BC1:2	2012-07-23	74	0.3635	0.0359	0	0	0	0
2459	2	41	(GT119 x 91007)BC1:2	2012-07-25	76	0.3624	0.0239	0	0	4.17	4.17
2521	3	41	(GT119 x 91007)BC1:2	2012-07-24	75	0.3896	0.0316	0	0	0	0
2161	1	42	(GT119 x 91007)BC1:2	2012-07-22	73	0.416	0.033	0	0	0	0
2407	2	42	(GT119 x 91007)BC1:2	2012-07-22	73	0.3467	0.017	4.76	4.76	0	0
2525	3	42	(GT119 x 91007)BC1:2	2012-07-23	74	0.3908	0.0271	0	0	0	0
2163	1	43	(GT119 x 91007)BC1:2	2012-07-19	70	0.3486	0.0088	0	0	0	0
2425	2	43	(GT119 x 91007)BC1:2	2012-07-19	70	0.3544	0.0237	7.14	7.14	0	0
2555	3	43	(GT119 x 91007)BC1:2	2012-07-21	72	0.3796	0.0126	0	0	0	0
2147	1	44	(GT119 x 91007)BC1:2	2012-07-21	72	0.3822	0.0275	0	0	0	0
2477	2	44	(GT119 x 91007)BC1:2	2012-07-22	73	0.2013	0.0348	0	0	0	0
2561	3	44	(GT119 x 91007)BC1:2	2012-07-22	73	0.4275	0.0236	0	0	0	0
2135	1	45	(GT119 x 91007)BC1:2	2012-07-24	75	0.1403	0.0242	0	0	0	0
2441	2	45	(GT119 x 91007)BC1:2	2012-07-24	75	0.2777	0.0348	0	0	0	0
2549	3	45	(GT119 x 91007)BC1:2	2012-07-24	75	0.3595	0.0324	0	0	0	0
2123	1	46	(GT119 x 91007)BC1:2	2012-07-25	76	0.3757	0.0182	0	0	0	0
2421	2	46	(GT119 x 91007)BC1:2	2012-07-23	74	0.3541	0.0075	16.67	7.77	0	0
2513	3	46	(GT119 x 91007)BC1:2	2012-07-24	75	0.3708	0.0173	8.7	6.01	4.35	4.35
2157	1	47	(GT119 x 91007)BC1:2	2012-07-22	73	0.3941	0.0155	0	0	0	0
2435	2	47	(GT119 x 91007)BC1:2	2012-07-20	71	0.366	0.0114	4.76	4.76	0	0
2565	3	47	(GT119 x 91007)BC1:2	2012-07-22	73	0.3973	0.0265	9.09	9.09	0	0
2139	1	48	(GT119 x 91007)BC1:2	2012-07-20	71	0.3695	0.0089	5	5	0	0
2405	2	48	(GT119 x 91007)BC1:2	2012-07-20	71	0.3527	0.0148	0	0	0	0
2569	3	48	(GT119 x 91007)BC1:2	2012-07-22	73	0.3514	0.0143	9.09	6.27	4.55	4.55
2545	3	49	(GT119 x 91007)BC1:2	2012-07-26	77	0.3467	0.0111	29.17	9.48	0	0
2133	1	50	(GT119 x 91007)BC1:2	2012-07-24	75	0.4058	0.0139	0	0	0	0
2409	2	50	(GT119 x 91007)BC1:2	2012-07-23	74	0.3498	0.0078	20.83	8.47	0	0
2519	3	50	(GT119 x 91007)BC1:2	2012-07-24	75	0.3821	0.0149	0	0	0	0
2149	1	51	(GT119 x 91007)BC1:2	2012-07-21	72	0.3669	0.0128	0	0	0	0
2413	2	51	(GT119 x 91007)BC1:2	2012-07-21	72	0.3548	0.0091	16.67	7.77	0	0
2509	3	51	(GT119 x 91007)BC1:2	2012-07-20	71	0.3665	0.0166	8.7	6.01	0	0
2129	1	52	(GT119 x 91007)BC1:2	2012-07-20	71	0.3948	0.02	0	0	0	0
2447	2	52	(GT119 x 91007)BC1:2	2012-07-19	70	0.3263	0.0369	0	0	0	0
2523	3	52	(GT119 x 91007)BC1:2	2012-07-19	70	0.4069	0.0215	0	0	0	0
2111	1	53	(GT119 x 91007)BC1:2	2012-07-25	76	0.368	0.0123	0	0	0	0
2453	2	53	(GT119 x 91007)BC1:2	2012-07-26	77	0.3461	0.0116	50	10.43	0	0
2563	3	53	(GT119 x 91007)BC1:2	2012-07-26	77	0.3546	0.0122	0	0	0	0
2177	1	54	(GT119 x 91007)BC1:2	2012-07-25	76	0.4198	0.016	0	0	0	0
2463	2	54	(GT119 x 91007)BC1:2	2012-07-23	74	0.366	0.0259	0	0	0	0
2573	3	54	(GT119 x 91007)BC1:2	2012-07-24	75	0.3551	0.0285	4.17	4.17	4.17	4.17
2169	1	55	(GT119 x 91007)BC1:2	2012-07-22	73	0.3045	0.0392	0	0	8.33	5.76
2455	2	55	(GT119 x 91007)BC1:2	2012-07-22	73	0.4071	0.0304	0	0	0	0
2575	3	55	(GT119 x 91007)BC1:2	2012-07-22	73	0.4391	0.0205	0	0	0	0
2107	1	56	(GT119 x 91007)BC1:2	2012-07-23	74	0.2972	0.0379	0	0	4.55	4.55
2417	2	56	(GT119 x 91007)BC1:2	2012-07-23	74	0.202	0.0294	0	0	0	0
2507	3	56	(GT119 x 91007)BC1:2	2012-07-23	74	0.318	0.0271	0	0	0	0
2115	1	57	(GT119 x 91007)BC1:2	2012-07-24	75	0.354	0.018	0	0	0	0
2411	2	57	(GT119 x 91007)BC1:2	2012-07-25	76	0.3497	0.0168	25	9.03	4.17	4.17
2577	3	57	(GT119 x 91007)BC1:2	2012-07-24	75	0.3585	0.0192	28.57	10.1	0	0
2125	1	58	(GT119 x 91007)BC1:2	2012-07-25	76	0.3731	0.0105	0	0	0	0
2431	2	58	(GT119 x 91007)BC1:2	2012-07-26	77	0.3631	0.0089	0	0	0	0
2505	3	58	(GT119 x 91007)BC1:2	2012-07-25	76	0.3642	0.0219	0	0	0	0
2159	1	59	(GT119 x 91007)BC1:2	2012-07-25	76	0.3829	0.0155	0	0	0	0
2471	2	59	(GT119 x 91007)BC1:2	2012-07-26	77	0.3429	0.0079	16.67	7.77	0	0
2537	3	59	(GT119 x 91007)BC1:2	2012-07-27	78	0.3649	0.0239	0	0	0	0
2171	1	60	(GT119 x 91007)BC1:2	2012-07-19	70	0.3729	0.0345	0	0	0	0
2403	2	60	(GT119 x 91007)BC1:2	2012-07-19	70	0.2113	0.0329	0	0	4.17	4.17
2517	3	60	(GT119 x 91007)BC1:2	2012-07-20	71	0.4302	0.0255	0	0	0	0
2165	1	61	(GT119 x 91007)BC1:2	2012-07-22	73	0.3693	0.0355	0	0	0	0
2445	2	61	(GT119 x 91007)BC1:2	2012-07-22	73	0.3857	0.0206	4.76	4.76	0	0
2501	3	61	(GT119 x 91007)BC1:2	2012-07-22	73	0.3683	0.0352	0	0	0	0
2113	1	62	(GT119 x 91007)BC1:2	2012-07-26	77	0.4074	0.0168	0	0	0	0
2475	2	62	(GT119 x 91007)BC1:2	2012-07-24	75	0.3589	0.0069	0	0	0	0
2547	3	62	(GT119 x 91007)BC1:2	2012-07-25	76	0.4004	0.0175	0	0	0	0
2173	1	63	(GT119 x 91007)BC1:2	2012-07-23	74	0.4096	0.0315	0	0	4.55	4.55
2423	2	63	(GT119 x 91007)BC1:2	2012-07-23	74	0.367	0.0341	0	0	0	0
2571	3	63	(GT119 x 91007)BC1:2	2012-07-23	74	0.2902	0.0418	0	0	0	0
2109	1	64	(GT119 x 91007)BC1:2	2012-07-20	71	0.4037	0.0315	0	0	0	0
2433	2	64	(GT119 x 91007)BC1:2	2012-07-21	72	0.4233	0.0159	0	0	0	0
2551	3	64	(GT119 x 91007)BC1:2	2012-07-20	71	0.364	0.0311	0	0	0	0
2145	1	65	(GT119 x 91007)BC1:2	2012-07-23	74	0.3758	0.0093	0	0	0	0
2473	2	65	(GT119 x 91007)BC1:2	2012-07-23	74	0.354	0.0055	0	0	0	0
2541	3	65	(GT119 x 91007)BC1:2	2012-07-25	76	0.187	0.0293	0	0	4.17	4.17
2127	1	66	(GT119 x 91007)BC1:2	2012-07-22	73	0.3551	0.0334	0	0	0	0
2401	2	66	(GT119 x 91007)BC1:2	2012-07-23	74	0.3351	0.0281	0	0	0	0
2553	3	66	(GT119 x 91007)BC1:2	2012-07-22	73	0.3724	0.032	0	0	4.76	4.76
2151	1	67	(GT119 x 91007)BC1:2	2012-07-21	72	0.4328	0.0251	0	0	0	0
2443	2	67	(GT119 x 91007)BC1:2	2012-07-22	73	0.2477	0.0319	0	0	0	0
2535	3	67	(GT119 x 91007)BC1:2	2012-07-22	73	0.2702	0.0368	0	0	0	0
2143	1	68	(GT119 x 91007)BC1:2	2012-07-23	74	0.4234	0.0253	0	0	0	0
2439	2	68	(GT119 x 91007)BC1:2	2012-07-24	75	0.3761	0.0153	0	0	0	0
2529	3	68	(GT119 x 91007)BC1:2	2012-07-23	74	0.392	0.0242	0	0	0	0
2153	1	69	(GT119 x 91007)BC1:2	2012-07-25	76	0.4159	0.0158	0	0	0	0
2419	2	69	(GT119 x 91007)BC1:2	2012-07-26	77	0.3417	0.0087	4.35	4.35	0	0
2511	3	69	(GT119 x 91007)BC1:2	2012-07-26	77	0.3686	0.0137	4.17	4.17	0	0
2167	1	70	(GT119 x 91007)BC1:2	2012-07-20	71	0.3719	0.009	0	0	0	0
2461	2	70	(GT119 x 91007)BC1:2	2012-07-20	71	0.3477	0.0076	20.83	8.47	0	0
2515	3	70	(GT119 x 91007)BC1:2	2012-07-20	71	0.3628	0.0219	22.73	9.14	4.55	4.55
2137	1	71	(GT119 x 91007)BC1:2	2012-07-23	74	0.2978	0.0342	0	0	4.17	4.17
2427	2	71	(GT119 x 91007)BC1:2	2012-07-22	73	0.3701	0.0258	4.17	4.17	4.17	4.17
2527	3	71	(GT119 x 91007)BC1:2	2012-07-22	73	0.2752	0.0345	0	0	0	0
2155	1	72	(GT119 x 91007)BC1:2	2012-07-22	73	0.3521	0.0162	0	0	0	0
2449	2	72	(GT119 x 91007)BC1:2	2012-07-24	75	0.3451	0.0068	30.43	9.81	0	0
2559	3	72	(GT119 x 91007)BC1:2	2012-07-23	74	0.3617	0.0107	16.67	7.77	0	0
1335	2	73	(GT119 x 91001)F1:2	2012-07-28	79	0.0594	0.0196	0	0	7.14	7.14
1635	3	73	(GT119 x 91001)F1:2	2012-07-28	79	0.1144	0.0192	0	0	0	0
1253	1	74	(GT119 x 91001)F1:2	2012-07-26	77	0.3185	0.0162	37.5	10.09	0	0
1323	2	74	(GT119 x 91001)F1:2	2012-07-26	77	0.3185	0.0216	12.5	6.9	4.17	4.17
1647	3	74	(GT119 x 91001)F1:2	2012-07-26	77	0.3451	0.0248	13.04	7.18	0	0
1243	1	75	(GT119 x 91001)F1:2	2012-07-28	79	0.2316	0.0331	0	0	4.17	4.17
1311	2	75	(GT119 x 91001)F1:2	2012-07-29	80	0.3371	0.0186	8.33	5.76	0	0
1619	3	75	(GT119 x 91001)F1:2	2012-07-29	80	0.2819	0.0314	0	0	4.17	4.17
1273	1	76	(GT119 x 91001)F1:2	2012-07-25	76	0.2849	0.0206	77.27	9.14	0	0
1355	2	76	(GT119 x 91001)F1:2	2012-07-27	78	0.3126	0.0083	87.5	6.9	0	0
1661	3	76	(GT119 x 91001)F1:2	2012-07-26	77	0.3515	0.0063	17.39	8.08	0	0
1209	1	77	(GT119 x 91001)F1:2	2012-07-24	75	0.2334	0.0335	4.17	4.17	4.17	4.17
1359	2	77	(GT119 x 91001)F1:2	2012-07-22	73	0.1935	0.0337	0	0	0	0
1617	3	77	(GT119 x 91001)F1:2	2012-07-22	73	0.1602	0.0419	0	0	0	0
1203	1	78	(GT119 x 91001)F1:2	2012-07-29	80	0.2247	0.0313	0	0	5.88	5.88
1369	2	78	(GT119 x 91001)F1:2	2012-07-24	75	0.3104	0.0135	37.5	10.09	0	0
1675	3	78	(GT119 x 91001)F1:2	2012-07-25	76	0.3244	0.012	29.17	9.48	0	0
1301	2	79	(GT119 x 91001)F1:2	2012-07-25	76	0.0212	0.0035	0	0	0	0
1651	3	79	(GT119 x 91001)F1:2	2012-07-25	76	0.0777	0.0152	0	0	0	0
1237	1	80	(GT119 x 91001)F1:2	2012-07-26	77	0.0312	0.0077	0	0	9.09	6.27
1317	2	80	(GT119 x 91001)F1:2	2012-07-25	76	0.0218	0.0051	0	0	4.55	4.55
1649	3	80	(GT119 x 91001)F1:2	2012-07-26	77	0.0384	0.0077	0	0	0	0
1271	1	81	(GT119 x 91001)F1:2	2012-07-23	74	0.3091	0.0098	83.33	7.77	0	0
1303	2	81	(GT119 x 91001)F1:2	2012-07-22	73	0.3444	0.011	17.39	8.08	0	0
1263	1	82	(GT119 x 91001)F1:2	2012-07-23	74	0.0722	0.0198	0	0	4.17	4.17
1315	2	82	(GT119 x 91001)F1:2	2012-07-23	74	0.0452	0.0154	0	0	0	0
1603	3	82	(GT119 x 91001)F1:2	2012-07-24	75	0.0696	0.0253	0	0	0	0
1213	1	83	(GT119 x 91001)F1:2	2012-07-25	76	0.1252	0.0258	0	0	4.35	4.35
1307	2	83	(GT119 x 91001)F1:2	2012-07-25	76	0.1249	0.0295	0	0	0	0
1623	3	83	(GT119 x 91001)F1:2	2012-07-24	75	0.279	0.0389	0	0	4.35	4.35
1255	1	84	(GT119 x 91001)F1:2	2012-07-27	78	0.0849	0.0248	0	0	0	0
1305	2	84	(GT119 x 91001)F1:2	2012-07-26	77	0.0992	0.0273	0	0	0	0
1637	3	84	(GT119 x 91001)F1:2	2012-07-27	78	0.0563	0.015	0	0	0	0
1275	1	85	(GT119 x 91001)F1:2	2012-07-23	74	0.0549	0.0223	0	0	12.5	6.9
1325	2	85	(GT119 x 91001)F1:2	2012-07-23	74	0.0968	0.0205	0	0	4.55	4.55
1645	3	85	(GT119 x 91001)F1:2	2012-07-24	75	0.2209	0.0403	0	0	0	0
1233	1	86	(GT119 x 91001)F1:2	2012-07-22	73	0.2534	0.0364	0	0	4.35	4.35
1363	2	86	(GT119 x 91001)F1:2	2012-07-22	73	0.0757	0.0196	0	0	20.83	8.47
1633	3	86	(GT119 x 91001)F1:2	2012-07-22	73	0.2541	0.04	0	0	0	0
1269	1	87	(GT119 x 91001)F1:2	2012-07-25	76	0.0622	0.0161	0	0	4.55	4.55
1331	2	87	(GT119 x 91001)F1:2	2012-07-25	76	0.0415	0.0068	0	0	0	0
1605	3	87	(GT119 x 91001)F1:2	2012-07-25	76	0.03	0.0034	0	0	8.33	5.76
1217	1	88	(GT119 x 91001)F1:2	2012-07-23	74	0.1181	0.0263	0	0	0	0
1343	2	88	(GT119 x 91001)F1:2	2012-07-23	74	0.0456	0.0137	0	0	0	0
1629	3	88	(GT119 x 91001)F1:2	2012-07-21	72	0.0725	0.0261	0	0	4.76	4.76
1267	1	89	(GT119 x 91001)F1:2	2012-07-19	70	0.0362	0.0141	0	0	4.76	4.76
1353	2	89	(GT119 x 91001)F1:2	2012-07-21	72	0.0828	0.0155	0	0	0	0
1667	3	89	(GT119 x 91001)F1:2	2012-07-20	71	0.0297	0.007	0	0	0	0
1251	1	90	(GT119 x 91001)F1:2	2012-07-25	76	0.3049	0.0125	70.83	9.48	0	0
1375	2	90	(GT119 x 91001)F1:2	2012-07-25	76	0.3247	0.0115	4.35	4.35	0	0
1639	3	90	(GT119 x 91001)F1:2	2012-07-26	77	0.3529	0.0108	0	0	0	0
1207	1	91	(GT119 x 91001)F1:2	2012-07-21	72	0.1318	0.0334	4.55	4.55	9.09	6.27
1339	2	91	(GT119 x 91001)F1:2	2012-07-20	71	0.2304	0.0364	4.35	4.35	0	0
1665	3	91	(GT119 x 91001)F1:2	2012-07-19	70	0.105	0.0291	0	0	0	0
1239	1	92	(GT119 x 91001)F1:2	2012-07-26	77	0.0238	0.0046	0	0	4.55	4.55
1351	2	92	(GT119 x 91001)F1:2	2012-07-26	77	0.0313	0.0094	0	0	4.17	4.17
1673	3	92	(GT119 x 91001)F1:2	2012-07-26	77	0.0518	0.0236	0	0	0	0
1241	1	93	(GT119 x 91001)F1:2	2012-07-28	79	0.0324	0.006	0	0	0	0
1329	2	93	(GT119 x 91001)F1:2	2012-07-26	77	0.0338	0.0092	0	0	0	0
1601	3	93	(GT119 x 91001)F1:2	2012-07-25	76	0.0497	0.0097	0	0	0	0
1201	1	94	(GT119 x 91001)F1:2	2012-07-25	76	0.0296	0.0055	0	0	8.33	5.76
1341	2	94	(GT119 x 91001)F1:2	2012-07-21	72	0.0201	0.0021	0	0	0	0
1611	3	94	(GT119 x 91001)F1:2	2012-07-22	73	0.0242	0.0037	0	0	0	0
1219	1	95	(GT119 x 91001)F1:2	2012-07-22	73	0.3041	0.0105	62.5	10.09	0	0
1361	2	95	(GT119 x 91001)F1:2	2012-07-21	72	0.3171	0.0263	0	0	0	0
1641	3	95	(GT119 x 91001)F1:2	2012-07-22	73	0.3495	0.0306	0	0	0	0
1231	1	96	(GT119 x 91001)F1:2	2012-07-27	78	0.0242	0.0037	0	0	4.55	4.55
1309	2	96	(GT119 x 91001)F1:2	2012-07-24	75	0.037	0.0073	0	0	13.33	9.09
1631	3	96	(GT119 x 91001)F1:2	2012-07-28	79	0.0616	0.0151	0	0	0	0
1223	1	97	(GT119 x 91001)F1:2	2012-07-24	75	0.0448	0.0157	0	0	4.55	4.55
1373	2	97	(GT119 x 91001)F1:2	2012-07-23	74	0.0912	0.0245	0	0	0	0
1643	3	97	(GT119 x 91001)F1:2	2012-07-23	74	0.4226	0.0233	0	0	0	0
1249	1	98	(GT119 x 91001)F1:2	2012-07-28	79	0.0949	0.0253	0	0	0	0
1367	2	98	(GT119 x 91001)F1:2	2012-07-26	77	0.1189	0.027	0	0	0	0
1669	3	98	(GT119 x 91001)F1:2	2012-07-26	77	0.2191	0.0345	0	0	0	0
1211	1	99	(GT119 x 91001)F1:2	2012-07-25	76	0.3379	0.0128	37.5	10.09	0	0
1357	2	99	(GT119 x 91001)F1:2	2012-07-24	75	0.3072	0.0183	0	0	0	0
1609	3	99	(GT119 x 91001)F1:2	2012-07-24	75	0.3408	0.0162	12.5	6.9	0	0
1215	1	100	(GT119 x 91001)F1:2	2012-07-21	72	0.0171	0.003	0	0	0	0
1313	2	100	(GT119 x 91001)F1:2	2012-07-20	71	0.0265	0.0043	0	0	0	0
1677	3	100	(GT119 x 91001)F1:2	2012-07-20	71	0.0113	0.0013	0	0	8.7	6.01
1205	1	101	(GT119 x 91001)F1:2	2012-07-29	80	0.0252	0.0027	0	0	0	0
1377	2	101	(GT119 x 91001)F1:2	2012-07-26	77	0.0513	0.0131	0	0	4.17	4.17
1653	3	101	(GT119 x 91001)F1:2	2012-07-26	77	0.2056	0.0374	0	0	0	0
1259	1	102	(GT119 x 91001)F1:2	2012-07-22	73	0.223	0.0383	4.17	4.17	0	0
1327	2	102	(GT119 x 91001)F1:2	2012-07-22	73	0.0679	0.0177	0	0	0	0
1659	3	102	(GT119 x 91001)F1:2	2012-07-23	74	0.1528	0.0296	0	0	0	0
1265	1	103	(GT119 x 91001)F1:2	2012-07-23	74	0.0158	0.006	0	0	14.29	7.82
1337	2	103	(GT119 x 91001)F1:2	2012-07-22	73	0.0254	0.0027	0	0	4.17	4.17
1657	3	103	(GT119 x 91001)F1:2	2012-07-22	73	0.0478	0.0072	0	0	0	0
1221	1	104	(GT119 x 91001)F1:2	2012-07-25	76	0.2802	0.0187	12.5	6.9	0	0
1365	2	104	(GT119 x 91001)F1:2	2012-07-23	74	0.3127	0.0138	75	9.03	0	0
1615	3	104	(GT119 x 91001)F1:2	2012-07-24	75	0.3409	0.0053	33.33	9.83	0	0
1229	1	105	(GT119 x 91001)F1:2	2012-07-24	75	0.0407	0.0096	0	0	0	0
1371	2	105	(GT119 x 91001)F1:2	2012-07-22	73	0.1302	0.0325	0	0	0	0
1607	3	105	(GT119 x 91001)F1:2	2012-07-23	74	0.0345	0.0187	0	0	0	0
2255	1	109	(GT119 x 91007)F1:2	2012-07-23	74	0.126	0.0283	0	0	0	0
2377	2	109	(GT119 x 91007)F1:2	2012-07-23	74	0.028	0.0046	0	0	4.17	4.17
2627	3	109	(GT119 x 91007)F1:2	2012-07-22	73	0.0178	0.003	0	0	9.52	6.56
2209	1	110	(GT119 x 91007)F1:2	2012-07-28	79	0.2376	0.0319	0	0	4.17	4.17
2313	2	110	(GT119 x 91007)F1:2	2012-07-27	78	0.337	0.048	0	0	0	0
2657	3	110	(GT119 x 91007)F1:2	2012-07-27	78	0.2087	0.041	0	0	0	0
2233	1	111	(GT119 x 91007)F1:2	2012-07-26	77	0.3187	0.0342	0	0	4.17	4.17
2335	2	111	(GT119 x 91007)F1:2	2012-07-26	77	0.2335	0.0381	0	0	0	0
2645	3	111	(GT119 x 91007)F1:2	2012-07-27	78	0.3003	0.0439	0	0	0	0
2271	1	112	(GT119 x 91007)F1:2	2012-07-25	76	0.4	0.0145	0	0	0	0
2365	2	112	(GT119 x 91007)F1:2	2012-07-26	77	0.3412	0.0176	12.5	6.9	4.17	4.17
2673	3	112	(GT119 x 91007)F1:2	2012-07-24	75	0.3509	0.0187	0	0	4.17	4.17
2243	1	113	(GT119 x 91007)F1:2	2012-07-21	72	0.3264	0.0398	0	0	0	0
2343	2	113	(GT119 x 91007)F1:2	2012-07-21	72	0.185	0.0392	0	0	4.55	4.55
2629	3	113	(GT119 x 91007)F1:2	2012-07-19	70	0.043	0.0091	0	0	4.35	4.35
2239	1	114	(GT119 x 91007)F1:2	2012-07-23	74	0.2748	0.035	0	0	0	0
2355	2	114	(GT119 x 91007)F1:2	2012-07-22	73	0.2286	0.0391	0	0	0	0
2637	3	114	(GT119 x 91007)F1:2	2012-07-21	72	0.1833	0.0325	0	0	4.17	4.17
2259	1	115	(GT119 x 91007)F1:2	2012-07-20	71	0.3	0.0382	0	0	0	0
2351	2	115	(GT119 x 91007)F1:2	2012-07-21	72	0.1752	0.029	0	0	4.35	4.35
2659	3	115	(GT119 x 91007)F1:2	2012-07-20	71	0.2255	0.0435	0	0	8.7	6.01
2267	1	116	(GT119 x 91007)F1:2	2012-07-23	74	0.1023	0.0151	0	0	4.35	4.35
2315	2	116	(GT119 x 91007)F1:2	2012-07-23	74	0.1916	0.0427	0	0	0	0
2605	3	116	(GT119 x 91007)F1:2	2012-07-23	74	0.1749	0.035	0	0	12.5	6.9
2217	1	117	(GT119 x 91007)F1:2	2012-07-24	75	0.172	0.0332	0	0	0	0
2353	2	117	(GT119 x 91007)F1:2	2012-07-24	75	0.0559	0.02	0	0	0	0
2671	3	117	(GT119 x 91007)F1:2	2012-07-24	75	0.1075	0.0228	0	0	4.17	4.17
2221	1	118	(GT119 x 91007)F1:2	2012-07-22	73	0.3025	0.0307	0	0	0	0
2333	2	118	(GT119 x 91007)F1:2	2012-07-21	72	0.2835	0.0368	0	0	0	0
2641	3	118	(GT119 x 91007)F1:2	2012-07-22	73	0.2542	0.0407	0	0	4.17	4.17
2263	1	119	(GT119 x 91007)F1:2	2012-07-27	78	0.326	0.0275	0	0	0	0
2301	2	119	(GT119 x 91007)F1:2	2012-07-26	77	0.0274	0.008	0	0	8.7	6.01
2633	3	119	(GT119 x 91007)F1:2	2012-07-26	77	0.0249	0.0078	0	0	13.04	7.18
2253	1	121	(GT119 x 91007)F1:2	2012-07-25	76	0.2124	0.035	0	0	0	0
2363	2	121	(GT119 x 91007)F1:2	2012-07-25	76	0.3684	0.0367	0	0	0	0
2643	3	121	(GT119 x 91007)F1:2	2012-07-25	76	0.2119	0.0367	0	0	8.7	6.01
2213	1	122	(GT119 x 91007)F1:2	2012-07-23	74	0.3998	0.0305	0	0	0	0
2323	2	122	(GT119 x 91007)F1:2	2012-07-24	75	0.3944	0.034	0	0	0	0
2623	3	122	(GT119 x 91007)F1:2	2012-07-23	74	0.2016	0.0328	0	0	4.17	4.17
2225	1	123	(GT119 x 91007)F1:2	2012-07-26	77	0.3119	0.04	0	0	0	0
2331	2	123	(GT119 x 91007)F1:2	2012-07-27	78	0.4173	0.0366	0	0	0	0
2609	3	123	(GT119 x 91007)F1:2	2012-07-27	78	0.3274	0.0369	0	0	12.5	6.9
2211	1	124	(GT119 x 91007)F1:2	2012-07-22	73	0.3706	0.0356	0	0	0	0
2327	2	124	(GT119 x 91007)F1:2	2012-07-23	74	0.4118	0.016	0	0	0	0
2635	3	124	(GT119 x 91007)F1:2	2012-07-22	73	0.1433	0.0306	0	0	13.04	7.18
2219	1	125	(GT119 x 91007)F1:2	2012-07-26	77	0.3754	0.0118	0	0	0	0
2347	2	125	(GT119 x 91007)F1:2	2012-07-26	77	0.3551	0.0199	4.17	4.17	0	0
2661	3	125	(GT119 x 91007)F1:2	2012-07-25	76	0.3675	0.0306	0	0	0	0
2235	1	126	(GT119 x 91007)F1:2	2012-07-26	77	0.4246	0.017	0	0	0	0
2373	2	126	(GT119 x 91007)F1:2	2012-07-25	76	0.368	0.0097	8.7	6.01	0	0
2601	3	126	(GT119 x 91007)F1:2	2012-07-25	76	0.3844	0.0355	0	0	8.7	6.01
2265	1	127	(GT119 x 91007)F1:2	2012-07-20	71	0.2123	0.036	0	0	0	0
2325	2	127	(GT119 x 91007)F1:2	2012-07-20	71	0.1962	0.0329	0	0	0	0
2615	3	127	(GT119 x 91007)F1:2	2012-07-20	71	0.1865	0.0314	0	0	0	0
2203	1	128	(GT119 x 91007)F1:2	2012-07-23	74	0.3721	0.0108	0	0	0	0
2311	2	128	(GT119 x 91007)F1:2	2012-07-24	75	0.3749	0.0199	12.5	6.9	4.17	4.17
2667	3	128	(GT119 x 91007)F1:2	2012-07-23	74	0.3838	0.0208	0	0	0	0
2249	1	129	(GT119 x 91007)F1:2	2012-07-27	78	0.3625	0.0394	0	0	0	0
2329	2	129	(GT119 x 91007)F1:2	2012-07-27	78	0.2898	0.0456	0	0	9.09	9.09
2665	3	129	(GT119 x 91007)F1:2	2012-07-27	78	0.2848	0.0503	0	0	0	0
2269	1	130	(GT119 x 91007)F1:2	2012-07-25	76	0.026	0.0052	0	0	8.33	8.33
2339	2	130	(GT119 x 91007)F1:2	2012-07-26	77	0.0967	0.027	0	0	0	0
2631	3	130	(GT119 x 91007)F1:2	2012-07-25	76	0.0291	0.0061	0	0	5.26	5.26
2273	1	131	(GT119 x 91007)F1:2	2012-07-20	71	0.4041	0.0191	0	0	0	0
2367	2	131	(GT119 x 91007)F1:2	2012-07-21	72	0.3868	0.0141	13.04	7.18	0	0
2625	3	131	(GT119 x 91007)F1:2	2012-07-19	70	0.3356	0.0195	4.17	4.17	4.17	4.17
2251	1	132	(GT119 x 91007)F1:2	2012-07-19	70	0.2623	0.0304	0	0	0	0
2359	2	132	(GT119 x 91007)F1:2	2012-07-19	70	0.3727	0.0402	0	0	0	0
2669	3	132	(GT119 x 91007)F1:2	2012-07-19	70	0.3177	0.0412	0	0	4.17	4.17
2237	1	133	(GT119 x 91007)F1:2	2012-07-22	73	0.3042	0.0364	0	0	0	0
2361	2	133	(GT119 x 91007)F1:2	2012-07-23	74	0.4667	0.0232	0	0	0	0
2639	3	133	(GT119 x 91007)F1:2	2012-07-22	73	0.2097	0.0436	0	0	4.17	4.17
2275	1	134	(GT119 x 91007)F1:2	2012-07-25	76	0.3012	0.0363	0	0	0	0
2309	2	134	(GT119 x 91007)F1:2	2012-07-25	76	0.0761	0.0149	0	0	0	0
2663	3	134	(GT119 x 91007)F1:2	2012-07-25	76	0.0301	0.007	0	0	13.04	7.18
2277	2	135	(GT119 x 91007)F1:2	2012-07-26	77	0.4169	0.0126	0	0	0	0
2375	2	135	(GT119 x 91007)F1:2	2012-07-27	78	0.3439	0.0221	12.5	6.9	8.33	5.76
2649	3	135	(GT119 x 91007)F1:2	2012-07-27	78	0.3749	0.0246	0	0	9.52	6.56
2201	1	136	(GT119 x 91007)F1:2	2012-07-20	71	0.2243	0.0318	0	0	4.35	4.35
2357	2	136	(GT119 x 91007)F1:2	2012-07-19	70	0.2833	0.0432	0	0	0	0
2653	3	136	(GT119 x 91007)F1:2	2012-07-19	70	0.1927	0.0414	0	0	4.17	4.17
2207	1	137	(GT119 x 91007)F1:2	2012-07-23	74	0.2482	0.0355	0	0	0	0
2305	2	137	(GT119 x 91007)F1:2	2012-07-22	73	0.2635	0.0366	0	0	0	0
2613	3	137	(GT119 x 91007)F1:2	2012-07-23	74	0.1033	0.0264	0	0	4.35	4.35
2261	1	138	(GT119 x 91007)F1:2	2012-07-28	79	0.381	0.0131	0	0	0	0
2345	2	138	(GT119 x 91007)F1:2	2012-07-27	78	0.4005	0.0246	0	0	4.17	4.17
2611	3	138	(GT119 x 91007)F1:2	2012-07-27	78	0.3456	0.0274	0	0	0	0
2257	1	139	(GT119 x 91007)F1:2	2012-07-26	77	0.3832	0.0111	4.35	4.35	0	0
2369	2	139	(GT119 x 91007)F1:2	2012-07-25	76	0.402	0.0287	0	0	0	0
2619	3	139	(GT119 x 91007)F1:2	2012-07-25	76	0.3622	0.0294	0	0	0	0
2223	1	140	(GT119 x 91007)F1:2	2012-07-26	77	0.1553	0.0349	0	0	4.55	4.55
2317	2	140	(GT119 x 91007)F1:2	2012-07-25	76	0.3741	0.032	0	0	0	0
2677	3	140	(GT119 x 91007)F1:2	2012-07-26	77	0.0321	0.0066	0	0	16.67	7.77
2247	1	141	(GT119 x 91007)F1:2	2012-07-27	78	0.2973	0.0318	0	0	0	0
2321	2	141	(GT119 x 91007)F1:2	2012-07-27	78	0.2622	0.0407	0	0	0	0
2617	3	141	(GT119 x 91007)F1:2	2012-07-26	77	0.1255	0.0244	0	0	4.35	4.35
1277	1	B73	Experimental check genotypes	2012-07-20	71	0.0319	0.0054	0	0	0	0
1349	2	B73	Experimental check genotypes	2012-07-20	71	0.101	0.0271	0	0	0	0
1627	3	B73	Experimental check genotypes	2012-07-20	71	0.0418	0.0158	0	0	5.56	5.56
2227	1	B73	Experimental check genotypes	2012-07-20	71	0.0363	0.0127	0	0	0	0
2371	2	B73	Experimental check genotypes	2012-07-19	70	0.0709	0.0094	0	0	0	0
2607	3	B73	Experimental check genotypes	2012-07-19	70	0.0254	0.0067	0	0	4.17	4.17
1161	1	B94	Experimental check genotypes	2012-07-19	70	0.2111	0.0386	0	0	0	0
1425	2	B94	Experimental check genotypes	2012-07-19	70	0.1737	0.038	0	0	0	0
1521	3	B94	Experimental check genotypes	2012-07-20	71	0.0332	0.0061	0	0	13.04	7.18
2131	1	B94	Experimental check genotypes	2012-07-20	71	0.0729	0.0176	0	0	0	0
2429	2	B94	Experimental check genotypes	2012-07-19	70	0.1031	0.0222	0	0	0	0
2539	3	B94	Experimental check genotypes	2012-07-19	70	0.0562	0.0096	0	0	0	0
1173	1	B97	Experimental check genotypes	2012-07-23	74	0.0259	0.0047	0	0	6.25	6.25
1447	2	B97	Experimental check genotypes	2012-07-23	74	0.1784	0.0362	0	0	5	5
1515	3	B97	Experimental check genotypes	2012-07-22	73	0.1076	0.0278	0	0	18.75	10.08
2245	1	B97	Experimental check genotypes	2012-07-24	75	0.3073	0.0341	0	0	0	0
2319	2	B97	Experimental check genotypes	2012-07-22	73	0.2583	0.0515	0	0	6.67	6.67
2603	3	B97	Experimental check genotypes	2012-07-23	74	0.0764	0.0212	0	0	0	0
1159	1	GT119	Experimental check genotypes	2012-07-27	78	0.3657	0.0111	31.25	11.97	0	0
1445	2	GT119	Experimental check genotypes	2012-07-28	79	0.3592	0.0179	11.76	8.05	0	0
1537	3	GT119	Experimental check genotypes	2012-07-28	79	0.3878	0.0192	0	0	0	0
2101	1	GT119	Experimental check genotypes	2012-07-27	78	0.3024	0.0557	0	0	0	0
2415	2	GT119	Experimental check genotypes	2012-07-27	78	0.3477	0.0251	8.33	8.33	0	0
2567	3	GT119	Experimental check genotypes	2012-07-28	79	0.389	0.0226	0	0	0	0
1261	1	Mo17	Experimental check genotypes	2012-07-23	74	0.0581	0.0146	0	0	4.55	4.55
1321	2	Mo17	Experimental check genotypes	2012-07-24	75	0.1078	0.0224	0	0	0	0
1625	3	Mo17	Experimental check genotypes	2012-07-23	74	0.1598	0.0374	0	0	0	0
2231	1	Mo17	Experimental check genotypes	2012-07-24	75	0.1048	0.0336	0	0	0	0
2303	2	Mo17	Experimental check genotypes	2012-07-23	74	0.2464	0.0399	0	0	5	5
2621	3	Mo17	Experimental check genotypes	2012-07-23	74	0.0741	0.0187	0	0	5	5
1245	1	SC102	Experimental check genotypes	2012-07-30	81	0.0113	0.003	0	0	12.5	6.9
1333	2	SC102	Experimental check genotypes	2012-07-31	82	0.0131	0.0016	0	0	0	0
1671	3	SC102	Experimental check genotypes	2012-07-30	81	0.0097	0.0014	0	0	15	8.19
2105	1	SC102	Experimental check genotypes	2012-07-30	81	0.0096	0.0011	0	0	4.35	4.35
2457	2	SC102	Experimental check genotypes	2012-07-31	82	0.0414	0.0059	0	0	0	0
2543	3	SC102	Experimental check genotypes	2012-07-31	82	0.0135	0.0026	0	0	0	0

## Sheet: Key to column headings
Column Heading	Description
Plot	Plot number in field experiment -plots are a pair of rows with 25 plants each
Rep	All four populations were analyzed using three replicates of a randomized complete block design
Entry	Entry identifier (numerical for segregating populations, nominal for experimental check genotypes)
Population	Group identifier (either segregating population, or experimental check genotype)
Collection date	Date silks were collected from the field plot
DTS	"Days to Silking"; Number of days from planting to silking (50% of plants with emerged silks)
CEW weight (g)	Mean CEW weight (g) for the field plot
Std Err (weight)	Standard Error for CEW weight measurements
% Pupated	Percentage of CEWs that pupated during the bioassay
Std Err (Pupated)	Standard Error for % pupation measurements
% Died after growing	Percentage of CEWs that died during incubation after measurable weight gain
Std Err (Died after growing)	Standard Error for % of CEWs that died during incubation after measurable weight gain measurements
