# Supplementary material for: Development and application of a quantitative bioassay to evaluate maize silk resistance to corn earworm herbivory among progenies derived from Peruvian landrace Piura
Source: PLoS One. 2019 Apr 16;14(4):e0215414. doi: 10.1371/journal.pone.0215414 (PMC6467408; doi:10.1371/journal.pone.0215414)
Supplement: S2 File — The table contains 12,288 data rows because it is based on the full capacity of the 12 bioassay runs. Across the 12 runs of the bioassay, 11,314 CEWs were weighed, including 266 CEWs that died during incubation but after measurable weight gain. Nonetheless, this is 974 fewer than the full capacity of 12,288 across all bioassay runs. No diet was present for 508 of the cells, mainly due to limited mass of silks for some of the test diets. In such cases, the available diet was insufficient to fill all 24 assigned cells, and was instead evenly distributed to cells across the three tray quadrants; in these cases, control diet was not used to fill the empty cells. The remaining 466 missing evaluations were due to CEWs that died prior to measurable weight gain. A key to the 26 column headings is provided. (XLSX) [file pone.0215414.s009.xlsx]

## Sheet: Sampling-Prep-Incubation-Eval
Entry	Rep	Field Row	Population	Source	Pedigree	Bioassay run #	Bioassay season	Diet batch	Within-batch diet #	Tray	Tray quadrant	Cell #	Infestation date	Infested by:	Shelf # (relative Z position)	Front-back (Y position)	Center-edge (Y position)	Left-right (X position)	Center-edge (X position)	Evaluation date	Weighed by:	Weight	Pupated	Died after growing	Dead at infestation	No diet
136	1	2201	(GT119 x 91007)F1:2	11SCAA:BURKE:0869:03	(GT119 x SCE34-6D91007)-03	1	1	1	1	1	1	25	2013-02-14	Individual 4	1	4	1	3	5	2013-02-25	Individual 2	0.2752	0	0	0	0
136	1	2201	(GT119 x 91007)F1:2	11SCAA:BURKE:0869:03	(GT119 x SCE34-6D91007)-03	1	1	1	1	1	1	26	2013-02-14	Individual 4	1	3	2	3	5	2013-02-25	Individual 2	0.3346	0	0	0	0
136	1	2201	(GT119 x 91007)F1:2	11SCAA:BURKE:0869:03	(GT119 x SCE34-6D91007)-03	1	1	1	1	1	1	27	2013-02-14	Individual 4	1	4	1	3	5	2013-02-25	Individual 2	0.3309	0	0	0	0
136	1	2201	(GT119 x 91007)F1:2	11SCAA:BURKE:0869:03	(GT119 x SCE34-6D91007)-03	1	1	1	1	1	1	28	2013-02-14	Individual 4	1	3	2	3	5	2013-02-25	Individual 2					1
136	1	2201	(GT119 x 91007)F1:2	11SCAA:BURKE:0869:03	(GT119 x SCE34-6D91007)-03	1	1	1	1	1	1	29	2013-02-14	Individual 4	1	2	3	3	5	2013-02-25	Individual 2	0.3182	0	0	0	0
136	1	2201	(GT119 x 91007)F1:2	11SCAA:BURKE:0869:03	(GT119 x SCE34-6D91007)-03	1	1	1	1	1	1	30	2013-02-14	Individual 4	1	1	4	3	5	2013-02-25	Individual 2	0.1603	0	0	0	0
136	1	2201	(GT119 x 91007)F1:2	11SCAA:BURKE:0869:03	(GT119 x SCE34-6D91007)-03	1	1	1	1	1	1	31	2013-02-14	Individual 4	1	2	3	3	5	2013-02-25	Individual 2	0.0413	0	0	0	0
136	1	2201	(GT119 x 91007)F1:2	11SCAA:BURKE:0869:03	(GT119 x SCE34-6D91007)-03	1	1	1	1	1	1	32	2013-02-14	Individual 4	1	1	4	3	5	2013-02-25	Individual 2	0.1031	0	0	0	0
136	1	2201	(GT119 x 91007)F1:2	11SCAA:BURKE:0869:03	(GT119 x SCE34-6D91007)-03	1	1	1	1	2	3	1	2013-02-14	Individual 4	1	1	4	10	3	2013-02-25	Individual 2	0.0648	0	0	0	0
136	1	2201	(GT119 x 91007)F1:2	11SCAA:BURKE:0869:03	(GT119 x SCE34-6D91007)-03	1	1	1	1	2	3	2	2013-02-14	Individual 4	1	2	3	10	3	2013-02-25	Individual 2	0.3499	0	0	0	0
136	1	2201	(GT119 x 91007)F1:2	11SCAA:BURKE:0869:03	(GT119 x SCE34-6D91007)-03	1	1	1	1	2	3	3	2013-02-14	Individual 4	1	1	4	10	3	2013-02-25	Individual 2	0.3197	0	0	0	0
136	1	2201	(GT119 x 91007)F1:2	11SCAA:BURKE:0869:03	(GT119 x SCE34-6D91007)-03	1	1	1	1	2	3	4	2013-02-14	Individual 4	1	2	3	10	3	2013-02-25	Individual 2	0.0688	0	0	0	0
136	1	2201	(GT119 x 91007)F1:2	11SCAA:BURKE:0869:03	(GT119 x SCE34-6D91007)-03	1	1	1	1	2	3	5	2013-02-14	Individual 4	1	3	2	10	3	2013-02-25	Individual 2	0.2949	0	0	0	0
136	1	2201	(GT119 x 91007)F1:2	11SCAA:BURKE:0869:03	(GT119 x SCE34-6D91007)-03	1	1	1	1	2	3	6	2013-02-14	Individual 4	1	4	1	10	3	2013-02-25	Individual 2	0.4232	0	0	0	0
136	1	2201	(GT119 x 91007)F1:2	11SCAA:BURKE:0869:03	(GT119 x SCE34-6D91007)-03	1	1	1	1	2	3	7	2013-02-14	Individual 4	1	3	2	10	3	2013-02-25	Individual 2	0.4904	0	0	0	0
136	1	2201	(GT119 x 91007)F1:2	11SCAA:BURKE:0869:03	(GT119 x SCE34-6D91007)-03	1	1	1	1	2	3	8	2013-02-14	Individual 4	1	4	1	10	3	2013-02-25	Individual 2	0.198	0	0	0	0
136	1	2201	(GT119 x 91007)F1:2	11SCAA:BURKE:0869:03	(GT119 x SCE34-6D91007)-03	1	1	1	1	7	1	25	2013-02-14	Individual 4	4	4	1	12	5	2013-02-25	Individual 4	0.105	0	0	0	0
136	1	2201	(GT119 x 91007)F1:2	11SCAA:BURKE:0869:03	(GT119 x SCE34-6D91007)-03	1	1	1	1	7	1	26	2013-02-14	Individual 4	4	3	2	12	5	2013-02-25	Individual 4	0.0042	0	1	0	0
136	1	2201	(GT119 x 91007)F1:2	11SCAA:BURKE:0869:03	(GT119 x SCE34-6D91007)-03	1	1	1	1	7	1	27	2013-02-14	Individual 4	4	4	1	12	5	2013-02-25	Individual 4	0.0353	0	0	0	0
136	1	2201	(GT119 x 91007)F1:2	11SCAA:BURKE:0869:03	(GT119 x SCE34-6D91007)-03	1	1	1	1	7	1	28	2013-02-14	Individual 4	4	3	2	12	5	2013-02-25	Individual 4	0.112	0	0	0	0
136	1	2201	(GT119 x 91007)F1:2	11SCAA:BURKE:0869:03	(GT119 x SCE34-6D91007)-03	1	1	1	1	7	1	29	2013-02-14	Individual 4	4	2	3	12	5	2013-02-25	Individual 4	0.4207	0	0	0	0
136	1	2201	(GT119 x 91007)F1:2	11SCAA:BURKE:0869:03	(GT119 x SCE34-6D91007)-03	1	1	1	1	7	1	30	2013-02-14	Individual 4	4	1	4	12	5	2013-02-25	Individual 4	0.0293	0	0	0	0
136	1	2201	(GT119 x 91007)F1:2	11SCAA:BURKE:0869:03	(GT119 x SCE34-6D91007)-03	1	1	1	1	7	1	31	2013-02-14	Individual 4	4	2	3	12	5	2013-02-25	Individual 4	0.237	0	0	0	0
136	1	2201	(GT119 x 91007)F1:2	11SCAA:BURKE:0869:03	(GT119 x SCE34-6D91007)-03	1	1	1	1	7	1	32	2013-02-14	Individual 4	4	1	4	12	5	2013-02-25	Individual 4	0.4414	0	0	0	0
128	1	2203	(GT119 x 91007)F1:2	11SCAA:BURKE:0867:06	(GT119 x SCE34-6D91007)-06	1	1	1	2	1	2	17	2013-02-14	Individual 4	1	8	4	3	5	2013-02-25	Individual 2	0.3612	0	0	0	0
128	1	2203	(GT119 x 91007)F1:2	11SCAA:BURKE:0867:06	(GT119 x SCE34-6D91007)-06	1	1	1	2	1	2	18	2013-02-14	Individual 4	1	7	3	3	5	2013-02-25	Individual 2	0.3849	0	0	0	0
128	1	2203	(GT119 x 91007)F1:2	11SCAA:BURKE:0867:06	(GT119 x SCE34-6D91007)-06	1	1	1	2	1	2	19	2013-02-14	Individual 4	1	8	4	3	5	2013-02-25	Individual 2	0.3801	0	0	0	0
128	1	2203	(GT119 x 91007)F1:2	11SCAA:BURKE:0867:06	(GT119 x SCE34-6D91007)-06	1	1	1	2	1	2	20	2013-02-14	Individual 4	1	7	3	3	5	2013-02-25	Individual 2	0.4748	0	0	0	0
128	1	2203	(GT119 x 91007)F1:2	11SCAA:BURKE:0867:06	(GT119 x SCE34-6D91007)-06	1	1	1	2	1	2	21	2013-02-14	Individual 4	1	6	2	3	5	2013-02-25	Individual 2	0.3699	0	0	0	0
128	1	2203	(GT119 x 91007)F1:2	11SCAA:BURKE:0867:06	(GT119 x SCE34-6D91007)-06	1	1	1	2	1	2	22	2013-02-14	Individual 4	1	5	1	3	5	2013-02-25	Individual 2	0.3796	0	0	0	0
128	1	2203	(GT119 x 91007)F1:2	11SCAA:BURKE:0867:06	(GT119 x SCE34-6D91007)-06	1	1	1	2	1	2	23	2013-02-14	Individual 4	1	6	2	3	5	2013-02-25	Individual 2	0.3003	0	0	0	0
128	1	2203	(GT119 x 91007)F1:2	11SCAA:BURKE:0867:06	(GT119 x SCE34-6D91007)-06	1	1	1	2	1	2	24	2013-02-14	Individual 4	1	5	1	3	5	2013-02-25	Individual 2	0.4357	0	0	0	0
128	1	2203	(GT119 x 91007)F1:2	11SCAA:BURKE:0867:06	(GT119 x SCE34-6D91007)-06	1	1	1	2	6	2	17	2013-02-14	Individual 4	4	8	4	4	4	2013-02-25	Individual 4	0.3435	0	0	0	0
128	1	2203	(GT119 x 91007)F1:2	11SCAA:BURKE:0867:06	(GT119 x SCE34-6D91007)-06	1	1	1	2	6	2	18	2013-02-14	Individual 4	4	7	3	4	4	2013-02-25	Individual 4	0.4035	0	0	0	0
128	1	2203	(GT119 x 91007)F1:2	11SCAA:BURKE:0867:06	(GT119 x SCE34-6D91007)-06	1	1	1	2	6	2	19	2013-02-14	Individual 4	4	8	4	4	4	2013-02-25	Individual 4	0.3156	0	0	0	0
128	1	2203	(GT119 x 91007)F1:2	11SCAA:BURKE:0867:06	(GT119 x SCE34-6D91007)-06	1	1	1	2	6	2	20	2013-02-14	Individual 4	4	7	3	4	4	2013-02-25	Individual 4	0.3585	0	0	0	0
128	1	2203	(GT119 x 91007)F1:2	11SCAA:BURKE:0867:06	(GT119 x SCE34-6D91007)-06	1	1	1	2	6	2	21	2013-02-14	Individual 4	4	6	2	4	4	2013-02-25	Individual 4	0.3116	0	0	0	0
128	1	2203	(GT119 x 91007)F1:2	11SCAA:BURKE:0867:06	(GT119 x SCE34-6D91007)-06	1	1	1	2	6	2	22	2013-02-14	Individual 4	4	5	1	4	4	2013-02-25	Individual 4	0.4111	0	0	0	0
128	1	2203	(GT119 x 91007)F1:2	11SCAA:BURKE:0867:06	(GT119 x SCE34-6D91007)-06	1	1	1	2	6	2	23	2013-02-14	Individual 4	4	6	2	4	4	2013-02-25	Individual 4	0.4053	0	0	0	0
128	1	2203	(GT119 x 91007)F1:2	11SCAA:BURKE:0867:06	(GT119 x SCE34-6D91007)-06	1	1	1	2	6	2	24	2013-02-14	Individual 4	4	5	1	4	4	2013-02-25	Individual 4	0.3424	0	0	0	0
128	1	2203	(GT119 x 91007)F1:2	11SCAA:BURKE:0867:06	(GT119 x SCE34-6D91007)-06	1	1	1	2	8	4	9	2013-02-14	Individual 4	5	5	1	6	2	2013-02-25	Individual 7	0.3242	0	0	0	0
128	1	2203	(GT119 x 91007)F1:2	11SCAA:BURKE:0867:06	(GT119 x SCE34-6D91007)-06	1	1	1	2	8	4	10	2013-02-14	Individual 4	5	6	2	6	2	2013-02-25	Individual 7	0.3203	0	0	0	0
128	1	2203	(GT119 x 91007)F1:2	11SCAA:BURKE:0867:06	(GT119 x SCE34-6D91007)-06	1	1	1	2	8	4	11	2013-02-14	Individual 4	5	5	1	6	2	2013-02-25	Individual 7	0.3434	0	0	0	0
128	1	2203	(GT119 x 91007)F1:2	11SCAA:BURKE:0867:06	(GT119 x SCE34-6D91007)-06	1	1	1	2	8	4	12	2013-02-14	Individual 4	5	6	2	6	2	2013-02-25	Individual 7				1	0
128	1	2203	(GT119 x 91007)F1:2	11SCAA:BURKE:0867:06	(GT119 x SCE34-6D91007)-06	1	1	1	2	8	4	13	2013-02-14	Individual 4	5	7	3	6	2	2013-02-25	Individual 7	0.5105	0	0	0	0
128	1	2203	(GT119 x 91007)F1:2	11SCAA:BURKE:0867:06	(GT119 x SCE34-6D91007)-06	1	1	1	2	8	4	14	2013-02-14	Individual 4	5	8	4	6	2	2013-02-25	Individual 7	0.3464	0	0	0	0
128	1	2203	(GT119 x 91007)F1:2	11SCAA:BURKE:0867:06	(GT119 x SCE34-6D91007)-06	1	1	1	2	8	4	15	2013-02-14	Individual 4	5	7	3	6	2	2013-02-25	Individual 7	0.3829	0	0	0	0
128	1	2203	(GT119 x 91007)F1:2	11SCAA:BURKE:0867:06	(GT119 x SCE34-6D91007)-06	1	1	1	2	8	4	16	2013-02-14	Individual 4	5	8	4	6	2	2013-02-25	Individual 7	0.3528	0	0	0	0
137	1	2207	(GT119 x 91007)F1:2	11SCAA:BURKE:0869:04	(GT119 x SCE34-6D91007)-04	1	1	1	3	3	4	9	2013-02-14	Individual 4	2	5	1	5	3	2013-02-25	Individual 2	0.0327	0	0	0	0
137	1	2207	(GT119 x 91007)F1:2	11SCAA:BURKE:0869:04	(GT119 x SCE34-6D91007)-04	1	1	1	3	3	4	10	2013-02-14	Individual 4	2	6	2	5	3	2013-02-25	Individual 2	0.3868	0	0	0	0
137	1	2207	(GT119 x 91007)F1:2	11SCAA:BURKE:0869:04	(GT119 x SCE34-6D91007)-04	1	1	1	3	3	4	11	2013-02-14	Individual 4	2	5	1	5	3	2013-02-25	Individual 2	0.1055	0	0	0	0
137	1	2207	(GT119 x 91007)F1:2	11SCAA:BURKE:0869:04	(GT119 x SCE34-6D91007)-04	1	1	1	3	3	4	12	2013-02-14	Individual 4	2	6	2	5	3	2013-02-25	Individual 2	0.0624	0	0	0	0
137	1	2207	(GT119 x 91007)F1:2	11SCAA:BURKE:0869:04	(GT119 x SCE34-6D91007)-04	1	1	1	3	3	4	13	2013-02-14	Individual 4	2	7	3	5	3	2013-02-25	Individual 2	0.1131	0	0	0	0
137	1	2207	(GT119 x 91007)F1:2	11SCAA:BURKE:0869:04	(GT119 x SCE34-6D91007)-04	1	1	1	3	3	4	14	2013-02-14	Individual 4	2	8	4	5	3	2013-02-25	Individual 2	0.1089	0	0	0	0
137	1	2207	(GT119 x 91007)F1:2	11SCAA:BURKE:0869:04	(GT119 x SCE34-6D91007)-04	1	1	1	3	3	4	15	2013-02-14	Individual 4	2	7	3	5	3	2013-02-25	Individual 2	0.4715	0	0	0	0
137	1	2207	(GT119 x 91007)F1:2	11SCAA:BURKE:0869:04	(GT119 x SCE34-6D91007)-04	1	1	1	3	3	4	16	2013-02-14	Individual 4	2	8	4	5	3	2013-02-25	Individual 2	0.4242	0	0	0	0
137	1	2207	(GT119 x 91007)F1:2	11SCAA:BURKE:0869:04	(GT119 x SCE34-6D91007)-04	1	1	1	3	5	4	9	2013-02-14	Individual 4	3	5	1	8	1	2013-02-25	Individual 4	0.0842	0	0	0	0
137	1	2207	(GT119 x 91007)F1:2	11SCAA:BURKE:0869:04	(GT119 x SCE34-6D91007)-04	1	1	1	3	5	4	10	2013-02-14	Individual 4	3	6	2	8	1	2013-02-25	Individual 4	0.4798	0	0	0	0
137	1	2207	(GT119 x 91007)F1:2	11SCAA:BURKE:0869:04	(GT119 x SCE34-6D91007)-04	1	1	1	3	5	4	11	2013-02-14	Individual 4	3	5	1	8	1	2013-02-25	Individual 4	0.2835	0	0	0	0
137	1	2207	(GT119 x 91007)F1:2	11SCAA:BURKE:0869:04	(GT119 x SCE34-6D91007)-04	1	1	1	3	5	4	12	2013-02-14	Individual 4	3	6	2	8	1	2013-02-25	Individual 4	0.1684	0	0	0	0
137	1	2207	(GT119 x 91007)F1:2	11SCAA:BURKE:0869:04	(GT119 x SCE34-6D91007)-04	1	1	1	3	5	4	13	2013-02-14	Individual 4	3	7	3	8	1	2013-02-25	Individual 4	0.0407	0	0	0	0
137	1	2207	(GT119 x 91007)F1:2	11SCAA:BURKE:0869:04	(GT119 x SCE34-6D91007)-04	1	1	1	3	5	4	14	2013-02-14	Individual 4	3	8	4	8	1	2013-02-25	Individual 4	0.1798	0	0	0	0
137	1	2207	(GT119 x 91007)F1:2	11SCAA:BURKE:0869:04	(GT119 x SCE34-6D91007)-04	1	1	1	3	5	4	15	2013-02-14	Individual 4	3	7	3	8	1	2013-02-25	Individual 4	0.3286	0	0	0	0
137	1	2207	(GT119 x 91007)F1:2	11SCAA:BURKE:0869:04	(GT119 x SCE34-6D91007)-04	1	1	1	3	5	4	16	2013-02-14	Individual 4	3	8	4	8	1	2013-02-25	Individual 4	0.3542	0	0	0	0
137	1	2207	(GT119 x 91007)F1:2	11SCAA:BURKE:0869:04	(GT119 x SCE34-6D91007)-04	1	1	1	3	8	1	25	2013-02-14	Individual 4	5	4	1	7	1	2013-02-25	Individual 7	0.5379	0	0	0	0
137	1	2207	(GT119 x 91007)F1:2	11SCAA:BURKE:0869:04	(GT119 x SCE34-6D91007)-04	1	1	1	3	8	1	26	2013-02-14	Individual 4	5	3	2	7	1	2013-02-25	Individual 7	0.0216	0	0	0	0
137	1	2207	(GT119 x 91007)F1:2	11SCAA:BURKE:0869:04	(GT119 x SCE34-6D91007)-04	1	1	1	3	8	1	27	2013-02-14	Individual 4	5	4	1	7	1	2013-02-25	Individual 7	0.1826	0	0	0	0
137	1	2207	(GT119 x 91007)F1:2	11SCAA:BURKE:0869:04	(GT119 x SCE34-6D91007)-04	1	1	1	3	8	1	28	2013-02-14	Individual 4	5	3	2	7	1	2013-02-25	Individual 7	0.3071	0	0	0	0
137	1	2207	(GT119 x 91007)F1:2	11SCAA:BURKE:0869:04	(GT119 x SCE34-6D91007)-04	1	1	1	3	8	1	29	2013-02-14	Individual 4	5	2	3	7	1	2013-02-25	Individual 7	0.2777	0	0	0	0
137	1	2207	(GT119 x 91007)F1:2	11SCAA:BURKE:0869:04	(GT119 x SCE34-6D91007)-04	1	1	1	3	8	1	30	2013-02-14	Individual 4	5	1	4	7	1	2013-02-25	Individual 7	0.474	0	0	0	0
137	1	2207	(GT119 x 91007)F1:2	11SCAA:BURKE:0869:04	(GT119 x SCE34-6D91007)-04	1	1	1	3	8	1	31	2013-02-14	Individual 4	5	2	3	7	1	2013-02-25	Individual 7	0.0352	0	0	0	0
137	1	2207	(GT119 x 91007)F1:2	11SCAA:BURKE:0869:04	(GT119 x SCE34-6D91007)-04	1	1	1	3	8	1	32	2013-02-14	Individual 4	5	1	4	7	1	2013-02-25	Individual 7	0.4959	0	0	0	0
110	1	2209	(GT119 x 91007)F1:2	11SCAA:BURKE:0865:02	(GT119 x SCE34-6D91007)-02	1	1	1	4	2	2	17	2013-02-14	Individual 4	1	8	4	11	4	2013-02-25	Individual 2	0.3911	0	0	0	0
110	1	2209	(GT119 x 91007)F1:2	11SCAA:BURKE:0865:02	(GT119 x SCE34-6D91007)-02	1	1	1	4	2	2	18	2013-02-14	Individual 4	1	7	3	11	4	2013-02-25	Individual 2	0.328	0	0	0	0
110	1	2209	(GT119 x 91007)F1:2	11SCAA:BURKE:0865:02	(GT119 x SCE34-6D91007)-02	1	1	1	4	2	2	19	2013-02-14	Individual 4	1	8	4	11	4	2013-02-25	Individual 2	0.153	0	0	0	0
110	1	2209	(GT119 x 91007)F1:2	11SCAA:BURKE:0865:02	(GT119 x SCE34-6D91007)-02	1	1	1	4	2	2	20	2013-02-14	Individual 4	1	7	3	11	4	2013-02-25	Individual 2	0.2528	0	0	0	0
110	1	2209	(GT119 x 91007)F1:2	11SCAA:BURKE:0865:02	(GT119 x SCE34-6D91007)-02	1	1	1	4	2	2	21	2013-02-14	Individual 4	1	6	2	11	4	2013-02-25	Individual 2	0.0557	0	0	0	0
110	1	2209	(GT119 x 91007)F1:2	11SCAA:BURKE:0865:02	(GT119 x SCE34-6D91007)-02	1	1	1	4	2	2	22	2013-02-14	Individual 4	1	5	1	11	4	2013-02-25	Individual 2	0.3677	0	0	0	0
110	1	2209	(GT119 x 91007)F1:2	11SCAA:BURKE:0865:02	(GT119 x SCE34-6D91007)-02	1	1	1	4	2	2	23	2013-02-14	Individual 4	1	6	2	11	4	2013-02-25	Individual 2	0.3359	0	0	0	0
110	1	2209	(GT119 x 91007)F1:2	11SCAA:BURKE:0865:02	(GT119 x SCE34-6D91007)-02	1	1	1	4	2	2	24	2013-02-14	Individual 4	1	5	1	11	4	2013-02-25	Individual 2	0.2804	0	0	0	0
110	1	2209	(GT119 x 91007)F1:2	11SCAA:BURKE:0865:02	(GT119 x SCE34-6D91007)-02	1	1	1	4	4	4	9	2013-02-14	Individual 4	2	5	1	13	6	2013-02-25	Individual 2	0.1191	0	0	0	0
110	1	2209	(GT119 x 91007)F1:2	11SCAA:BURKE:0865:02	(GT119 x SCE34-6D91007)-02	1	1	1	4	4	4	10	2013-02-14	Individual 4	2	6	2	13	6	2013-02-25	Individual 2	0.306	0	0	0	0
110	1	2209	(GT119 x 91007)F1:2	11SCAA:BURKE:0865:02	(GT119 x SCE34-6D91007)-02	1	1	1	4	4	4	11	2013-02-14	Individual 4	2	5	1	13	6	2013-02-25	Individual 2	0.4819	0	0	0	0
110	1	2209	(GT119 x 91007)F1:2	11SCAA:BURKE:0865:02	(GT119 x SCE34-6D91007)-02	1	1	1	4	4	4	12	2013-02-14	Individual 4	2	6	2	13	6	2013-02-25	Individual 2	0.417	0	0	0	0
110	1	2209	(GT119 x 91007)F1:2	11SCAA:BURKE:0865:02	(GT119 x SCE34-6D91007)-02	1	1	1	4	4	4	13	2013-02-14	Individual 4	2	7	3	13	6	2013-02-25	Individual 2	0.4382	0	0	0	0
110	1	2209	(GT119 x 91007)F1:2	11SCAA:BURKE:0865:02	(GT119 x SCE34-6D91007)-02	1	1	1	4	4	4	14	2013-02-14	Individual 4	2	8	4	13	6	2013-02-25	Individual 2	0.0681	0	0	0	0
110	1	2209	(GT119 x 91007)F1:2	11SCAA:BURKE:0865:02	(GT119 x SCE34-6D91007)-02	1	1	1	4	4	4	15	2013-02-14	Individual 4	2	7	3	13	6	2013-02-25	Individual 2	0.2295	0	0	0	0
110	1	2209	(GT119 x 91007)F1:2	11SCAA:BURKE:0865:02	(GT119 x SCE34-6D91007)-02	1	1	1	4	4	4	16	2013-02-14	Individual 4	2	8	4	13	6	2013-02-25	Individual 2	0.177	0	0	0	0
110	1	2209	(GT119 x 91007)F1:2	11SCAA:BURKE:0865:02	(GT119 x SCE34-6D91007)-02	1	1	1	4	7	4	9	2013-02-14	Individual 4	4	5	1	11	4	2013-02-25	Individual 4	0.0012	0	1	0	0
110	1	2209	(GT119 x 91007)F1:2	11SCAA:BURKE:0865:02	(GT119 x SCE34-6D91007)-02	1	1	1	4	7	4	10	2013-02-14	Individual 4	4	6	2	11	4	2013-02-25	Individual 4	0.067	0	0	0	0
110	1	2209	(GT119 x 91007)F1:2	11SCAA:BURKE:0865:02	(GT119 x SCE34-6D91007)-02	1	1	1	4	7	4	11	2013-02-14	Individual 4	4	5	1	11	4	2013-02-25	Individual 4	0.014	0	0	0	0
110	1	2209	(GT119 x 91007)F1:2	11SCAA:BURKE:0865:02	(GT119 x SCE34-6D91007)-02	1	1	1	4	7	4	12	2013-02-14	Individual 4	4	6	2	11	4	2013-02-25	Individual 4	0.4313	0	0	0	0
110	1	2209	(GT119 x 91007)F1:2	11SCAA:BURKE:0865:02	(GT119 x SCE34-6D91007)-02	1	1	1	4	7	4	13	2013-02-14	Individual 4	4	7	3	11	4	2013-02-25	Individual 4	0.0657	0	0	0	0
110	1	2209	(GT119 x 91007)F1:2	11SCAA:BURKE:0865:02	(GT119 x SCE34-6D91007)-02	1	1	1	4	7	4	14	2013-02-14	Individual 4	4	8	4	11	4	2013-02-25	Individual 4	0.1535	0	0	0	0
110	1	2209	(GT119 x 91007)F1:2	11SCAA:BURKE:0865:02	(GT119 x SCE34-6D91007)-02	1	1	1	4	7	4	15	2013-02-14	Individual 4	4	7	3	11	4	2013-02-25	Individual 4	0.1048	0	0	0	0
110	1	2209	(GT119 x 91007)F1:2	11SCAA:BURKE:0865:02	(GT119 x SCE34-6D91007)-02	1	1	1	4	7	4	16	2013-02-14	Individual 4	4	8	4	11	4	2013-02-25	Individual 4	0.4623	0	0	0	0
124	1	2211	(GT119 x 91007)F1:2	11SCAA:BURKE:0867:02	(GT119 x SCE34-6D91007)-02	1	1	1	5	2	4	9	2013-02-14	Individual 4	1	5	1	10	3	2013-02-25	Individual 2	0.4885	0	0	0	0
124	1	2211	(GT119 x 91007)F1:2	11SCAA:BURKE:0867:02	(GT119 x SCE34-6D91007)-02	1	1	1	5	2	4	10	2013-02-14	Individual 4	1	6	2	10	3	2013-02-25	Individual 2	0.3939	0	0	0	0
124	1	2211	(GT119 x 91007)F1:2	11SCAA:BURKE:0867:02	(GT119 x SCE34-6D91007)-02	1	1	1	5	2	4	11	2013-02-14	Individual 4	1	5	1	10	3	2013-02-25	Individual 2	0.0913	0	0	0	0
124	1	2211	(GT119 x 91007)F1:2	11SCAA:BURKE:0867:02	(GT119 x SCE34-6D91007)-02	1	1	1	5	2	4	12	2013-02-14	Individual 4	1	6	2	10	3	2013-02-25	Individual 2	0.4077	0	0	0	0
124	1	2211	(GT119 x 91007)F1:2	11SCAA:BURKE:0867:02	(GT119 x SCE34-6D91007)-02	1	1	1	5	2	4	13	2013-02-14	Individual 4	1	7	3	10	3	2013-02-25	Individual 2	0.463	0	0	0	0
124	1	2211	(GT119 x 91007)F1:2	11SCAA:BURKE:0867:02	(GT119 x SCE34-6D91007)-02	1	1	1	5	2	4	14	2013-02-14	Individual 4	1	8	4	10	3	2013-02-25	Individual 2	0.3895	0	0	0	0
124	1	2211	(GT119 x 91007)F1:2	11SCAA:BURKE:0867:02	(GT119 x SCE34-6D91007)-02	1	1	1	5	2	4	15	2013-02-14	Individual 4	1	7	3	10	3	2013-02-25	Individual 2	0.404	0	0	0	0
124	1	2211	(GT119 x 91007)F1:2	11SCAA:BURKE:0867:02	(GT119 x SCE34-6D91007)-02	1	1	1	5	2	4	16	2013-02-14	Individual 4	1	8	4	10	3	2013-02-25	Individual 2	0.3545	0	0	0	0
124	1	2211	(GT119 x 91007)F1:2	11SCAA:BURKE:0867:02	(GT119 x SCE34-6D91007)-02	1	1	1	5	3	2	17	2013-02-14	Individual 4	2	8	4	6	2	2013-02-25	Individual 2	0.5813	0	0	0	0
124	1	2211	(GT119 x 91007)F1:2	11SCAA:BURKE:0867:02	(GT119 x SCE34-6D91007)-02	1	1	1	5	3	2	18	2013-02-14	Individual 4	2	7	3	6	2	2013-02-25	Individual 2	0.5334	0	0	0	0
124	1	2211	(GT119 x 91007)F1:2	11SCAA:BURKE:0867:02	(GT119 x SCE34-6D91007)-02	1	1	1	5	3	2	19	2013-02-14	Individual 4	2	8	4	6	2	2013-02-25	Individual 2				1	0
124	1	2211	(GT119 x 91007)F1:2	11SCAA:BURKE:0867:02	(GT119 x SCE34-6D91007)-02	1	1	1	5	3	2	20	2013-02-14	Individual 4	2	7	3	6	2	2013-02-25	Individual 2	0.0505	0	0	0	0
124	1	2211	(GT119 x 91007)F1:2	11SCAA:BURKE:0867:02	(GT119 x SCE34-6D91007)-02	1	1	1	5	3	2	21	2013-02-14	Individual 4	2	6	2	6	2	2013-02-25	Individual 2	0.1534	0	0	0	0
124	1	2211	(GT119 x 91007)F1:2	11SCAA:BURKE:0867:02	(GT119 x SCE34-6D91007)-02	1	1	1	5	3	2	22	2013-02-14	Individual 4	2	5	1	6	2	2013-02-25	Individual 2	0.3532	0	0	0	0
124	1	2211	(GT119 x 91007)F1:2	11SCAA:BURKE:0867:02	(GT119 x SCE34-6D91007)-02	1	1	1	5	3	2	23	2013-02-14	Individual 4	2	6	2	6	2	2013-02-25	Individual 2	0.2681	0	0	0	0
124	1	2211	(GT119 x 91007)F1:2	11SCAA:BURKE:0867:02	(GT119 x SCE34-6D91007)-02	1	1	1	5	3	2	24	2013-02-14	Individual 4	2	5	1	6	2	2013-02-25	Individual 2	0.5251	0	0	0	0
124	1	2211	(GT119 x 91007)F1:2	11SCAA:BURKE:0867:02	(GT119 x SCE34-6D91007)-02	1	1	1	5	5	1	25	2013-02-14	Individual 4	3	4	1	9	2	2013-02-25	Individual 4	0.5663	0	0	0	0
124	1	2211	(GT119 x 91007)F1:2	11SCAA:BURKE:0867:02	(GT119 x SCE34-6D91007)-02	1	1	1	5	5	1	26	2013-02-14	Individual 4	3	3	2	9	2	2013-02-25	Individual 4	0.1354	0	0	0	0
124	1	2211	(GT119 x 91007)F1:2	11SCAA:BURKE:0867:02	(GT119 x SCE34-6D91007)-02	1	1	1	5	5	1	27	2013-02-14	Individual 4	3	4	1	9	2	2013-02-25	Individual 4	0.5318	0	0	0	0
124	1	2211	(GT119 x 91007)F1:2	11SCAA:BURKE:0867:02	(GT119 x SCE34-6D91007)-02	1	1	1	5	5	1	28	2013-02-14	Individual 4	3	3	2	9	2	2013-02-25	Individual 4	0.0263	0	0	0	0
124	1	2211	(GT119 x 91007)F1:2	11SCAA:BURKE:0867:02	(GT119 x SCE34-6D91007)-02	1	1	1	5	5	1	29	2013-02-14	Individual 4	3	2	3	9	2	2013-02-25	Individual 4	0.35	0	0	0	0
124	1	2211	(GT119 x 91007)F1:2	11SCAA:BURKE:0867:02	(GT119 x SCE34-6D91007)-02	1	1	1	5	5	1	30	2013-02-14	Individual 4	3	1	4	9	2	2013-02-25	Individual 4	0.5055	0	0	0	0
124	1	2211	(GT119 x 91007)F1:2	11SCAA:BURKE:0867:02	(GT119 x SCE34-6D91007)-02	1	1	1	5	5	1	31	2013-02-14	Individual 4	3	2	3	9	2	2013-02-25	Individual 4	0.5199	0	0	0	0
124	1	2211	(GT119 x 91007)F1:2	11SCAA:BURKE:0867:02	(GT119 x SCE34-6D91007)-02	1	1	1	5	5	1	32	2013-02-14	Individual 4	3	1	4	9	2	2013-02-25	Individual 4	0.4319	0	0	0	0
122	1	2213	(GT119 x 91007)F1:2	11SCAA:BURKE:0866:06	(GT119 x SCE34-6D91007)-06	1	1	1	6	1	3	1	2013-02-14	Individual 4	1	1	4	2	6	2013-02-25	Individual 2	0.3584	0	0	0	0
122	1	2213	(GT119 x 91007)F1:2	11SCAA:BURKE:0866:06	(GT119 x SCE34-6D91007)-06	1	1	1	6	1	3	2	2013-02-14	Individual 4	1	2	3	2	6	2013-02-25	Individual 2	0.6765	0	0	0	0
122	1	2213	(GT119 x 91007)F1:2	11SCAA:BURKE:0866:06	(GT119 x SCE34-6D91007)-06	1	1	1	6	1	3	3	2013-02-14	Individual 4	1	1	4	2	6	2013-02-25	Individual 2	0.439	0	0	0	0
122	1	2213	(GT119 x 91007)F1:2	11SCAA:BURKE:0866:06	(GT119 x SCE34-6D91007)-06	1	1	1	6	1	3	4	2013-02-14	Individual 4	1	2	3	2	6	2013-02-25	Individual 2	0.5955	0	0	0	0
122	1	2213	(GT119 x 91007)F1:2	11SCAA:BURKE:0866:06	(GT119 x SCE34-6D91007)-06	1	1	1	6	1	3	5	2013-02-14	Individual 4	1	3	2	2	6	2013-02-25	Individual 2	0.384	0	0	0	0
122	1	2213	(GT119 x 91007)F1:2	11SCAA:BURKE:0866:06	(GT119 x SCE34-6D91007)-06	1	1	1	6	1	3	6	2013-02-14	Individual 4	1	4	1	2	6	2013-02-25	Individual 2	0.4012	0	0	0	0
122	1	2213	(GT119 x 91007)F1:2	11SCAA:BURKE:0866:06	(GT119 x SCE34-6D91007)-06	1	1	1	6	1	3	7	2013-02-14	Individual 4	1	3	2	2	6	2013-02-25	Individual 2	0.4713	0	0	0	0
122	1	2213	(GT119 x 91007)F1:2	11SCAA:BURKE:0866:06	(GT119 x SCE34-6D91007)-06	1	1	1	6	1	3	8	2013-02-14	Individual 4	1	4	1	2	6	2013-02-25	Individual 2	0.4914	0	0	0	0
122	1	2213	(GT119 x 91007)F1:2	11SCAA:BURKE:0866:06	(GT119 x SCE34-6D91007)-06	1	1	1	6	4	1	25	2013-02-14	Individual 4	2	4	1	14	7	2013-02-25	Individual 2	0.3503	0	0	0	0
122	1	2213	(GT119 x 91007)F1:2	11SCAA:BURKE:0866:06	(GT119 x SCE34-6D91007)-06	1	1	1	6	4	1	26	2013-02-14	Individual 4	2	3	2	14	7	2013-02-25	Individual 2	0.4009	0	0	0	0
122	1	2213	(GT119 x 91007)F1:2	11SCAA:BURKE:0866:06	(GT119 x SCE34-6D91007)-06	1	1	1	6	4	1	27	2013-02-14	Individual 4	2	4	1	14	7	2013-02-25	Individual 2	0.4848	0	0	0	0
122	1	2213	(GT119 x 91007)F1:2	11SCAA:BURKE:0866:06	(GT119 x SCE34-6D91007)-06	1	1	1	6	4	1	28	2013-02-14	Individual 4	2	3	2	14	7	2013-02-25	Individual 2	0.4471	0	0	0	0
122	1	2213	(GT119 x 91007)F1:2	11SCAA:BURKE:0866:06	(GT119 x SCE34-6D91007)-06	1	1	1	6	4	1	29	2013-02-14	Individual 4	2	2	3	14	7	2013-02-25	Individual 2	0.1417	0	0	0	0
122	1	2213	(GT119 x 91007)F1:2	11SCAA:BURKE:0866:06	(GT119 x SCE34-6D91007)-06	1	1	1	6	4	1	30	2013-02-14	Individual 4	2	1	4	14	7	2013-02-25	Individual 2	0.1975	0	0	0	0
122	1	2213	(GT119 x 91007)F1:2	11SCAA:BURKE:0866:06	(GT119 x SCE34-6D91007)-06	1	1	1	6	4	1	31	2013-02-14	Individual 4	2	2	3	14	7	2013-02-25	Individual 2				1	0
122	1	2213	(GT119 x 91007)F1:2	11SCAA:BURKE:0866:06	(GT119 x SCE34-6D91007)-06	1	1	1	6	4	1	32	2013-02-14	Individual 4	2	1	4	14	7	2013-02-25	Individual 2				1	0
122	1	2213	(GT119 x 91007)F1:2	11SCAA:BURKE:0866:06	(GT119 x SCE34-6D91007)-06	1	1	1	6	6	3	1	2013-02-14	Individual 4	4	1	4	3	5	2013-02-25	Individual 4	0.5169	0	0	0	0
122	1	2213	(GT119 x 91007)F1:2	11SCAA:BURKE:0866:06	(GT119 x SCE34-6D91007)-06	1	1	1	6	6	3	2	2013-02-14	Individual 4	4	2	3	3	5	2013-02-25	Individual 4	0.1648	0	0	0	0
122	1	2213	(GT119 x 91007)F1:2	11SCAA:BURKE:0866:06	(GT119 x SCE34-6D91007)-06	1	1	1	6	6	3	3	2013-02-14	Individual 4	4	1	4	3	5	2013-02-25	Individual 4	0.4522	0	0	0	0
122	1	2213	(GT119 x 91007)F1:2	11SCAA:BURKE:0866:06	(GT119 x SCE34-6D91007)-06	1	1	1	6	6	3	4	2013-02-14	Individual 4	4	2	3	3	5	2013-02-25	Individual 4	0.5253	0	0	0	0
122	1	2213	(GT119 x 91007)F1:2	11SCAA:BURKE:0866:06	(GT119 x SCE34-6D91007)-06	1	1	1	6	6	3	5	2013-02-14	Individual 4	4	3	2	3	5	2013-02-25	Individual 4	0.4743	0	0	0	0
122	1	2213	(GT119 x 91007)F1:2	11SCAA:BURKE:0866:06	(GT119 x SCE34-6D91007)-06	1	1	1	6	6	3	6	2013-02-14	Individual 4	4	4	1	3	5	2013-02-25	Individual 4	0.4263	0	0	0	0
122	1	2213	(GT119 x 91007)F1:2	11SCAA:BURKE:0866:06	(GT119 x SCE34-6D91007)-06	1	1	1	6	6	3	7	2013-02-14	Individual 4	4	3	2	3	5	2013-02-25	Individual 4	0.15	0	0	0	0
122	1	2213	(GT119 x 91007)F1:2	11SCAA:BURKE:0866:06	(GT119 x SCE34-6D91007)-06	1	1	1	6	6	3	8	2013-02-14	Individual 4	4	4	1	3	5	2013-02-25	Individual 4	0.2457	0	0	0	0
117	1	2217	(GT119 x 91007)F1:2	11SCAA:BURKE:0866:01	(GT119 x SCE34-6D91007)-01	1	1	1	7	3	3	1	2013-02-14	Individual 4	2	1	4	5	3	2013-02-25	Individual 2	0.1824	0	0	0	0
117	1	2217	(GT119 x 91007)F1:2	11SCAA:BURKE:0866:01	(GT119 x SCE34-6D91007)-01	1	1	1	7	3	3	2	2013-02-14	Individual 4	2	2	3	5	3	2013-02-25	Individual 2	0.0405	0	0	0	0
117	1	2217	(GT119 x 91007)F1:2	11SCAA:BURKE:0866:01	(GT119 x SCE34-6D91007)-01	1	1	1	7	3	3	3	2013-02-14	Individual 4	2	1	4	5	3	2013-02-25	Individual 2	0.1303	0	0	0	0
117	1	2217	(GT119 x 91007)F1:2	11SCAA:BURKE:0866:01	(GT119 x SCE34-6D91007)-01	1	1	1	7	3	3	4	2013-02-14	Individual 4	2	2	3	5	3	2013-02-25	Individual 2	0.1816	0	0	0	0
117	1	2217	(GT119 x 91007)F1:2	11SCAA:BURKE:0866:01	(GT119 x SCE34-6D91007)-01	1	1	1	7	3	3	5	2013-02-14	Individual 4	2	3	2	5	3	2013-02-25	Individual 2	0.4176	0	0	0	0
117	1	2217	(GT119 x 91007)F1:2	11SCAA:BURKE:0866:01	(GT119 x SCE34-6D91007)-01	1	1	1	7	3	3	6	2013-02-14	Individual 4	2	4	1	5	3	2013-02-25	Individual 2	0.3894	0	0	0	0
117	1	2217	(GT119 x 91007)F1:2	11SCAA:BURKE:0866:01	(GT119 x SCE34-6D91007)-01	1	1	1	7	3	3	7	2013-02-14	Individual 4	2	3	2	5	3	2013-02-25	Individual 2	0.1599	0	0	0	0
117	1	2217	(GT119 x 91007)F1:2	11SCAA:BURKE:0866:01	(GT119 x SCE34-6D91007)-01	1	1	1	7	3	3	8	2013-02-14	Individual 4	2	4	1	5	3	2013-02-25	Individual 2	0.295	0	0	0	0
117	1	2217	(GT119 x 91007)F1:2	11SCAA:BURKE:0866:01	(GT119 x SCE34-6D91007)-01	1	1	1	7	5	2	17	2013-02-14	Individual 4	3	8	4	9	2	2013-02-25	Individual 4	0.44	0	0	0	0
117	1	2217	(GT119 x 91007)F1:2	11SCAA:BURKE:0866:01	(GT119 x SCE34-6D91007)-01	1	1	1	7	5	2	18	2013-02-14	Individual 4	3	7	3	9	2	2013-02-25	Individual 4	0.0115	0	0	0	0
117	1	2217	(GT119 x 91007)F1:2	11SCAA:BURKE:0866:01	(GT119 x SCE34-6D91007)-01	1	1	1	7	5	2	19	2013-02-14	Individual 4	3	8	4	9	2	2013-02-25	Individual 4	0.09	0	0	0	0
117	1	2217	(GT119 x 91007)F1:2	11SCAA:BURKE:0866:01	(GT119 x SCE34-6D91007)-01	1	1	1	7	5	2	20	2013-02-14	Individual 4	3	7	3	9	2	2013-02-25	Individual 4	0.0049	0	0	0	0
117	1	2217	(GT119 x 91007)F1:2	11SCAA:BURKE:0866:01	(GT119 x SCE34-6D91007)-01	1	1	1	7	5	2	21	2013-02-14	Individual 4	3	6	2	9	2	2013-02-25	Individual 4	0.0335	0	0	0	0
117	1	2217	(GT119 x 91007)F1:2	11SCAA:BURKE:0866:01	(GT119 x SCE34-6D91007)-01	1	1	1	7	5	2	22	2013-02-14	Individual 4	3	5	1	9	2	2013-02-25	Individual 4	0.0174	0	0	0	0
117	1	2217	(GT119 x 91007)F1:2	11SCAA:BURKE:0866:01	(GT119 x SCE34-6D91007)-01	1	1	1	7	5	2	23	2013-02-14	Individual 4	3	6	2	9	2	2013-02-25	Individual 4	0.1205	0	0	0	0
117	1	2217	(GT119 x 91007)F1:2	11SCAA:BURKE:0866:01	(GT119 x SCE34-6D91007)-01	1	1	1	7	5	2	24	2013-02-14	Individual 4	3	5	1	9	2	2013-02-25	Individual 4	0.1306	0	0	0	0
117	1	2217	(GT119 x 91007)F1:2	11SCAA:BURKE:0866:01	(GT119 x SCE34-6D91007)-01	1	1	1	7	8	3	1	2013-02-14	Individual 4	5	1	4	6	2	2013-02-25	Individual 7	0.0916	0	0	0	0
117	1	2217	(GT119 x 91007)F1:2	11SCAA:BURKE:0866:01	(GT119 x SCE34-6D91007)-01	1	1	1	7	8	3	2	2013-02-14	Individual 4	5	2	3	6	2	2013-02-25	Individual 7	0.0403	0	0	0	0
117	1	2217	(GT119 x 91007)F1:2	11SCAA:BURKE:0866:01	(GT119 x SCE34-6D91007)-01	1	1	1	7	8	3	3	2013-02-14	Individual 4	5	1	4	6	2	2013-02-25	Individual 7	0.0337	0	0	0	0
117	1	2217	(GT119 x 91007)F1:2	11SCAA:BURKE:0866:01	(GT119 x SCE34-6D91007)-01	1	1	1	7	8	3	4	2013-02-14	Individual 4	5	2	3	6	2	2013-02-25	Individual 7				1	0
117	1	2217	(GT119 x 91007)F1:2	11SCAA:BURKE:0866:01	(GT119 x SCE34-6D91007)-01	1	1	1	7	8	3	5	2013-02-14	Individual 4	5	3	2	6	2	2013-02-25	Individual 7	0.1041	0	0	0	0
117	1	2217	(GT119 x 91007)F1:2	11SCAA:BURKE:0866:01	(GT119 x SCE34-6D91007)-01	1	1	1	7	8	3	6	2013-02-14	Individual 4	5	4	1	6	2	2013-02-25	Individual 7	0.0962	0	0	0	0
117	1	2217	(GT119 x 91007)F1:2	11SCAA:BURKE:0866:01	(GT119 x SCE34-6D91007)-01	1	1	1	7	8	3	7	2013-02-14	Individual 4	5	3	2	6	2	2013-02-25	Individual 7	0.4511	0	0	0	0
117	1	2217	(GT119 x 91007)F1:2	11SCAA:BURKE:0866:01	(GT119 x SCE34-6D91007)-01	1	1	1	7	8	3	8	2013-02-14	Individual 4	5	4	1	6	2	2013-02-25	Individual 7	0.4945	0	0	0	0
125	1	2219	(GT119 x 91007)F1:2	11SCAA:BURKE:0867:03	(GT119 x SCE34-6D91007)-03	1	1	1	8	2	1	25	2013-02-14	Individual 4	1	4	1	11	4	2013-02-25	Individual 2	0.4081	0	0	0	0
125	1	2219	(GT119 x 91007)F1:2	11SCAA:BURKE:0867:03	(GT119 x SCE34-6D91007)-03	1	1	1	8	2	1	26	2013-02-14	Individual 4	1	3	2	11	4	2013-02-25	Individual 2	0.3979	0	0	0	0
125	1	2219	(GT119 x 91007)F1:2	11SCAA:BURKE:0867:03	(GT119 x SCE34-6D91007)-03	1	1	1	8	2	1	27	2013-02-14	Individual 4	1	4	1	11	4	2013-02-25	Individual 2	0.4377	0	0	0	0
125	1	2219	(GT119 x 91007)F1:2	11SCAA:BURKE:0867:03	(GT119 x SCE34-6D91007)-03	1	1	1	8	2	1	28	2013-02-14	Individual 4	1	3	2	11	4	2013-02-25	Individual 2	0.3617	0	0	0	0
125	1	2219	(GT119 x 91007)F1:2	11SCAA:BURKE:0867:03	(GT119 x SCE34-6D91007)-03	1	1	1	8	2	1	29	2013-02-14	Individual 4	1	2	3	11	4	2013-02-25	Individual 2	0.345	0	0	0	0
125	1	2219	(GT119 x 91007)F1:2	11SCAA:BURKE:0867:03	(GT119 x SCE34-6D91007)-03	1	1	1	8	2	1	30	2013-02-14	Individual 4	1	1	4	11	4	2013-02-25	Individual 2	0.3631	0	0	0	0
125	1	2219	(GT119 x 91007)F1:2	11SCAA:BURKE:0867:03	(GT119 x SCE34-6D91007)-03	1	1	1	8	2	1	31	2013-02-14	Individual 4	1	2	3	11	4	2013-02-25	Individual 2	0.3931	0	0	0	0
125	1	2219	(GT119 x 91007)F1:2	11SCAA:BURKE:0867:03	(GT119 x SCE34-6D91007)-03	1	1	1	8	2	1	32	2013-02-14	Individual 4	1	1	4	11	4	2013-02-25	Individual 2	0.3498	0	0	0	0
125	1	2219	(GT119 x 91007)F1:2	11SCAA:BURKE:0867:03	(GT119 x SCE34-6D91007)-03	1	1	1	8	4	3	1	2013-02-14	Individual 4	2	1	4	13	6	2013-02-25	Individual 2	0.4986	0	0	0	0
125	1	2219	(GT119 x 91007)F1:2	11SCAA:BURKE:0867:03	(GT119 x SCE34-6D91007)-03	1	1	1	8	4	3	2	2013-02-14	Individual 4	2	2	3	13	6	2013-02-25	Individual 2	0.3554	0	0	0	0
125	1	2219	(GT119 x 91007)F1:2	11SCAA:BURKE:0867:03	(GT119 x SCE34-6D91007)-03	1	1	1	8	4	3	3	2013-02-14	Individual 4	2	1	4	13	6	2013-02-25	Individual 2	0.3219	0	0	0	0
125	1	2219	(GT119 x 91007)F1:2	11SCAA:BURKE:0867:03	(GT119 x SCE34-6D91007)-03	1	1	1	8	4	3	4	2013-02-14	Individual 4	2	2	3	13	6	2013-02-25	Individual 2	0.3037	0	0	0	0
125	1	2219	(GT119 x 91007)F1:2	11SCAA:BURKE:0867:03	(GT119 x SCE34-6D91007)-03	1	1	1	8	4	3	5	2013-02-14	Individual 4	2	3	2	13	6	2013-02-25	Individual 2	0.307	0	0	0	0
125	1	2219	(GT119 x 91007)F1:2	11SCAA:BURKE:0867:03	(GT119 x SCE34-6D91007)-03	1	1	1	8	4	3	6	2013-02-14	Individual 4	2	4	1	13	6	2013-02-25	Individual 2	0.3892	0	0	0	0
125	1	2219	(GT119 x 91007)F1:2	11SCAA:BURKE:0867:03	(GT119 x SCE34-6D91007)-03	1	1	1	8	4	3	7	2013-02-14	Individual 4	2	3	2	13	6	2013-02-25	Individual 2	0.2928	0	0	0	0
125	1	2219	(GT119 x 91007)F1:2	11SCAA:BURKE:0867:03	(GT119 x SCE34-6D91007)-03	1	1	1	8	4	3	8	2013-02-14	Individual 4	2	4	1	13	6	2013-02-25	Individual 2				1	0
125	1	2219	(GT119 x 91007)F1:2	11SCAA:BURKE:0867:03	(GT119 x SCE34-6D91007)-03	1	1	1	8	7	3	1	2013-02-14	Individual 4	4	1	4	11	4	2013-02-25	Individual 4	0.5258	0	0	0	0
125	1	2219	(GT119 x 91007)F1:2	11SCAA:BURKE:0867:03	(GT119 x SCE34-6D91007)-03	1	1	1	8	7	3	2	2013-02-14	Individual 4	4	2	3	11	4	2013-02-25	Individual 4	0.3405	0	0	0	0
125	1	2219	(GT119 x 91007)F1:2	11SCAA:BURKE:0867:03	(GT119 x SCE34-6D91007)-03	1	1	1	8	7	3	3	2013-02-14	Individual 4	4	1	4	11	4	2013-02-25	Individual 4	0.3595	0	0	0	0
125	1	2219	(GT119 x 91007)F1:2	11SCAA:BURKE:0867:03	(GT119 x SCE34-6D91007)-03	1	1	1	8	7	3	4	2013-02-14	Individual 4	4	2	3	11	4	2013-02-25	Individual 4	0.412	0	0	0	0
125	1	2219	(GT119 x 91007)F1:2	11SCAA:BURKE:0867:03	(GT119 x SCE34-6D91007)-03	1	1	1	8	7	3	5	2013-02-14	Individual 4	4	3	2	11	4	2013-02-25	Individual 4	0.4062	0	0	0	0
125	1	2219	(GT119 x 91007)F1:2	11SCAA:BURKE:0867:03	(GT119 x SCE34-6D91007)-03	1	1	1	8	7	3	6	2013-02-14	Individual 4	4	4	1	11	4	2013-02-25	Individual 4	0.3678	0	0	0	0
125	1	2219	(GT119 x 91007)F1:2	11SCAA:BURKE:0867:03	(GT119 x SCE34-6D91007)-03	1	1	1	8	7	3	7	2013-02-14	Individual 4	4	3	2	11	4	2013-02-25	Individual 4	0.3398	0	0	0	0
125	1	2219	(GT119 x 91007)F1:2	11SCAA:BURKE:0867:03	(GT119 x SCE34-6D91007)-03	1	1	1	8	7	3	8	2013-02-14	Individual 4	4	4	1	11	4	2013-02-25	Individual 4	0.357	0	0	0	0
118	1	2221	(GT119 x 91007)F1:2	11SCAA:BURKE:0866:02	(GT119 x SCE34-6D91007)-02	1	1	1	9	4	2	17	2013-02-14	Individual 4	2	8	4	14	7	2013-02-25	Individual 2	0.4515	0	0	0	0
118	1	2221	(GT119 x 91007)F1:2	11SCAA:BURKE:0866:02	(GT119 x SCE34-6D91007)-02	1	1	1	9	4	2	18	2013-02-14	Individual 4	2	7	3	14	7	2013-02-25	Individual 2	0.3201	0	0	0	0
118	1	2221	(GT119 x 91007)F1:2	11SCAA:BURKE:0866:02	(GT119 x SCE34-6D91007)-02	1	1	1	9	4	2	19	2013-02-14	Individual 4	2	8	4	14	7	2013-02-25	Individual 2	0.4969	0	0	0	0
118	1	2221	(GT119 x 91007)F1:2	11SCAA:BURKE:0866:02	(GT119 x SCE34-6D91007)-02	1	1	1	9	4	2	20	2013-02-14	Individual 4	2	7	3	14	7	2013-02-25	Individual 2	0.3051	0	0	0	0
118	1	2221	(GT119 x 91007)F1:2	11SCAA:BURKE:0866:02	(GT119 x SCE34-6D91007)-02	1	1	1	9	4	2	21	2013-02-14	Individual 4	2	6	2	14	7	2013-02-25	Individual 2	0.3334	0	0	0	0
118	1	2221	(GT119 x 91007)F1:2	11SCAA:BURKE:0866:02	(GT119 x SCE34-6D91007)-02	1	1	1	9	4	2	22	2013-02-14	Individual 4	2	5	1	14	7	2013-02-25	Individual 2	0.3254	0	0	0	0
118	1	2221	(GT119 x 91007)F1:2	11SCAA:BURKE:0866:02	(GT119 x SCE34-6D91007)-02	1	1	1	9	4	2	23	2013-02-14	Individual 4	2	6	2	14	7	2013-02-25	Individual 2	0.4086	0	0	0	0
118	1	2221	(GT119 x 91007)F1:2	11SCAA:BURKE:0866:02	(GT119 x SCE34-6D91007)-02	1	1	1	9	4	2	24	2013-02-14	Individual 4	2	5	1	14	7	2013-02-25	Individual 2	0.3705	0	0	0	0
118	1	2221	(GT119 x 91007)F1:2	11SCAA:BURKE:0866:02	(GT119 x SCE34-6D91007)-02	1	1	1	9	5	3	1	2013-02-14	Individual 4	3	1	4	8	1	2013-02-25	Individual 4	0.5024	0	0	0	0
118	1	2221	(GT119 x 91007)F1:2	11SCAA:BURKE:0866:02	(GT119 x SCE34-6D91007)-02	1	1	1	9	5	3	2	2013-02-14	Individual 4	3	2	3	8	1	2013-02-25	Individual 4	0.276	0	0	0	0
118	1	2221	(GT119 x 91007)F1:2	11SCAA:BURKE:0866:02	(GT119 x SCE34-6D91007)-02	1	1	1	9	5	3	3	2013-02-14	Individual 4	3	1	4	8	1	2013-02-25	Individual 4	0.4488	0	0	0	0
118	1	2221	(GT119 x 91007)F1:2	11SCAA:BURKE:0866:02	(GT119 x SCE34-6D91007)-02	1	1	1	9	5	3	4	2013-02-14	Individual 4	3	2	3	8	1	2013-02-25	Individual 4	0.1603	0	0	0	0
118	1	2221	(GT119 x 91007)F1:2	11SCAA:BURKE:0866:02	(GT119 x SCE34-6D91007)-02	1	1	1	9	5	3	5	2013-02-14	Individual 4	3	3	2	8	1	2013-02-25	Individual 4	0.0998	0	0	0	0
118	1	2221	(GT119 x 91007)F1:2	11SCAA:BURKE:0866:02	(GT119 x SCE34-6D91007)-02	1	1	1	9	5	3	6	2013-02-14	Individual 4	3	4	1	8	1	2013-02-25	Individual 4	0.1021	0	0	0	0
118	1	2221	(GT119 x 91007)F1:2	11SCAA:BURKE:0866:02	(GT119 x SCE34-6D91007)-02	1	1	1	9	5	3	7	2013-02-14	Individual 4	3	3	2	8	1	2013-02-25	Individual 4	0.351	0	0	0	0
118	1	2221	(GT119 x 91007)F1:2	11SCAA:BURKE:0866:02	(GT119 x SCE34-6D91007)-02	1	1	1	9	5	3	8	2013-02-14	Individual 4	3	4	1	8	1	2013-02-25	Individual 4				1	0
118	1	2221	(GT119 x 91007)F1:2	11SCAA:BURKE:0866:02	(GT119 x SCE34-6D91007)-02	1	1	1	9	6	1	25	2013-02-14	Individual 4	4	4	1	4	4	2013-02-25	Individual 4	0.111	0	0	0	0
118	1	2221	(GT119 x 91007)F1:2	11SCAA:BURKE:0866:02	(GT119 x SCE34-6D91007)-02	1	1	1	9	6	1	26	2013-02-14	Individual 4	4	3	2	4	4	2013-02-25	Individual 4				1	0
118	1	2221	(GT119 x 91007)F1:2	11SCAA:BURKE:0866:02	(GT119 x SCE34-6D91007)-02	1	1	1	9	6	1	27	2013-02-14	Individual 4	4	4	1	4	4	2013-02-25	Individual 4	0.3937	0	0	0	0
118	1	2221	(GT119 x 91007)F1:2	11SCAA:BURKE:0866:02	(GT119 x SCE34-6D91007)-02	1	1	1	9	6	1	28	2013-02-14	Individual 4	4	3	2	4	4	2013-02-25	Individual 4	0.1917	0	0	0	0
118	1	2221	(GT119 x 91007)F1:2	11SCAA:BURKE:0866:02	(GT119 x SCE34-6D91007)-02	1	1	1	9	6	1	29	2013-02-14	Individual 4	4	2	3	4	4	2013-02-25	Individual 4	0.4703	0	0	0	0
118	1	2221	(GT119 x 91007)F1:2	11SCAA:BURKE:0866:02	(GT119 x SCE34-6D91007)-02	1	1	1	9	6	1	30	2013-02-14	Individual 4	4	1	4	4	4	2013-02-25	Individual 4	0.3707	0	0	0	0
118	1	2221	(GT119 x 91007)F1:2	11SCAA:BURKE:0866:02	(GT119 x SCE34-6D91007)-02	1	1	1	9	6	1	31	2013-02-14	Individual 4	4	2	3	4	4	2013-02-25	Individual 4	0.1324	0	0	0	0
118	1	2221	(GT119 x 91007)F1:2	11SCAA:BURKE:0866:02	(GT119 x SCE34-6D91007)-02	1	1	1	9	6	1	32	2013-02-14	Individual 4	4	1	4	4	4	2013-02-25	Individual 4	0.033	0	0	0	0
140	1	2223	(GT119 x 91007)F1:2	11SCAA:BURKE:0870:01	(GT119 x SCE34-6D91007)-01	1	1	2	1	9	1	25	2013-02-14	Individual 4	1	4	1	4	4	2013-02-25	Individual 4	0.0339	0	0	0	0
140	1	2223	(GT119 x 91007)F1:2	11SCAA:BURKE:0870:01	(GT119 x SCE34-6D91007)-01	1	1	2	1	9	1	26	2013-02-14	Individual 4	1	3	2	4	4	2013-02-25	Individual 4	0.0146	0	0	0	0
140	1	2223	(GT119 x 91007)F1:2	11SCAA:BURKE:0870:01	(GT119 x SCE34-6D91007)-01	1	1	2	1	9	1	27	2013-02-14	Individual 4	1	4	1	4	4	2013-02-25	Individual 4	0.2187	0	0	0	0
140	1	2223	(GT119 x 91007)F1:2	11SCAA:BURKE:0870:01	(GT119 x SCE34-6D91007)-01	1	1	2	1	9	1	28	2013-02-14	Individual 4	1	3	2	4	4	2013-02-25	Individual 4	0.0146	0	0	0	0
140	1	2223	(GT119 x 91007)F1:2	11SCAA:BURKE:0870:01	(GT119 x SCE34-6D91007)-01	1	1	2	1	9	1	29	2013-02-14	Individual 4	1	2	3	4	4	2013-02-25	Individual 4	0.0401	0	0	0	0
140	1	2223	(GT119 x 91007)F1:2	11SCAA:BURKE:0870:01	(GT119 x SCE34-6D91007)-01	1	1	2	1	9	1	30	2013-02-14	Individual 4	1	1	4	4	4	2013-02-25	Individual 4	0.0306	0	0	0	0
140	1	2223	(GT119 x 91007)F1:2	11SCAA:BURKE:0870:01	(GT119 x SCE34-6D91007)-01	1	1	2	1	9	1	31	2013-02-14	Individual 4	1	2	3	4	4	2013-02-25	Individual 4	0.0769	0	0	0	0
140	1	2223	(GT119 x 91007)F1:2	11SCAA:BURKE:0870:01	(GT119 x SCE34-6D91007)-01	1	1	2	1	9	1	32	2013-02-14	Individual 4	1	1	4	4	4	2013-02-25	Individual 4	0.4461	0	0	0	0
140	1	2223	(GT119 x 91007)F1:2	11SCAA:BURKE:0870:01	(GT119 x SCE34-6D91007)-01	1	1	2	1	10	3	1	2013-02-14	Individual 2	1	1	4	12	5	2013-02-25	Individual 4	0.517	0	0	0	0
140	1	2223	(GT119 x 91007)F1:2	11SCAA:BURKE:0870:01	(GT119 x SCE34-6D91007)-01	1	1	2	1	10	3	2	2013-02-14	Individual 2	1	2	3	12	5	2013-02-25	Individual 4	0.4416	0	0	0	0
140	1	2223	(GT119 x 91007)F1:2	11SCAA:BURKE:0870:01	(GT119 x SCE34-6D91007)-01	1	1	2	1	10	3	3	2013-02-14	Individual 2	1	1	4	12	5	2013-02-25	Individual 4	0.0466	0	0	0	0
140	1	2223	(GT119 x 91007)F1:2	11SCAA:BURKE:0870:01	(GT119 x SCE34-6D91007)-01	1	1	2	1	10	3	4	2013-02-14	Individual 2	1	2	3	12	5	2013-02-25	Individual 4	0.1091	0	0	0	0
140	1	2223	(GT119 x 91007)F1:2	11SCAA:BURKE:0870:01	(GT119 x SCE34-6D91007)-01	1	1	2	1	10	3	5	2013-02-14	Individual 2	1	3	2	12	5	2013-02-25	Individual 4				1	0
140	1	2223	(GT119 x 91007)F1:2	11SCAA:BURKE:0870:01	(GT119 x SCE34-6D91007)-01	1	1	2	1	10	3	6	2013-02-14	Individual 2	1	4	1	12	5	2013-02-25	Individual 4	0.0529	0	0	0	0
140	1	2223	(GT119 x 91007)F1:2	11SCAA:BURKE:0870:01	(GT119 x SCE34-6D91007)-01	1	1	2	1	10	3	7	2013-02-14	Individual 2	1	3	2	12	5	2013-02-25	Individual 4	0.3757	0	0	0	0
140	1	2223	(GT119 x 91007)F1:2	11SCAA:BURKE:0870:01	(GT119 x SCE34-6D91007)-01	1	1	2	1	10	3	8	2013-02-14	Individual 2	1	4	1	12	5	2013-02-25	Individual 4	0.0368	0	0	0	0
140	1	2223	(GT119 x 91007)F1:2	11SCAA:BURKE:0870:01	(GT119 x SCE34-6D91007)-01	1	1	2	1	15	1	25	2013-02-14	Individual 4	4	4	1	14	7	2013-02-25	Individual 7	0.0069	0	0	0	0
140	1	2223	(GT119 x 91007)F1:2	11SCAA:BURKE:0870:01	(GT119 x SCE34-6D91007)-01	1	1	2	1	15	1	26	2013-02-14	Individual 4	4	3	2	14	7	2013-02-25	Individual 7	0.1299	0	0	0	0
140	1	2223	(GT119 x 91007)F1:2	11SCAA:BURKE:0870:01	(GT119 x SCE34-6D91007)-01	1	1	2	1	15	1	27	2013-02-14	Individual 4	4	4	1	14	7	2013-02-25	Individual 7	0.0568	0	1	0	0
140	1	2223	(GT119 x 91007)F1:2	11SCAA:BURKE:0870:01	(GT119 x SCE34-6D91007)-01	1	1	2	1	15	1	28	2013-02-14	Individual 4	4	3	2	14	7	2013-02-25	Individual 7				1	0
140	1	2223	(GT119 x 91007)F1:2	11SCAA:BURKE:0870:01	(GT119 x SCE34-6D91007)-01	1	1	2	1	15	1	29	2013-02-14	Individual 4	4	2	3	14	7	2013-02-25	Individual 7	0.1709	0	0	0	0
140	1	2223	(GT119 x 91007)F1:2	11SCAA:BURKE:0870:01	(GT119 x SCE34-6D91007)-01	1	1	2	1	15	1	30	2013-02-14	Individual 4	4	1	4	14	7	2013-02-25	Individual 7	0.1478	0	0	0	0
140	1	2223	(GT119 x 91007)F1:2	11SCAA:BURKE:0870:01	(GT119 x SCE34-6D91007)-01	1	1	2	1	15	1	31	2013-02-14	Individual 4	4	2	3	14	7	2013-02-25	Individual 7	0.3737	0	0	0	0
140	1	2223	(GT119 x 91007)F1:2	11SCAA:BURKE:0870:01	(GT119 x SCE34-6D91007)-01	1	1	2	1	15	1	32	2013-02-14	Individual 4	4	1	4	14	7	2013-02-25	Individual 7	0.0764	0	0	0	0
123	1	2225	(GT119 x 91007)F1:2	11SCAA:BURKE:0867:01	(GT119 x SCE34-6D91007)-01	1	1	2	2	9	2	17	2013-02-14	Individual 4	1	8	4	4	4	2013-02-25	Individual 4	0.343	0	0	0	0
123	1	2225	(GT119 x 91007)F1:2	11SCAA:BURKE:0867:01	(GT119 x SCE34-6D91007)-01	1	1	2	2	9	2	18	2013-02-14	Individual 4	1	7	3	4	4	2013-02-25	Individual 4	0.5586	0	0	0	0
123	1	2225	(GT119 x 91007)F1:2	11SCAA:BURKE:0867:01	(GT119 x SCE34-6D91007)-01	1	1	2	2	9	2	19	2013-02-14	Individual 4	1	8	4	4	4	2013-02-25	Individual 4	0.491	0	0	0	0
123	1	2225	(GT119 x 91007)F1:2	11SCAA:BURKE:0867:01	(GT119 x SCE34-6D91007)-01	1	1	2	2	9	2	20	2013-02-14	Individual 4	1	7	3	4	4	2013-02-25	Individual 4	0.0884	0	0	0	0
123	1	2225	(GT119 x 91007)F1:2	11SCAA:BURKE:0867:01	(GT119 x SCE34-6D91007)-01	1	1	2	2	9	2	21	2013-02-14	Individual 4	1	6	2	4	4	2013-02-25	Individual 4	0.26	0	0	0	0
123	1	2225	(GT119 x 91007)F1:2	11SCAA:BURKE:0867:01	(GT119 x SCE34-6D91007)-01	1	1	2	2	9	2	22	2013-02-14	Individual 4	1	5	1	4	4	2013-02-25	Individual 4	0.3851	0	0	0	0
123	1	2225	(GT119 x 91007)F1:2	11SCAA:BURKE:0867:01	(GT119 x SCE34-6D91007)-01	1	1	2	2	9	2	23	2013-02-14	Individual 4	1	6	2	4	4	2013-02-25	Individual 4	0.1785	0	0	0	0
123	1	2225	(GT119 x 91007)F1:2	11SCAA:BURKE:0867:01	(GT119 x SCE34-6D91007)-01	1	1	2	2	9	2	24	2013-02-14	Individual 4	1	5	1	4	4	2013-02-25	Individual 4	0.0326	0	0	0	0
123	1	2225	(GT119 x 91007)F1:2	11SCAA:BURKE:0867:01	(GT119 x SCE34-6D91007)-01	1	1	2	2	14	2	17	2013-02-14	Individual 2	4	8	4	6	2	2013-02-25	Individual 7	0.0212	0	0	0	0
123	1	2225	(GT119 x 91007)F1:2	11SCAA:BURKE:0867:01	(GT119 x SCE34-6D91007)-01	1	1	2	2	14	2	18	2013-02-14	Individual 2	4	7	3	6	2	2013-02-25	Individual 7	0.3532	0	0	0	0
123	1	2225	(GT119 x 91007)F1:2	11SCAA:BURKE:0867:01	(GT119 x SCE34-6D91007)-01	1	1	2	2	14	2	19	2013-02-14	Individual 2	4	8	4	6	2	2013-02-25	Individual 7	0.0694	0	0	0	0
123	1	2225	(GT119 x 91007)F1:2	11SCAA:BURKE:0867:01	(GT119 x SCE34-6D91007)-01	1	1	2	2	14	2	20	2013-02-14	Individual 2	4	7	3	6	2	2013-02-25	Individual 7	0.453	0	0	0	0
123	1	2225	(GT119 x 91007)F1:2	11SCAA:BURKE:0867:01	(GT119 x SCE34-6D91007)-01	1	1	2	2	14	2	21	2013-02-14	Individual 2	4	6	2	6	2	2013-02-25	Individual 7	0.4705	0	0	0	0
123	1	2225	(GT119 x 91007)F1:2	11SCAA:BURKE:0867:01	(GT119 x SCE34-6D91007)-01	1	1	2	2	14	2	22	2013-02-14	Individual 2	4	5	1	6	2	2013-02-25	Individual 7	0.4365	0	0	0	0
123	1	2225	(GT119 x 91007)F1:2	11SCAA:BURKE:0867:01	(GT119 x SCE34-6D91007)-01	1	1	2	2	14	2	23	2013-02-14	Individual 2	4	6	2	6	2	2013-02-25	Individual 7	0.5555	0	0	0	0
123	1	2225	(GT119 x 91007)F1:2	11SCAA:BURKE:0867:01	(GT119 x SCE34-6D91007)-01	1	1	2	2	14	2	24	2013-02-14	Individual 2	4	5	1	6	2	2013-02-25	Individual 7	0.235	0	0	0	0
123	1	2225	(GT119 x 91007)F1:2	11SCAA:BURKE:0867:01	(GT119 x SCE34-6D91007)-01	1	1	2	2	16	4	9	2013-02-14	Individual 2	5	5	1	8	1	2013-02-25	Individual 4	0.5424	0	0	0	0
123	1	2225	(GT119 x 91007)F1:2	11SCAA:BURKE:0867:01	(GT119 x SCE34-6D91007)-01	1	1	2	2	16	4	10	2013-02-14	Individual 2	5	6	2	8	1	2013-02-25	Individual 4	0.4826	0	0	0	0
123	1	2225	(GT119 x 91007)F1:2	11SCAA:BURKE:0867:01	(GT119 x SCE34-6D91007)-01	1	1	2	2	16	4	11	2013-02-14	Individual 2	5	5	1	8	1	2013-02-25	Individual 4	0.3691	0	0	0	0
123	1	2225	(GT119 x 91007)F1:2	11SCAA:BURKE:0867:01	(GT119 x SCE34-6D91007)-01	1	1	2	2	16	4	12	2013-02-14	Individual 2	5	6	2	8	1	2013-02-25	Individual 4	0.0416	0	0	0	0
123	1	2225	(GT119 x 91007)F1:2	11SCAA:BURKE:0867:01	(GT119 x SCE34-6D91007)-01	1	1	2	2	16	4	13	2013-02-14	Individual 2	5	7	3	8	1	2013-02-25	Individual 4	0.03	0	0	0	0
123	1	2225	(GT119 x 91007)F1:2	11SCAA:BURKE:0867:01	(GT119 x SCE34-6D91007)-01	1	1	2	2	16	4	14	2013-02-14	Individual 2	5	8	4	8	1	2013-02-25	Individual 4	0.5245	0	0	0	0
123	1	2225	(GT119 x 91007)F1:2	11SCAA:BURKE:0867:01	(GT119 x SCE34-6D91007)-01	1	1	2	2	16	4	15	2013-02-14	Individual 2	5	7	3	8	1	2013-02-25	Individual 4	0.4829	0	0	0	0
123	1	2225	(GT119 x 91007)F1:2	11SCAA:BURKE:0867:01	(GT119 x SCE34-6D91007)-01	1	1	2	2	16	4	16	2013-02-14	Individual 2	5	8	4	8	1	2013-02-25	Individual 4	0.0809	0	0	0	0
B73	1	2227	Experimental check genotype	51829	B73	1	1	2	3	11	4	9	2013-02-14	Individual 2	2	5	1	7	1	2013-02-25	Individual 2	0.0273	0	0	0	0
B73	1	2227	Experimental check genotype	51829	B73	1	1	2	3	11	4	10	2013-02-14	Individual 2	2	6	2	7	1	2013-02-25	Individual 2	0.0358	0	0	0	0
B73	1	2227	Experimental check genotype	51829	B73	1	1	2	3	11	4	11	2013-02-14	Individual 2	2	5	1	7	1	2013-02-25	Individual 2	0.0052	0	0	0	0
B73	1	2227	Experimental check genotype	51829	B73	1	1	2	3	11	4	12	2013-02-14	Individual 2	2	6	2	7	1	2013-02-25	Individual 2	0.0401	0	0	0	0
B73	1	2227	Experimental check genotype	51829	B73	1	1	2	3	11	4	13	2013-02-14	Individual 2	2	7	3	7	1	2013-02-25	Individual 2	0.0487	0	0	0	0
B73	1	2227	Experimental check genotype	51829	B73	1	1	2	3	11	4	14	2013-02-14	Individual 2	2	8	4	7	1	2013-02-25	Individual 2	0.0172	0	0	0	0
B73	1	2227	Experimental check genotype	51829	B73	1	1	2	3	11	4	15	2013-02-14	Individual 2	2	7	3	7	1	2013-02-25	Individual 2	0.0446	0	0	0	0
B73	1	2227	Experimental check genotype	51829	B73	1	1	2	3	11	4	16	2013-02-14	Individual 2	2	8	4	7	1	2013-02-25	Individual 2	0.0105	0	0	0	0
B73	1	2227	Experimental check genotype	51829	B73	1	1	2	3	13	4	9	2013-02-14	Individual 2	3	5	1	10	3	2013-02-25	Individual 4	0.0118	0	0	0	0
B73	1	2227	Experimental check genotype	51829	B73	1	1	2	3	13	4	10	2013-02-14	Individual 2	3	6	2	10	3	2013-02-25	Individual 4	0.0032	0	0	0	0
B73	1	2227	Experimental check genotype	51829	B73	1	1	2	3	13	4	11	2013-02-14	Individual 2	3	5	1	10	3	2013-02-25	Individual 4	0.0088	0	0	0	0
B73	1	2227	Experimental check genotype	51829	B73	1	1	2	3	13	4	12	2013-02-14	Individual 2	3	6	2	10	3	2013-02-25	Individual 4	0.0043	0	0	0	0
B73	1	2227	Experimental check genotype	51829	B73	1	1	2	3	13	4	13	2013-02-14	Individual 2	3	7	3	10	3	2013-02-25	Individual 4	0.0188	0	0	0	0
B73	1	2227	Experimental check genotype	51829	B73	1	1	2	3	13	4	14	2013-02-14	Individual 2	3	8	4	10	3	2013-02-25	Individual 4	0.0081	0	0	0	0
B73	1	2227	Experimental check genotype	51829	B73	1	1	2	3	13	4	15	2013-02-14	Individual 2	3	7	3	10	3	2013-02-25	Individual 4	0.017	0	0	0	0
B73	1	2227	Experimental check genotype	51829	B73	1	1	2	3	13	4	16	2013-02-14	Individual 2	3	8	4	10	3	2013-02-25	Individual 4	0.0201	0	0	0	0
B73	1	2227	Experimental check genotype	51829	B73	1	1	2	3	16	1	25	2013-02-14	Individual 2	5	4	1	9	2	2013-02-25	Individual 4	0.0141	0	0	0	0
B73	1	2227	Experimental check genotype	51829	B73	1	1	2	3	16	1	26	2013-02-14	Individual 2	5	3	2	9	2	2013-02-25	Individual 4	0.0149	0	0	0	0
B73	1	2227	Experimental check genotype	51829	B73	1	1	2	3	16	1	27	2013-02-14	Individual 2	5	4	1	9	2	2013-02-25	Individual 4	0.0733	0	0	0	0
B73	1	2227	Experimental check genotype	51829	B73	1	1	2	3	16	1	28	2013-02-14	Individual 2	5	3	2	9	2	2013-02-25	Individual 4	0.0483	0	0	0	0
B73	1	2227	Experimental check genotype	51829	B73	1	1	2	3	16	1	29	2013-02-14	Individual 2	5	2	3	9	2	2013-02-25	Individual 4	0.0083	0	0	0	0
B73	1	2227	Experimental check genotype	51829	B73	1	1	2	3	16	1	30	2013-02-14	Individual 2	5	1	4	9	2	2013-02-25	Individual 4	0.315	0	0	0	0
B73	1	2227	Experimental check genotype	51829	B73	1	1	2	3	16	1	31	2013-02-14	Individual 2	5	2	3	9	2	2013-02-25	Individual 4	0.0269	0	0	0	0
B73	1	2227	Experimental check genotype	51829	B73	1	1	2	3	16	1	32	2013-02-14	Individual 2	5	1	4	9	2	2013-02-25	Individual 4	0.0477	0	0	0	0
Mo17	1	2231	Experimental check genotype	53953	Mo17	1	1	2	4	10	2	17	2013-02-14	Individual 2	1	8	4	13	6	2013-02-25	Individual 4					1
Mo17	1	2231	Experimental check genotype	53953	Mo17	1	1	2	4	10	2	18	2013-02-14	Individual 2	1	7	3	13	6	2013-02-25	Individual 4					1
Mo17	1	2231	Experimental check genotype	53953	Mo17	1	1	2	4	10	2	19	2013-02-14	Individual 2	1	8	4	13	6	2013-02-25	Individual 4					1
Mo17	1	2231	Experimental check genotype	53953	Mo17	1	1	2	4	10	2	20	2013-02-14	Individual 2	1	7	3	13	6	2013-02-25	Individual 4					1
Mo17	1	2231	Experimental check genotype	53953	Mo17	1	1	2	4	10	2	21	2013-02-14	Individual 2	1	6	2	13	6	2013-02-25	Individual 4	0.0184	0	0	0	0
Mo17	1	2231	Experimental check genotype	53953	Mo17	1	1	2	4	10	2	22	2013-02-14	Individual 2	1	5	1	13	6	2013-02-25	Individual 4	0.0463	0	0	0	0
Mo17	1	2231	Experimental check genotype	53953	Mo17	1	1	2	4	10	2	23	2013-02-14	Individual 2	1	6	2	13	6	2013-02-25	Individual 4	0.018	0	0	0	0
Mo17	1	2231	Experimental check genotype	53953	Mo17	1	1	2	4	10	2	24	2013-02-14	Individual 2	1	5	1	13	6	2013-02-25	Individual 4	0.0335	0	0	0	0
Mo17	1	2231	Experimental check genotype	53953	Mo17	1	1	2	4	12	4	9	2013-02-14	Individual 4	3	5	1	2	6	2013-02-25	Individual 2	0.166	0	0	0	0
Mo17	1	2231	Experimental check genotype	53953	Mo17	1	1	2	4	12	4	10	2013-02-14	Individual 4	3	6	2	2	6	2013-02-25	Individual 2	0.0682	0	0	0	0
Mo17	1	2231	Experimental check genotype	53953	Mo17	1	1	2	4	12	4	11	2013-02-14	Individual 4	3	5	1	2	6	2013-02-25	Individual 2	0.0524	0	0	0	0
Mo17	1	2231	Experimental check genotype	53953	Mo17	1	1	2	4	12	4	12	2013-02-14	Individual 4	3	6	2	2	6	2013-02-25	Individual 2	0.0206	0	0	0	0
Mo17	1	2231	Experimental check genotype	53953	Mo17	1	1	2	4	12	4	13	2013-02-14	Individual 4	3	7	3	2	6	2013-02-25	Individual 2					1
Mo17	1	2231	Experimental check genotype	53953	Mo17	1	1	2	4	12	4	14	2013-02-14	Individual 4	3	8	4	2	6	2013-02-25	Individual 2					1
Mo17	1	2231	Experimental check genotype	53953	Mo17	1	1	2	4	12	4	15	2013-02-14	Individual 4	3	7	3	2	6	2013-02-25	Individual 2					1
Mo17	1	2231	Experimental check genotype	53953	Mo17	1	1	2	4	12	4	16	2013-02-14	Individual 4	3	8	4	2	6	2013-02-25	Individual 2					1
Mo17	1	2231	Experimental check genotype	53953	Mo17	1	1	2	4	15	4	9	2013-02-14	Individual 4	4	5	1	13	6	2013-02-25	Individual 7	0.3553	0	0	0	0
Mo17	1	2231	Experimental check genotype	53953	Mo17	1	1	2	4	15	4	10	2013-02-14	Individual 4	4	6	2	13	6	2013-02-25	Individual 7	0.1148	0	0	0	0
Mo17	1	2231	Experimental check genotype	53953	Mo17	1	1	2	4	15	4	11	2013-02-14	Individual 4	4	5	1	13	6	2013-02-25	Individual 7	0.3154	0	0	0	0
Mo17	1	2231	Experimental check genotype	53953	Mo17	1	1	2	4	15	4	12	2013-02-14	Individual 4	4	6	2	13	6	2013-02-25	Individual 7	0.0481	0	0	0	0
Mo17	1	2231	Experimental check genotype	53953	Mo17	1	1	2	4	15	4	13	2013-02-14	Individual 4	4	7	3	13	6	2013-02-25	Individual 7					1
Mo17	1	2231	Experimental check genotype	53953	Mo17	1	1	2	4	15	4	14	2013-02-14	Individual 4	4	8	4	13	6	2013-02-25	Individual 7					1
Mo17	1	2231	Experimental check genotype	53953	Mo17	1	1	2	4	15	4	15	2013-02-14	Individual 4	4	7	3	13	6	2013-02-25	Individual 7					1
Mo17	1	2231	Experimental check genotype	53953	Mo17	1	1	2	4	15	4	16	2013-02-14	Individual 4	4	8	4	13	6	2013-02-25	Individual 7					1
111	1	2233	(GT119 x 91007)F1:2	11SCAA:BURKE:0865:03	(GT119 x SCE34-6D91007)-03	1	1	2	5	10	4	9	2013-02-14	Individual 2	1	5	1	12	5	2013-02-25	Individual 4	0.2386	0	0	0	0
111	1	2233	(GT119 x 91007)F1:2	11SCAA:BURKE:0865:03	(GT119 x SCE34-6D91007)-03	1	1	2	5	10	4	10	2013-02-14	Individual 2	1	6	2	12	5	2013-02-25	Individual 4	0.3632	0	0	0	0
111	1	2233	(GT119 x 91007)F1:2	11SCAA:BURKE:0865:03	(GT119 x SCE34-6D91007)-03	1	1	2	5	10	4	11	2013-02-14	Individual 2	1	5	1	12	5	2013-02-25	Individual 4	0.0663	0	0	0	0
111	1	2233	(GT119 x 91007)F1:2	11SCAA:BURKE:0865:03	(GT119 x SCE34-6D91007)-03	1	1	2	5	10	4	12	2013-02-14	Individual 2	1	6	2	12	5	2013-02-25	Individual 4	0.0907	0	0	0	0
111	1	2233	(GT119 x 91007)F1:2	11SCAA:BURKE:0865:03	(GT119 x SCE34-6D91007)-03	1	1	2	5	10	4	13	2013-02-14	Individual 2	1	7	3	12	5	2013-02-25	Individual 4	0.4965	0	0	0	0
111	1	2233	(GT119 x 91007)F1:2	11SCAA:BURKE:0865:03	(GT119 x SCE34-6D91007)-03	1	1	2	5	10	4	14	2013-02-14	Individual 2	1	8	4	12	5	2013-02-25	Individual 4	0.4704	0	0	0	0
111	1	2233	(GT119 x 91007)F1:2	11SCAA:BURKE:0865:03	(GT119 x SCE34-6D91007)-03	1	1	2	5	10	4	15	2013-02-14	Individual 2	1	7	3	12	5	2013-02-25	Individual 4	0.3702	0	0	0	0
111	1	2233	(GT119 x 91007)F1:2	11SCAA:BURKE:0865:03	(GT119 x SCE34-6D91007)-03	1	1	2	5	10	4	16	2013-02-14	Individual 2	1	8	4	12	5	2013-02-25	Individual 4	0.1753	0	0	0	0
111	1	2233	(GT119 x 91007)F1:2	11SCAA:BURKE:0865:03	(GT119 x SCE34-6D91007)-03	1	1	2	5	11	2	17	2013-02-14	Individual 2	2	8	4	8	1	2013-02-25	Individual 2	0.4701	0	0	0	0
111	1	2233	(GT119 x 91007)F1:2	11SCAA:BURKE:0865:03	(GT119 x SCE34-6D91007)-03	1	1	2	5	11	2	18	2013-02-14	Individual 2	2	7	3	8	1	2013-02-25	Individual 2	0.3753	0	0	0	0
111	1	2233	(GT119 x 91007)F1:2	11SCAA:BURKE:0865:03	(GT119 x SCE34-6D91007)-03	1	1	2	5	11	2	19	2013-02-14	Individual 2	2	8	4	8	1	2013-02-25	Individual 2	0.0809	0	0	0	0
111	1	2233	(GT119 x 91007)F1:2	11SCAA:BURKE:0865:03	(GT119 x SCE34-6D91007)-03	1	1	2	5	11	2	20	2013-02-14	Individual 2	2	7	3	8	1	2013-02-25	Individual 2	0.3892	0	0	0	0
111	1	2233	(GT119 x 91007)F1:2	11SCAA:BURKE:0865:03	(GT119 x SCE34-6D91007)-03	1	1	2	5	11	2	21	2013-02-14	Individual 2	2	6	2	8	1	2013-02-25	Individual 2	0.3464	0	0	0	0
111	1	2233	(GT119 x 91007)F1:2	11SCAA:BURKE:0865:03	(GT119 x SCE34-6D91007)-03	1	1	2	5	11	2	22	2013-02-14	Individual 2	2	5	1	8	1	2013-02-25	Individual 2	0.1319	0	0	0	0
111	1	2233	(GT119 x 91007)F1:2	11SCAA:BURKE:0865:03	(GT119 x SCE34-6D91007)-03	1	1	2	5	11	2	23	2013-02-14	Individual 2	2	6	2	8	1	2013-02-25	Individual 2	0.3445	0	0	0	0
111	1	2233	(GT119 x 91007)F1:2	11SCAA:BURKE:0865:03	(GT119 x SCE34-6D91007)-03	1	1	2	5	11	2	24	2013-02-14	Individual 2	2	5	1	8	1	2013-02-25	Individual 2	0.4952	0	0	0	0
111	1	2233	(GT119 x 91007)F1:2	11SCAA:BURKE:0865:03	(GT119 x SCE34-6D91007)-03	1	1	2	5	13	1	25	2013-02-14	Individual 2	3	4	1	11	4	2013-02-25	Individual 4	0.1658	0	0	0	0
111	1	2233	(GT119 x 91007)F1:2	11SCAA:BURKE:0865:03	(GT119 x SCE34-6D91007)-03	1	1	2	5	13	1	26	2013-02-14	Individual 2	3	3	2	11	4	2013-02-25	Individual 4	0.5986	0	0	0	0
111	1	2233	(GT119 x 91007)F1:2	11SCAA:BURKE:0865:03	(GT119 x SCE34-6D91007)-03	1	1	2	5	13	1	27	2013-02-14	Individual 2	3	4	1	11	4	2013-02-25	Individual 4	0.4942	0	0	0	0
111	1	2233	(GT119 x 91007)F1:2	11SCAA:BURKE:0865:03	(GT119 x SCE34-6D91007)-03	1	1	2	5	13	1	28	2013-02-14	Individual 2	3	3	2	11	4	2013-02-25	Individual 4	0.4191	0	0	0	0
111	1	2233	(GT119 x 91007)F1:2	11SCAA:BURKE:0865:03	(GT119 x SCE34-6D91007)-03	1	1	2	5	13	1	29	2013-02-14	Individual 2	3	2	3	11	4	2013-02-25	Individual 4	0.3402	0	0	0	0
111	1	2233	(GT119 x 91007)F1:2	11SCAA:BURKE:0865:03	(GT119 x SCE34-6D91007)-03	1	1	2	5	13	1	30	2013-02-14	Individual 2	3	1	4	11	4	2013-02-25	Individual 4	0.5057	0	0	0	0
111	1	2233	(GT119 x 91007)F1:2	11SCAA:BURKE:0865:03	(GT119 x SCE34-6D91007)-03	1	1	2	5	13	1	31	2013-02-14	Individual 2	3	2	3	11	4	2013-02-25	Individual 4	0.0032	0	1	0	0
111	1	2233	(GT119 x 91007)F1:2	11SCAA:BURKE:0865:03	(GT119 x SCE34-6D91007)-03	1	1	2	5	13	1	32	2013-02-14	Individual 2	3	1	4	11	4	2013-02-25	Individual 4	0.2173	0	0	0	0
126	1	2235	(GT119 x 91007)F1:2	11SCAA:BURKE:0867:04	(GT119 x SCE34-6D91007)-04	1	1	2	6	9	3	1	2013-02-14	Individual 4	1	1	4	5	3	2013-02-25	Individual 4	0.6006	0	0	0	0
126	1	2235	(GT119 x 91007)F1:2	11SCAA:BURKE:0867:04	(GT119 x SCE34-6D91007)-04	1	1	2	6	9	3	2	2013-02-14	Individual 4	1	2	3	5	3	2013-02-25	Individual 4	0.5605	0	0	0	0
126	1	2235	(GT119 x 91007)F1:2	11SCAA:BURKE:0867:04	(GT119 x SCE34-6D91007)-04	1	1	2	6	9	3	3	2013-02-14	Individual 4	1	1	4	5	3	2013-02-25	Individual 4	0.427	0	0	0	0
126	1	2235	(GT119 x 91007)F1:2	11SCAA:BURKE:0867:04	(GT119 x SCE34-6D91007)-04	1	1	2	6	9	3	4	2013-02-14	Individual 4	1	2	3	5	3	2013-02-25	Individual 4	0.5226	0	0	0	0
126	1	2235	(GT119 x 91007)F1:2	11SCAA:BURKE:0867:04	(GT119 x SCE34-6D91007)-04	1	1	2	6	9	3	5	2013-02-14	Individual 4	1	3	2	5	3	2013-02-25	Individual 4	0.2986	0	0	0	0
126	1	2235	(GT119 x 91007)F1:2	11SCAA:BURKE:0867:04	(GT119 x SCE34-6D91007)-04	1	1	2	6	9	3	6	2013-02-14	Individual 4	1	4	1	5	3	2013-02-25	Individual 4	0.3299	0	0	0	0
126	1	2235	(GT119 x 91007)F1:2	11SCAA:BURKE:0867:04	(GT119 x SCE34-6D91007)-04	1	1	2	6	9	3	7	2013-02-14	Individual 4	1	3	2	5	3	2013-02-25	Individual 4	0.3199	0	0	0	0
126	1	2235	(GT119 x 91007)F1:2	11SCAA:BURKE:0867:04	(GT119 x SCE34-6D91007)-04	1	1	2	6	9	3	8	2013-02-14	Individual 4	1	4	1	5	3	2013-02-25	Individual 4	0.4966	0	0	0	0
126	1	2235	(GT119 x 91007)F1:2	11SCAA:BURKE:0867:04	(GT119 x SCE34-6D91007)-04	1	1	2	6	12	1	25	2013-02-14	Individual 4	3	4	1	3	5	2013-02-25	Individual 2	0.4326	0	0	0	0
126	1	2235	(GT119 x 91007)F1:2	11SCAA:BURKE:0867:04	(GT119 x SCE34-6D91007)-04	1	1	2	6	12	1	26	2013-02-14	Individual 4	3	3	2	3	5	2013-02-25	Individual 2	0.4931	0	0	0	0
126	1	2235	(GT119 x 91007)F1:2	11SCAA:BURKE:0867:04	(GT119 x SCE34-6D91007)-04	1	1	2	6	12	1	27	2013-02-14	Individual 4	3	4	1	3	5	2013-02-25	Individual 2	0.4946	0	0	0	0
126	1	2235	(GT119 x 91007)F1:2	11SCAA:BURKE:0867:04	(GT119 x SCE34-6D91007)-04	1	1	2	6	12	1	28	2013-02-14	Individual 4	3	3	2	3	5	2013-02-25	Individual 2	0.4768	0	0	0	0
126	1	2235	(GT119 x 91007)F1:2	11SCAA:BURKE:0867:04	(GT119 x SCE34-6D91007)-04	1	1	2	6	12	1	29	2013-02-14	Individual 4	3	2	3	3	5	2013-02-25	Individual 2	0.2923	0	0	0	0
126	1	2235	(GT119 x 91007)F1:2	11SCAA:BURKE:0867:04	(GT119 x SCE34-6D91007)-04	1	1	2	6	12	1	30	2013-02-14	Individual 4	3	1	4	3	5	2013-02-25	Individual 2	0.4036	0	0	0	0
126	1	2235	(GT119 x 91007)F1:2	11SCAA:BURKE:0867:04	(GT119 x SCE34-6D91007)-04	1	1	2	6	12	1	31	2013-02-14	Individual 4	3	2	3	3	5	2013-02-25	Individual 2	0.4782	0	0	0	0
126	1	2235	(GT119 x 91007)F1:2	11SCAA:BURKE:0867:04	(GT119 x SCE34-6D91007)-04	1	1	2	6	12	1	32	2013-02-14	Individual 4	3	1	4	3	5	2013-02-25	Individual 2	0.3524	0	0	0	0
126	1	2235	(GT119 x 91007)F1:2	11SCAA:BURKE:0867:04	(GT119 x SCE34-6D91007)-04	1	1	2	6	14	3	1	2013-02-14	Individual 2	4	1	4	5	3	2013-02-25	Individual 7	0.4339	0	0	0	0
126	1	2235	(GT119 x 91007)F1:2	11SCAA:BURKE:0867:04	(GT119 x SCE34-6D91007)-04	1	1	2	6	14	3	2	2013-02-14	Individual 2	4	2	3	5	3	2013-02-25	Individual 7	0.3482	0	0	0	0
126	1	2235	(GT119 x 91007)F1:2	11SCAA:BURKE:0867:04	(GT119 x SCE34-6D91007)-04	1	1	2	6	14	3	3	2013-02-14	Individual 2	4	1	4	5	3	2013-02-25	Individual 7	0.4076	0	0	0	0
126	1	2235	(GT119 x 91007)F1:2	11SCAA:BURKE:0867:04	(GT119 x SCE34-6D91007)-04	1	1	2	6	14	3	4	2013-02-14	Individual 2	4	2	3	5	3	2013-02-25	Individual 7	0.4186	0	0	0	0
126	1	2235	(GT119 x 91007)F1:2	11SCAA:BURKE:0867:04	(GT119 x SCE34-6D91007)-04	1	1	2	6	14	3	5	2013-02-14	Individual 2	4	3	2	5	3	2013-02-25	Individual 7	0.4478	0	0	0	0
126	1	2235	(GT119 x 91007)F1:2	11SCAA:BURKE:0867:04	(GT119 x SCE34-6D91007)-04	1	1	2	6	14	3	6	2013-02-14	Individual 2	4	4	1	5	3	2013-02-25	Individual 7	0.3196	0	0	0	0
126	1	2235	(GT119 x 91007)F1:2	11SCAA:BURKE:0867:04	(GT119 x SCE34-6D91007)-04	1	1	2	6	14	3	7	2013-02-14	Individual 2	4	3	2	5	3	2013-02-25	Individual 7	0.3779	0	0	0	0
126	1	2235	(GT119 x 91007)F1:2	11SCAA:BURKE:0867:04	(GT119 x SCE34-6D91007)-04	1	1	2	6	14	3	8	2013-02-14	Individual 2	4	4	1	5	3	2013-02-25	Individual 7	0.4579	0	0	0	0
133	1	2237	(GT119 x 91007)F1:2	11SCAA:BURKE:0868:03	(GT119 x SCE34-6D91007)-03	1	1	2	7	11	3	1	2013-02-14	Individual 2	2	1	4	7	1	2013-02-25	Individual 2	0.0208	0	0	0	0
133	1	2237	(GT119 x 91007)F1:2	11SCAA:BURKE:0868:03	(GT119 x SCE34-6D91007)-03	1	1	2	7	11	3	2	2013-02-14	Individual 2	2	2	3	7	1	2013-02-25	Individual 2	0.4876	0	0	0	0
133	1	2237	(GT119 x 91007)F1:2	11SCAA:BURKE:0868:03	(GT119 x SCE34-6D91007)-03	1	1	2	7	11	3	3	2013-02-14	Individual 2	2	1	4	7	1	2013-02-25	Individual 2	0.4944	0	0	0	0
133	1	2237	(GT119 x 91007)F1:2	11SCAA:BURKE:0868:03	(GT119 x SCE34-6D91007)-03	1	1	2	7	11	3	4	2013-02-14	Individual 2	2	2	3	7	1	2013-02-25	Individual 2	0.1092	0	0	0	0
133	1	2237	(GT119 x 91007)F1:2	11SCAA:BURKE:0868:03	(GT119 x SCE34-6D91007)-03	1	1	2	7	11	3	5	2013-02-14	Individual 2	2	3	2	7	1	2013-02-25	Individual 2	0.3999	0	0	0	0
133	1	2237	(GT119 x 91007)F1:2	11SCAA:BURKE:0868:03	(GT119 x SCE34-6D91007)-03	1	1	2	7	11	3	6	2013-02-14	Individual 2	2	4	1	7	1	2013-02-25	Individual 2	0.3581	0	0	0	0
133	1	2237	(GT119 x 91007)F1:2	11SCAA:BURKE:0868:03	(GT119 x SCE34-6D91007)-03	1	1	2	7	11	3	7	2013-02-14	Individual 2	2	3	2	7	1	2013-02-25	Individual 2	0.2008	0	0	0	0
133	1	2237	(GT119 x 91007)F1:2	11SCAA:BURKE:0868:03	(GT119 x SCE34-6D91007)-03	1	1	2	7	11	3	8	2013-02-14	Individual 2	2	4	1	7	1	2013-02-25	Individual 2	0.283	0	0	0	0
133	1	2237	(GT119 x 91007)F1:2	11SCAA:BURKE:0868:03	(GT119 x SCE34-6D91007)-03	1	1	2	7	13	2	17	2013-02-14	Individual 2	3	8	4	11	4	2013-02-25	Individual 4	0.4288	0	0	0	0
133	1	2237	(GT119 x 91007)F1:2	11SCAA:BURKE:0868:03	(GT119 x SCE34-6D91007)-03	1	1	2	7	13	2	18	2013-02-14	Individual 2	3	7	3	11	4	2013-02-25	Individual 4	0.4394	0	0	0	0
133	1	2237	(GT119 x 91007)F1:2	11SCAA:BURKE:0868:03	(GT119 x SCE34-6D91007)-03	1	1	2	7	13	2	19	2013-02-14	Individual 2	3	8	4	11	4	2013-02-25	Individual 4	0.2375	0	0	0	0
133	1	2237	(GT119 x 91007)F1:2	11SCAA:BURKE:0868:03	(GT119 x SCE34-6D91007)-03	1	1	2	7	13	2	20	2013-02-14	Individual 2	3	7	3	11	4	2013-02-25	Individual 4	0.0937	0	0	0	0
133	1	2237	(GT119 x 91007)F1:2	11SCAA:BURKE:0868:03	(GT119 x SCE34-6D91007)-03	1	1	2	7	13	2	21	2013-02-14	Individual 2	3	6	2	11	4	2013-02-25	Individual 4	0.1088	0	0	0	0
133	1	2237	(GT119 x 91007)F1:2	11SCAA:BURKE:0868:03	(GT119 x SCE34-6D91007)-03	1	1	2	7	13	2	22	2013-02-14	Individual 2	3	5	1	11	4	2013-02-25	Individual 4	0.1586	0	0	0	0
133	1	2237	(GT119 x 91007)F1:2	11SCAA:BURKE:0868:03	(GT119 x SCE34-6D91007)-03	1	1	2	7	13	2	23	2013-02-14	Individual 2	3	6	2	11	4	2013-02-25	Individual 4	0.3159	0	0	0	0
133	1	2237	(GT119 x 91007)F1:2	11SCAA:BURKE:0868:03	(GT119 x SCE34-6D91007)-03	1	1	2	7	13	2	24	2013-02-14	Individual 2	3	5	1	11	4	2013-02-25	Individual 4	0.5639	0	0	0	0
133	1	2237	(GT119 x 91007)F1:2	11SCAA:BURKE:0868:03	(GT119 x SCE34-6D91007)-03	1	1	2	7	16	3	1	2013-02-14	Individual 2	5	1	4	8	1	2013-02-25	Individual 4	0.0543	0	0	0	0
133	1	2237	(GT119 x 91007)F1:2	11SCAA:BURKE:0868:03	(GT119 x SCE34-6D91007)-03	1	1	2	7	16	3	2	2013-02-14	Individual 2	5	2	3	8	1	2013-02-25	Individual 4	0.5281	0	0	0	0
133	1	2237	(GT119 x 91007)F1:2	11SCAA:BURKE:0868:03	(GT119 x SCE34-6D91007)-03	1	1	2	7	16	3	3	2013-02-14	Individual 2	5	1	4	8	1	2013-02-25	Individual 4	0.5609	0	0	0	0
133	1	2237	(GT119 x 91007)F1:2	11SCAA:BURKE:0868:03	(GT119 x SCE34-6D91007)-03	1	1	2	7	16	3	4	2013-02-14	Individual 2	5	2	3	8	1	2013-02-25	Individual 4	0.3142	0	0	0	0
133	1	2237	(GT119 x 91007)F1:2	11SCAA:BURKE:0868:03	(GT119 x SCE34-6D91007)-03	1	1	2	7	16	3	5	2013-02-14	Individual 2	5	3	2	8	1	2013-02-25	Individual 4	0.5091	0	0	0	0
133	1	2237	(GT119 x 91007)F1:2	11SCAA:BURKE:0868:03	(GT119 x SCE34-6D91007)-03	1	1	2	7	16	3	6	2013-02-14	Individual 2	5	4	1	8	1	2013-02-25	Individual 4	0.1081	0	0	0	0
133	1	2237	(GT119 x 91007)F1:2	11SCAA:BURKE:0868:03	(GT119 x SCE34-6D91007)-03	1	1	2	7	16	3	7	2013-02-14	Individual 2	5	3	2	8	1	2013-02-25	Individual 4	0.4165	0	0	0	0
133	1	2237	(GT119 x 91007)F1:2	11SCAA:BURKE:0868:03	(GT119 x SCE34-6D91007)-03	1	1	2	7	16	3	8	2013-02-14	Individual 2	5	4	1	8	1	2013-02-25	Individual 4	0.1084	0	0	0	0
114	1	2239	(GT119 x 91007)F1:2	11SCAA:BURKE:0865:07	(GT119 x SCE34-6D91007)-07	1	1	2	8	10	1	25	2013-02-14	Individual 2	1	4	1	13	6	2013-02-25	Individual 4	0.4242	0	0	0	0
114	1	2239	(GT119 x 91007)F1:2	11SCAA:BURKE:0865:07	(GT119 x SCE34-6D91007)-07	1	1	2	8	10	1	26	2013-02-14	Individual 2	1	3	2	13	6	2013-02-25	Individual 4	0.2066	0	0	0	0
114	1	2239	(GT119 x 91007)F1:2	11SCAA:BURKE:0865:07	(GT119 x SCE34-6D91007)-07	1	1	2	8	10	1	27	2013-02-14	Individual 2	1	4	1	13	6	2013-02-25	Individual 4	0.041	0	0	0	0
114	1	2239	(GT119 x 91007)F1:2	11SCAA:BURKE:0865:07	(GT119 x SCE34-6D91007)-07	1	1	2	8	10	1	28	2013-02-14	Individual 2	1	3	2	13	6	2013-02-25	Individual 4	0.0309	0	0	0	0
114	1	2239	(GT119 x 91007)F1:2	11SCAA:BURKE:0865:07	(GT119 x SCE34-6D91007)-07	1	1	2	8	10	1	29	2013-02-14	Individual 2	1	2	3	13	6	2013-02-25	Individual 4	0.4025	0	0	0	0
114	1	2239	(GT119 x 91007)F1:2	11SCAA:BURKE:0865:07	(GT119 x SCE34-6D91007)-07	1	1	2	8	10	1	30	2013-02-14	Individual 2	1	1	4	13	6	2013-02-25	Individual 4	0.4075	0	0	0	0
114	1	2239	(GT119 x 91007)F1:2	11SCAA:BURKE:0865:07	(GT119 x SCE34-6D91007)-07	1	1	2	8	10	1	31	2013-02-14	Individual 2	1	2	3	13	6	2013-02-25	Individual 4	0.0413	0	0	0	0
114	1	2239	(GT119 x 91007)F1:2	11SCAA:BURKE:0865:07	(GT119 x SCE34-6D91007)-07	1	1	2	8	10	1	32	2013-02-14	Individual 2	1	1	4	13	6	2013-02-25	Individual 4	0.2386	0	0	0	0
114	1	2239	(GT119 x 91007)F1:2	11SCAA:BURKE:0865:07	(GT119 x SCE34-6D91007)-07	1	1	2	8	12	3	1	2013-02-14	Individual 4	3	1	4	2	6	2013-02-25	Individual 2	0.4609	0	0	0	0
114	1	2239	(GT119 x 91007)F1:2	11SCAA:BURKE:0865:07	(GT119 x SCE34-6D91007)-07	1	1	2	8	12	3	2	2013-02-14	Individual 4	3	2	3	2	6	2013-02-25	Individual 2				1	0
114	1	2239	(GT119 x 91007)F1:2	11SCAA:BURKE:0865:07	(GT119 x SCE34-6D91007)-07	1	1	2	8	12	3	3	2013-02-14	Individual 4	3	1	4	2	6	2013-02-25	Individual 2	0.437	0	0	0	0
114	1	2239	(GT119 x 91007)F1:2	11SCAA:BURKE:0865:07	(GT119 x SCE34-6D91007)-07	1	1	2	8	12	3	4	2013-02-14	Individual 4	3	2	3	2	6	2013-02-25	Individual 2	0.4652	0	0	0	0
114	1	2239	(GT119 x 91007)F1:2	11SCAA:BURKE:0865:07	(GT119 x SCE34-6D91007)-07	1	1	2	8	12	3	5	2013-02-14	Individual 4	3	3	2	2	6	2013-02-25	Individual 2	0.0978	0	0	0	0
114	1	2239	(GT119 x 91007)F1:2	11SCAA:BURKE:0865:07	(GT119 x SCE34-6D91007)-07	1	1	2	8	12	3	6	2013-02-14	Individual 4	3	4	1	2	6	2013-02-25	Individual 2	0.1199	0	0	0	0
114	1	2239	(GT119 x 91007)F1:2	11SCAA:BURKE:0865:07	(GT119 x SCE34-6D91007)-07	1	1	2	8	12	3	7	2013-02-14	Individual 4	3	3	2	2	6	2013-02-25	Individual 2	0.4143	0	0	0	0
114	1	2239	(GT119 x 91007)F1:2	11SCAA:BURKE:0865:07	(GT119 x SCE34-6D91007)-07	1	1	2	8	12	3	8	2013-02-14	Individual 4	3	4	1	2	6	2013-02-25	Individual 2	0.45	0	0	0	0
114	1	2239	(GT119 x 91007)F1:2	11SCAA:BURKE:0865:07	(GT119 x SCE34-6D91007)-07	1	1	2	8	15	3	1	2013-02-14	Individual 4	4	1	4	13	6	2013-02-25	Individual 7	0.2379	0	0	0	0
114	1	2239	(GT119 x 91007)F1:2	11SCAA:BURKE:0865:07	(GT119 x SCE34-6D91007)-07	1	1	2	8	15	3	2	2013-02-14	Individual 4	4	2	3	13	6	2013-02-25	Individual 7	0.1105	0	0	0	0
114	1	2239	(GT119 x 91007)F1:2	11SCAA:BURKE:0865:07	(GT119 x SCE34-6D91007)-07	1	1	2	8	15	3	3	2013-02-14	Individual 4	4	1	4	13	6	2013-02-25	Individual 7	0.215	0	0	0	0
114	1	2239	(GT119 x 91007)F1:2	11SCAA:BURKE:0865:07	(GT119 x SCE34-6D91007)-07	1	1	2	8	15	3	4	2013-02-14	Individual 4	4	2	3	13	6	2013-02-25	Individual 7	0.3573	0	0	0	0
114	1	2239	(GT119 x 91007)F1:2	11SCAA:BURKE:0865:07	(GT119 x SCE34-6D91007)-07	1	1	2	8	15	3	5	2013-02-14	Individual 4	4	3	2	13	6	2013-02-25	Individual 7	0.4743	0	0	0	0
114	1	2239	(GT119 x 91007)F1:2	11SCAA:BURKE:0865:07	(GT119 x SCE34-6D91007)-07	1	1	2	8	15	3	6	2013-02-14	Individual 4	4	4	1	13	6	2013-02-25	Individual 7	0.0589	0	0	0	0
114	1	2239	(GT119 x 91007)F1:2	11SCAA:BURKE:0865:07	(GT119 x SCE34-6D91007)-07	1	1	2	8	15	3	7	2013-02-14	Individual 4	4	3	2	13	6	2013-02-25	Individual 7	0.3529	0	0	0	0
114	1	2239	(GT119 x 91007)F1:2	11SCAA:BURKE:0865:07	(GT119 x SCE34-6D91007)-07	1	1	2	8	15	3	8	2013-02-14	Individual 4	4	4	1	13	6	2013-02-25	Individual 7				1	0
113	1	2243	(GT119 x 91007)F1:2	11SCAA:BURKE:0865:05	(GT119 x SCE34-6D91007)-05	1	1	2	9	12	2	17	2013-02-14	Individual 4	3	8	4	3	5	2013-02-25	Individual 2	0.1913	0	0	0	0
113	1	2243	(GT119 x 91007)F1:2	11SCAA:BURKE:0865:05	(GT119 x SCE34-6D91007)-05	1	1	2	9	12	2	18	2013-02-14	Individual 4	3	7	3	3	5	2013-02-25	Individual 2	0.1132	0	0	0	0
113	1	2243	(GT119 x 91007)F1:2	11SCAA:BURKE:0865:05	(GT119 x SCE34-6D91007)-05	1	1	2	9	12	2	19	2013-02-14	Individual 4	3	8	4	3	5	2013-02-25	Individual 2	0.4899	0	0	0	0
113	1	2243	(GT119 x 91007)F1:2	11SCAA:BURKE:0865:05	(GT119 x SCE34-6D91007)-05	1	1	2	9	12	2	20	2013-02-14	Individual 4	3	7	3	3	5	2013-02-25	Individual 2	0.0991	0	0	0	0
113	1	2243	(GT119 x 91007)F1:2	11SCAA:BURKE:0865:05	(GT119 x SCE34-6D91007)-05	1	1	2	9	12	2	21	2013-02-14	Individual 4	3	6	2	3	5	2013-02-25	Individual 2	0.394	0	0	0	0
113	1	2243	(GT119 x 91007)F1:2	11SCAA:BURKE:0865:05	(GT119 x SCE34-6D91007)-05	1	1	2	9	12	2	22	2013-02-14	Individual 4	3	5	1	3	5	2013-02-25	Individual 2	0.296	0	0	0	0
113	1	2243	(GT119 x 91007)F1:2	11SCAA:BURKE:0865:05	(GT119 x SCE34-6D91007)-05	1	1	2	9	12	2	23	2013-02-14	Individual 4	3	6	2	3	5	2013-02-25	Individual 2	0.1944	0	0	0	0
113	1	2243	(GT119 x 91007)F1:2	11SCAA:BURKE:0865:05	(GT119 x SCE34-6D91007)-05	1	1	2	9	12	2	24	2013-02-14	Individual 4	3	5	1	3	5	2013-02-25	Individual 2				1	0
113	1	2243	(GT119 x 91007)F1:2	11SCAA:BURKE:0865:05	(GT119 x SCE34-6D91007)-05	1	1	2	9	13	3	1	2013-02-14	Individual 2	3	1	4	10	3	2013-02-25	Individual 4	0.5625	0	0	0	0
113	1	2243	(GT119 x 91007)F1:2	11SCAA:BURKE:0865:05	(GT119 x SCE34-6D91007)-05	1	1	2	9	13	3	2	2013-02-14	Individual 2	3	2	3	10	3	2013-02-25	Individual 4	0.1953	0	0	0	0
113	1	2243	(GT119 x 91007)F1:2	11SCAA:BURKE:0865:05	(GT119 x SCE34-6D91007)-05	1	1	2	9	13	3	3	2013-02-14	Individual 2	3	1	4	10	3	2013-02-25	Individual 4	0.5687	0	0	0	0
113	1	2243	(GT119 x 91007)F1:2	11SCAA:BURKE:0865:05	(GT119 x SCE34-6D91007)-05	1	1	2	9	13	3	4	2013-02-14	Individual 2	3	2	3	10	3	2013-02-25	Individual 4	0.4494	0	0	0	0
113	1	2243	(GT119 x 91007)F1:2	11SCAA:BURKE:0865:05	(GT119 x SCE34-6D91007)-05	1	1	2	9	13	3	5	2013-02-14	Individual 2	3	3	2	10	3	2013-02-25	Individual 4	0.0078	0	0	0	0
113	1	2243	(GT119 x 91007)F1:2	11SCAA:BURKE:0865:05	(GT119 x SCE34-6D91007)-05	1	1	2	9	13	3	6	2013-02-14	Individual 2	3	4	1	10	3	2013-02-25	Individual 4	0.5634	0	0	0	0
113	1	2243	(GT119 x 91007)F1:2	11SCAA:BURKE:0865:05	(GT119 x SCE34-6D91007)-05	1	1	2	9	13	3	7	2013-02-14	Individual 2	3	3	2	10	3	2013-02-25	Individual 4	0.5253	0	0	0	0
113	1	2243	(GT119 x 91007)F1:2	11SCAA:BURKE:0865:05	(GT119 x SCE34-6D91007)-05	1	1	2	9	13	3	8	2013-02-14	Individual 2	3	4	1	10	3	2013-02-25	Individual 4	0.4128	0	0	0	0
113	1	2243	(GT119 x 91007)F1:2	11SCAA:BURKE:0865:05	(GT119 x SCE34-6D91007)-05	1	1	2	9	14	1	25	2013-02-14	Individual 2	4	4	1	6	2	2013-02-25	Individual 7	0.2859	0	0	0	0
113	1	2243	(GT119 x 91007)F1:2	11SCAA:BURKE:0865:05	(GT119 x SCE34-6D91007)-05	1	1	2	9	14	1	26	2013-02-14	Individual 2	4	3	2	6	2	2013-02-25	Individual 7	0.1008	0	0	0	0
113	1	2243	(GT119 x 91007)F1:2	11SCAA:BURKE:0865:05	(GT119 x SCE34-6D91007)-05	1	1	2	9	14	1	27	2013-02-14	Individual 2	4	4	1	6	2	2013-02-25	Individual 7	0.5933	0	0	0	0
113	1	2243	(GT119 x 91007)F1:2	11SCAA:BURKE:0865:05	(GT119 x SCE34-6D91007)-05	1	1	2	9	14	1	28	2013-02-14	Individual 2	4	3	2	6	2	2013-02-25	Individual 7	0.5581	0	0	0	0
113	1	2243	(GT119 x 91007)F1:2	11SCAA:BURKE:0865:05	(GT119 x SCE34-6D91007)-05	1	1	2	9	14	1	29	2013-02-14	Individual 2	4	2	3	6	2	2013-02-25	Individual 7	0.0469	0	0	0	0
113	1	2243	(GT119 x 91007)F1:2	11SCAA:BURKE:0865:05	(GT119 x SCE34-6D91007)-05	1	1	2	9	14	1	30	2013-02-14	Individual 2	4	1	4	6	2	2013-02-25	Individual 7	0.312	0	0	0	0
113	1	2243	(GT119 x 91007)F1:2	11SCAA:BURKE:0865:05	(GT119 x SCE34-6D91007)-05	1	1	2	9	14	1	31	2013-02-14	Individual 2	4	2	3	6	2	2013-02-25	Individual 7	0.1617	0	0	0	0
113	1	2243	(GT119 x 91007)F1:2	11SCAA:BURKE:0865:05	(GT119 x SCE34-6D91007)-05	1	1	2	9	14	1	32	2013-02-14	Individual 2	4	1	4	6	2	2013-02-25	Individual 7	0.3865	0	0	0	0
B97	1	2245	Experimental check genotype	11SCAA:BURKE:0826-0845	B97	1	1	3	1	17	1	25	2013-02-14	Individual 4	1	4	1	7	1	2013-02-25	Individual 4					1
B97	1	2245	Experimental check genotype	11SCAA:BURKE:0826-0845	B97	1	1	3	1	17	1	26	2013-02-14	Individual 4	1	3	2	7	1	2013-02-25	Individual 4	0.172	0	0	0	0
B97	1	2245	Experimental check genotype	11SCAA:BURKE:0826-0845	B97	1	1	3	1	17	1	27	2013-02-14	Individual 4	1	4	1	7	1	2013-02-25	Individual 4					1
B97	1	2245	Experimental check genotype	11SCAA:BURKE:0826-0845	B97	1	1	3	1	17	1	28	2013-02-14	Individual 4	1	3	2	7	1	2013-02-25	Individual 4	0.3267	0	0	0	0
B97	1	2245	Experimental check genotype	11SCAA:BURKE:0826-0845	B97	1	1	3	1	17	1	29	2013-02-14	Individual 4	1	2	3	7	1	2013-02-25	Individual 4	0.2024	0	0	0	0
B97	1	2245	Experimental check genotype	11SCAA:BURKE:0826-0845	B97	1	1	3	1	17	1	30	2013-02-14	Individual 4	1	1	4	7	1	2013-02-25	Individual 4	0.1215	0	0	0	0
B97	1	2245	Experimental check genotype	11SCAA:BURKE:0826-0845	B97	1	1	3	1	17	1	31	2013-02-14	Individual 4	1	2	3	7	1	2013-02-25	Individual 4	0.3254	0	0	0	0
B97	1	2245	Experimental check genotype	11SCAA:BURKE:0826-0845	B97	1	1	3	1	17	1	32	2013-02-14	Individual 4	1	1	4	7	1	2013-02-25	Individual 4	0.4397	0	0	0	0
B97	1	2245	Experimental check genotype	11SCAA:BURKE:0826-0845	B97	1	1	3	1	18	3	1	2013-02-14	Individual 2	2	1	4	1	7	2013-02-25	Individual 2	0.5639	0	0	0	0
B97	1	2245	Experimental check genotype	11SCAA:BURKE:0826-0845	B97	1	1	3	1	18	3	2	2013-02-14	Individual 2	2	2	3	1	7	2013-02-25	Individual 2	0.4913	0	0	0	0
B97	1	2245	Experimental check genotype	11SCAA:BURKE:0826-0845	B97	1	1	3	1	18	3	3	2013-02-14	Individual 2	2	1	4	1	7	2013-02-25	Individual 2	0.3452	0	0	0	0
B97	1	2245	Experimental check genotype	11SCAA:BURKE:0826-0845	B97	1	1	3	1	18	3	4	2013-02-14	Individual 2	2	2	3	1	7	2013-02-25	Individual 2	0.1843	0	0	0	0
B97	1	2245	Experimental check genotype	11SCAA:BURKE:0826-0845	B97	1	1	3	1	18	3	5	2013-02-14	Individual 2	2	3	2	1	7	2013-02-25	Individual 2	0.2425	0	0	0	0
B97	1	2245	Experimental check genotype	11SCAA:BURKE:0826-0845	B97	1	1	3	1	18	3	6	2013-02-14	Individual 2	2	4	1	1	7	2013-02-25	Individual 2					1
B97	1	2245	Experimental check genotype	11SCAA:BURKE:0826-0845	B97	1	1	3	1	18	3	7	2013-02-14	Individual 2	2	3	2	1	7	2013-02-25	Individual 2	0.3805	0	0	0	0
B97	1	2245	Experimental check genotype	11SCAA:BURKE:0826-0845	B97	1	1	3	1	18	3	8	2013-02-14	Individual 2	2	4	1	1	7	2013-02-25	Individual 2					1
B97	1	2245	Experimental check genotype	11SCAA:BURKE:0826-0845	B97	1	1	3	1	23	1	25	2013-02-14	Individual 4	5	4	1	3	5	2013-02-25	Individual 4					1
B97	1	2245	Experimental check genotype	11SCAA:BURKE:0826-0845	B97	1	1	3	1	23	1	26	2013-02-14	Individual 4	5	3	2	3	5	2013-02-25	Individual 4	0.3014	0	0	0	0
B97	1	2245	Experimental check genotype	11SCAA:BURKE:0826-0845	B97	1	1	3	1	23	1	27	2013-02-14	Individual 4	5	4	1	3	5	2013-02-25	Individual 4					1
B97	1	2245	Experimental check genotype	11SCAA:BURKE:0826-0845	B97	1	1	3	1	23	1	28	2013-02-14	Individual 4	5	3	2	3	5	2013-02-25	Individual 4	0.3063	0	0	0	0
B97	1	2245	Experimental check genotype	11SCAA:BURKE:0826-0845	B97	1	1	3	1	23	1	29	2013-02-14	Individual 4	5	2	3	3	5	2013-02-25	Individual 4	0.1913	0	0	0	0
B97	1	2245	Experimental check genotype	11SCAA:BURKE:0826-0845	B97	1	1	3	1	23	1	30	2013-02-14	Individual 4	5	1	4	3	5	2013-02-25	Individual 4	0.5352	0	0	0	0
B97	1	2245	Experimental check genotype	11SCAA:BURKE:0826-0845	B97	1	1	3	1	23	1	31	2013-02-14	Individual 4	5	2	3	3	5	2013-02-25	Individual 4	0.3746	0	0	0	0
B97	1	2245	Experimental check genotype	11SCAA:BURKE:0826-0845	B97	1	1	3	1	23	1	32	2013-02-14	Individual 4	5	1	4	3	5	2013-02-25	Individual 4	0.0269	0	0	0	0
141	1	2247	(GT119 x 91007)F1:2	11SCAA:BURKE:0870:02	(GT119 x SCE34-6D91007)-02	1	1	3	2	17	2	17	2013-02-14	Individual 4	1	8	4	7	1	2013-02-25	Individual 4	0.349	0	0	0	0
141	1	2247	(GT119 x 91007)F1:2	11SCAA:BURKE:0870:02	(GT119 x SCE34-6D91007)-02	1	1	3	2	17	2	18	2013-02-14	Individual 4	1	7	3	7	1	2013-02-25	Individual 4	0.4767	0	0	0	0
141	1	2247	(GT119 x 91007)F1:2	11SCAA:BURKE:0870:02	(GT119 x SCE34-6D91007)-02	1	1	3	2	17	2	19	2013-02-14	Individual 4	1	8	4	7	1	2013-02-25	Individual 4	0.4447	0	0	0	0
141	1	2247	(GT119 x 91007)F1:2	11SCAA:BURKE:0870:02	(GT119 x SCE34-6D91007)-02	1	1	3	2	17	2	20	2013-02-14	Individual 4	1	7	3	7	1	2013-02-25	Individual 4	0.5206	0	0	0	0
141	1	2247	(GT119 x 91007)F1:2	11SCAA:BURKE:0870:02	(GT119 x SCE34-6D91007)-02	1	1	3	2	17	2	21	2013-02-14	Individual 4	1	6	2	7	1	2013-02-25	Individual 4	0.3906	0	0	0	0
141	1	2247	(GT119 x 91007)F1:2	11SCAA:BURKE:0870:02	(GT119 x SCE34-6D91007)-02	1	1	3	2	17	2	22	2013-02-14	Individual 4	1	5	1	7	1	2013-02-25	Individual 4	0.0541	0	0	0	0
141	1	2247	(GT119 x 91007)F1:2	11SCAA:BURKE:0870:02	(GT119 x SCE34-6D91007)-02	1	1	3	2	17	2	23	2013-02-14	Individual 4	1	6	2	7	1	2013-02-25	Individual 4	0.0465	0	0	0	0
141	1	2247	(GT119 x 91007)F1:2	11SCAA:BURKE:0870:02	(GT119 x SCE34-6D91007)-02	1	1	3	2	17	2	24	2013-02-14	Individual 4	1	5	1	7	1	2013-02-25	Individual 4	0.4166	0	0	0	0
141	1	2247	(GT119 x 91007)F1:2	11SCAA:BURKE:0870:02	(GT119 x SCE34-6D91007)-02	1	1	3	2	22	2	17	2013-02-14	Individual 4	4	8	4	8	1	2013-02-25	Individual 4	0.4749	0	0	0	0
141	1	2247	(GT119 x 91007)F1:2	11SCAA:BURKE:0870:02	(GT119 x SCE34-6D91007)-02	1	1	3	2	22	2	18	2013-02-14	Individual 4	4	7	3	8	1	2013-02-25	Individual 4	0.1194	0	0	0	0
141	1	2247	(GT119 x 91007)F1:2	11SCAA:BURKE:0870:02	(GT119 x SCE34-6D91007)-02	1	1	3	2	22	2	19	2013-02-14	Individual 4	4	8	4	8	1	2013-02-25	Individual 4	0.1645	0	0	0	0
141	1	2247	(GT119 x 91007)F1:2	11SCAA:BURKE:0870:02	(GT119 x SCE34-6D91007)-02	1	1	3	2	22	2	20	2013-02-14	Individual 4	4	7	3	8	1	2013-02-25	Individual 4	0.0887	0	0	0	0
141	1	2247	(GT119 x 91007)F1:2	11SCAA:BURKE:0870:02	(GT119 x SCE34-6D91007)-02	1	1	3	2	22	2	21	2013-02-14	Individual 4	4	6	2	8	1	2013-02-25	Individual 4	0.1823	0	0	0	0
141	1	2247	(GT119 x 91007)F1:2	11SCAA:BURKE:0870:02	(GT119 x SCE34-6D91007)-02	1	1	3	2	22	2	22	2013-02-14	Individual 4	4	5	1	8	1	2013-02-25	Individual 4	0.0508	0	0	0	0
141	1	2247	(GT119 x 91007)F1:2	11SCAA:BURKE:0870:02	(GT119 x SCE34-6D91007)-02	1	1	3	2	22	2	23	2013-02-14	Individual 4	4	6	2	8	1	2013-02-25	Individual 4	0.3814	0	0	0	0
141	1	2247	(GT119 x 91007)F1:2	11SCAA:BURKE:0870:02	(GT119 x SCE34-6D91007)-02	1	1	3	2	22	2	24	2013-02-14	Individual 4	4	5	1	8	1	2013-02-25	Individual 4	0.4077	0	0	0	0
141	1	2247	(GT119 x 91007)F1:2	11SCAA:BURKE:0870:02	(GT119 x SCE34-6D91007)-02	1	1	3	2	24	4	9	2013-02-14	Individual 2	5	5	1	10	3	2013-02-25	Individual 8	0.4415	0	0	0	0
141	1	2247	(GT119 x 91007)F1:2	11SCAA:BURKE:0870:02	(GT119 x SCE34-6D91007)-02	1	1	3	2	24	4	10	2013-02-14	Individual 2	5	6	2	10	3	2013-02-25	Individual 8	0.4089	0	0	0	0
141	1	2247	(GT119 x 91007)F1:2	11SCAA:BURKE:0870:02	(GT119 x SCE34-6D91007)-02	1	1	3	2	24	4	11	2013-02-14	Individual 2	5	5	1	10	3	2013-02-25	Individual 8	0.2307	0	0	0	0
141	1	2247	(GT119 x 91007)F1:2	11SCAA:BURKE:0870:02	(GT119 x SCE34-6D91007)-02	1	1	3	2	24	4	12	2013-02-14	Individual 2	5	6	2	10	3	2013-02-25	Individual 8	0.3843	0	0	0	0
141	1	2247	(GT119 x 91007)F1:2	11SCAA:BURKE:0870:02	(GT119 x SCE34-6D91007)-02	1	1	3	2	24	4	13	2013-02-14	Individual 2	5	7	3	10	3	2013-02-25	Individual 8	0.4273	0	0	0	0
141	1	2247	(GT119 x 91007)F1:2	11SCAA:BURKE:0870:02	(GT119 x SCE34-6D91007)-02	1	1	3	2	24	4	14	2013-02-14	Individual 2	5	8	4	10	3	2013-02-25	Individual 8	0.1587	0	0	0	0
141	1	2247	(GT119 x 91007)F1:2	11SCAA:BURKE:0870:02	(GT119 x SCE34-6D91007)-02	1	1	3	2	24	4	15	2013-02-14	Individual 2	5	7	3	10	3	2013-02-25	Individual 8	0.2017	0	0	0	0
141	1	2247	(GT119 x 91007)F1:2	11SCAA:BURKE:0870:02	(GT119 x SCE34-6D91007)-02	1	1	3	2	24	4	16	2013-02-14	Individual 2	5	8	4	10	3	2013-02-25	Individual 8	0.3126	0	0	0	0
129	1	2249	(GT119 x 91007)F1:2	11SCAA:BURKE:0867:07	(GT119 x SCE34-6D91007)-07	1	1	3	3	19	4	9	2013-02-14	Individual 2	2	5	1	9	2	2013-02-25	Individual 2	0.3696	0	0	0	0
129	1	2249	(GT119 x 91007)F1:2	11SCAA:BURKE:0867:07	(GT119 x SCE34-6D91007)-07	1	1	3	3	19	4	10	2013-02-14	Individual 2	2	6	2	9	2	2013-02-25	Individual 2	0.0457	0	0	0	0
129	1	2249	(GT119 x 91007)F1:2	11SCAA:BURKE:0867:07	(GT119 x SCE34-6D91007)-07	1	1	3	3	19	4	11	2013-02-14	Individual 2	2	5	1	9	2	2013-02-25	Individual 2	0.4284	0	0	0	0
129	1	2249	(GT119 x 91007)F1:2	11SCAA:BURKE:0867:07	(GT119 x SCE34-6D91007)-07	1	1	3	3	19	4	12	2013-02-14	Individual 2	2	6	2	9	2	2013-02-25	Individual 2	0.4221	0	0	0	0
129	1	2249	(GT119 x 91007)F1:2	11SCAA:BURKE:0867:07	(GT119 x SCE34-6D91007)-07	1	1	3	3	19	4	13	2013-02-14	Individual 2	2	7	3	9	2	2013-02-25	Individual 2	0.1388	0	0	0	0
129	1	2249	(GT119 x 91007)F1:2	11SCAA:BURKE:0867:07	(GT119 x SCE34-6D91007)-07	1	1	3	3	19	4	14	2013-02-14	Individual 2	2	8	4	9	2	2013-02-25	Individual 2					1
129	1	2249	(GT119 x 91007)F1:2	11SCAA:BURKE:0867:07	(GT119 x SCE34-6D91007)-07	1	1	3	3	19	4	15	2013-02-14	Individual 2	2	7	3	9	2	2013-02-25	Individual 2	0.4584	0	0	0	0
129	1	2249	(GT119 x 91007)F1:2	11SCAA:BURKE:0867:07	(GT119 x SCE34-6D91007)-07	1	1	3	3	19	4	16	2013-02-14	Individual 2	2	8	4	9	2	2013-02-25	Individual 2					1
129	1	2249	(GT119 x 91007)F1:2	11SCAA:BURKE:0867:07	(GT119 x SCE34-6D91007)-07	1	1	3	3	21	4	9	2013-02-14	Individual 4	3	5	1	12	5	2013-02-25	Individual 4	0.577	0	0	0	0
129	1	2249	(GT119 x 91007)F1:2	11SCAA:BURKE:0867:07	(GT119 x SCE34-6D91007)-07	1	1	3	3	21	4	10	2013-02-14	Individual 4	3	6	2	12	5	2013-02-25	Individual 4	0.0355	0	0	0	0
129	1	2249	(GT119 x 91007)F1:2	11SCAA:BURKE:0867:07	(GT119 x SCE34-6D91007)-07	1	1	3	3	21	4	11	2013-02-14	Individual 4	3	5	1	12	5	2013-02-25	Individual 4	0.4253	0	0	0	0
129	1	2249	(GT119 x 91007)F1:2	11SCAA:BURKE:0867:07	(GT119 x SCE34-6D91007)-07	1	1	3	3	21	4	12	2013-02-14	Individual 4	3	6	2	12	5	2013-02-25	Individual 4	0.2659	0	0	0	0
129	1	2249	(GT119 x 91007)F1:2	11SCAA:BURKE:0867:07	(GT119 x SCE34-6D91007)-07	1	1	3	3	21	4	13	2013-02-14	Individual 4	3	7	3	12	5	2013-02-25	Individual 4	0.5427	0	0	0	0
129	1	2249	(GT119 x 91007)F1:2	11SCAA:BURKE:0867:07	(GT119 x SCE34-6D91007)-07	1	1	3	3	21	4	14	2013-02-14	Individual 4	3	8	4	12	5	2013-02-25	Individual 4					1
129	1	2249	(GT119 x 91007)F1:2	11SCAA:BURKE:0867:07	(GT119 x SCE34-6D91007)-07	1	1	3	3	21	4	15	2013-02-14	Individual 4	3	7	3	12	5	2013-02-25	Individual 4	0.1852	0	0	0	0
129	1	2249	(GT119 x 91007)F1:2	11SCAA:BURKE:0867:07	(GT119 x SCE34-6D91007)-07	1	1	3	3	21	4	16	2013-02-14	Individual 4	3	8	4	12	5	2013-02-25	Individual 4					1
129	1	2249	(GT119 x 91007)F1:2	11SCAA:BURKE:0867:07	(GT119 x SCE34-6D91007)-07	1	1	3	3	24	1	25	2013-02-14	Individual 2	5	4	1	11	4	2013-02-25	Individual 8				1	0
129	1	2249	(GT119 x 91007)F1:2	11SCAA:BURKE:0867:07	(GT119 x SCE34-6D91007)-07	1	1	3	3	24	1	26	2013-02-14	Individual 2	5	3	2	11	4	2013-02-25	Individual 8	0.2911	0	0	0	0
129	1	2249	(GT119 x 91007)F1:2	11SCAA:BURKE:0867:07	(GT119 x SCE34-6D91007)-07	1	1	3	3	24	1	27	2013-02-14	Individual 2	5	4	1	11	4	2013-02-25	Individual 8				1	0
129	1	2249	(GT119 x 91007)F1:2	11SCAA:BURKE:0867:07	(GT119 x SCE34-6D91007)-07	1	1	3	3	24	1	28	2013-02-14	Individual 2	5	3	2	11	4	2013-02-25	Individual 8	0.4141	0	0	0	0
129	1	2249	(GT119 x 91007)F1:2	11SCAA:BURKE:0867:07	(GT119 x SCE34-6D91007)-07	1	1	3	3	24	1	29	2013-02-14	Individual 2	5	2	3	11	4	2013-02-25	Individual 8	0.5514	0	0	0	0
129	1	2249	(GT119 x 91007)F1:2	11SCAA:BURKE:0867:07	(GT119 x SCE34-6D91007)-07	1	1	3	3	24	1	30	2013-02-14	Individual 2	5	1	4	11	4	2013-02-25	Individual 8	0.5197	0	0	0	0
129	1	2249	(GT119 x 91007)F1:2	11SCAA:BURKE:0867:07	(GT119 x SCE34-6D91007)-07	1	1	3	3	24	1	31	2013-02-14	Individual 2	5	2	3	11	4	2013-02-25	Individual 8	0.4201	0	0	0	0
129	1	2249	(GT119 x 91007)F1:2	11SCAA:BURKE:0867:07	(GT119 x SCE34-6D91007)-07	1	1	3	3	24	1	32	2013-02-14	Individual 2	5	1	4	11	4	2013-02-25	Individual 8	0.4335	0	0	0	0
132	1	2251	(GT119 x 91007)F1:2	11SCAA:BURKE:0868:02	(GT119 x SCE34-6D91007)-02	1	1	3	4	18	2	17	2013-02-14	Individual 2	2	8	4	2	6	2013-02-25	Individual 2	0.3958	0	0	0	0
132	1	2251	(GT119 x 91007)F1:2	11SCAA:BURKE:0868:02	(GT119 x SCE34-6D91007)-02	1	1	3	4	18	2	18	2013-02-14	Individual 2	2	7	3	2	6	2013-02-25	Individual 2	0.08	0	0	0	0
132	1	2251	(GT119 x 91007)F1:2	11SCAA:BURKE:0868:02	(GT119 x SCE34-6D91007)-02	1	1	3	4	18	2	19	2013-02-14	Individual 2	2	8	4	2	6	2013-02-25	Individual 2	0.2647	0	0	0	0
132	1	2251	(GT119 x 91007)F1:2	11SCAA:BURKE:0868:02	(GT119 x SCE34-6D91007)-02	1	1	3	4	18	2	20	2013-02-14	Individual 2	2	7	3	2	6	2013-02-25	Individual 2	0.2462	0	0	0	0
132	1	2251	(GT119 x 91007)F1:2	11SCAA:BURKE:0868:02	(GT119 x SCE34-6D91007)-02	1	1	3	4	18	2	21	2013-02-14	Individual 2	2	6	2	2	6	2013-02-25	Individual 2	0.104	0	0	0	0
132	1	2251	(GT119 x 91007)F1:2	11SCAA:BURKE:0868:02	(GT119 x SCE34-6D91007)-02	1	1	3	4	18	2	22	2013-02-14	Individual 2	2	5	1	2	6	2013-02-25	Individual 2	0.323	0	0	0	0
132	1	2251	(GT119 x 91007)F1:2	11SCAA:BURKE:0868:02	(GT119 x SCE34-6D91007)-02	1	1	3	4	18	2	23	2013-02-14	Individual 2	2	6	2	2	6	2013-02-25	Individual 2	0.2916	0	0	0	0
132	1	2251	(GT119 x 91007)F1:2	11SCAA:BURKE:0868:02	(GT119 x SCE34-6D91007)-02	1	1	3	4	18	2	24	2013-02-14	Individual 2	2	5	1	2	6	2013-02-25	Individual 2	0.385	0	0	0	0
132	1	2251	(GT119 x 91007)F1:2	11SCAA:BURKE:0868:02	(GT119 x SCE34-6D91007)-02	1	1	3	4	20	4	9	2013-02-14	Individual 4	3	5	1	5	3	2013-02-25	Individual 7	0.3739	0	0	0	0
132	1	2251	(GT119 x 91007)F1:2	11SCAA:BURKE:0868:02	(GT119 x SCE34-6D91007)-02	1	1	3	4	20	4	10	2013-02-14	Individual 4	3	6	2	5	3	2013-02-25	Individual 7	0.472	0	0	0	0
132	1	2251	(GT119 x 91007)F1:2	11SCAA:BURKE:0868:02	(GT119 x SCE34-6D91007)-02	1	1	3	4	20	4	11	2013-02-14	Individual 4	3	5	1	5	3	2013-02-25	Individual 7	0.4178	0	0	0	0
132	1	2251	(GT119 x 91007)F1:2	11SCAA:BURKE:0868:02	(GT119 x SCE34-6D91007)-02	1	1	3	4	20	4	12	2013-02-14	Individual 4	3	6	2	5	3	2013-02-25	Individual 7	0.0633	0	0	0	0
132	1	2251	(GT119 x 91007)F1:2	11SCAA:BURKE:0868:02	(GT119 x SCE34-6D91007)-02	1	1	3	4	20	4	13	2013-02-14	Individual 4	3	7	3	5	3	2013-02-25	Individual 7	0.4334	0	0	0	0
132	1	2251	(GT119 x 91007)F1:2	11SCAA:BURKE:0868:02	(GT119 x SCE34-6D91007)-02	1	1	3	4	20	4	14	2013-02-14	Individual 4	3	8	4	5	3	2013-02-25	Individual 7	0.0946	0	0	0	0
132	1	2251	(GT119 x 91007)F1:2	11SCAA:BURKE:0868:02	(GT119 x SCE34-6D91007)-02	1	1	3	4	20	4	15	2013-02-14	Individual 4	3	7	3	5	3	2013-02-25	Individual 7	0.429	0	0	0	0
132	1	2251	(GT119 x 91007)F1:2	11SCAA:BURKE:0868:02	(GT119 x SCE34-6D91007)-02	1	1	3	4	20	4	16	2013-02-14	Individual 4	3	8	4	5	3	2013-02-25	Individual 7	0.1453	0	0	0	0
132	1	2251	(GT119 x 91007)F1:2	11SCAA:BURKE:0868:02	(GT119 x SCE34-6D91007)-02	1	1	3	4	23	4	9	2013-02-14	Individual 4	5	5	1	2	6	2013-02-25	Individual 4	0.0587	0	0	0	0
132	1	2251	(GT119 x 91007)F1:2	11SCAA:BURKE:0868:02	(GT119 x SCE34-6D91007)-02	1	1	3	4	23	4	10	2013-02-14	Individual 4	5	6	2	2	6	2013-02-25	Individual 4	0.2016	0	0	0	0
132	1	2251	(GT119 x 91007)F1:2	11SCAA:BURKE:0868:02	(GT119 x SCE34-6D91007)-02	1	1	3	4	23	4	11	2013-02-14	Individual 4	5	5	1	2	6	2013-02-25	Individual 4	0.2094	0	0	0	0
132	1	2251	(GT119 x 91007)F1:2	11SCAA:BURKE:0868:02	(GT119 x SCE34-6D91007)-02	1	1	3	4	23	4	12	2013-02-14	Individual 4	5	6	2	2	6	2013-02-25	Individual 4	0.0257	0	0	0	0
132	1	2251	(GT119 x 91007)F1:2	11SCAA:BURKE:0868:02	(GT119 x SCE34-6D91007)-02	1	1	3	4	23	4	13	2013-02-14	Individual 4	5	7	3	2	6	2013-02-25	Individual 4	0.1461	0	0	0	0
132	1	2251	(GT119 x 91007)F1:2	11SCAA:BURKE:0868:02	(GT119 x SCE34-6D91007)-02	1	1	3	4	23	4	14	2013-02-14	Individual 4	5	8	4	2	6	2013-02-25	Individual 4	0.4621	0	0	0	0
132	1	2251	(GT119 x 91007)F1:2	11SCAA:BURKE:0868:02	(GT119 x SCE34-6D91007)-02	1	1	3	4	23	4	15	2013-02-14	Individual 4	5	7	3	2	6	2013-02-25	Individual 4	0.451	0	0	0	0
132	1	2251	(GT119 x 91007)F1:2	11SCAA:BURKE:0868:02	(GT119 x SCE34-6D91007)-02	1	1	3	4	23	4	16	2013-02-14	Individual 4	5	8	4	2	6	2013-02-25	Individual 4	0.2203	0	0	0	0
121	1	2253	(GT119 x 91007)F1:2	11SCAA:BURKE:0866:05	(GT119 x SCE34-6D91007)-05	1	1	3	5	18	4	9	2013-02-14	Individual 2	2	5	1	1	7	2013-02-25	Individual 2	0.0524	0	0	0	0
121	1	2253	(GT119 x 91007)F1:2	11SCAA:BURKE:0866:05	(GT119 x SCE34-6D91007)-05	1	1	3	5	18	4	10	2013-02-14	Individual 2	2	6	2	1	7	2013-02-25	Individual 2	0.0478	0	0	0	0
121	1	2253	(GT119 x 91007)F1:2	11SCAA:BURKE:0866:05	(GT119 x SCE34-6D91007)-05	1	1	3	5	18	4	11	2013-02-14	Individual 2	2	5	1	1	7	2013-02-25	Individual 2	0.34	0	0	0	0
121	1	2253	(GT119 x 91007)F1:2	11SCAA:BURKE:0866:05	(GT119 x SCE34-6D91007)-05	1	1	3	5	18	4	12	2013-02-14	Individual 2	2	6	2	1	7	2013-02-25	Individual 2	0.2858	0	0	0	0
121	1	2253	(GT119 x 91007)F1:2	11SCAA:BURKE:0866:05	(GT119 x SCE34-6D91007)-05	1	1	3	5	18	4	13	2013-02-14	Individual 2	2	7	3	1	7	2013-02-25	Individual 2	0.0767	0	0	0	0
121	1	2253	(GT119 x 91007)F1:2	11SCAA:BURKE:0866:05	(GT119 x SCE34-6D91007)-05	1	1	3	5	18	4	14	2013-02-14	Individual 2	2	8	4	1	7	2013-02-25	Individual 2	0.0195	0	0	0	0
121	1	2253	(GT119 x 91007)F1:2	11SCAA:BURKE:0866:05	(GT119 x SCE34-6D91007)-05	1	1	3	5	18	4	15	2013-02-14	Individual 2	2	7	3	1	7	2013-02-25	Individual 2	0.1077	0	0	0	0
121	1	2253	(GT119 x 91007)F1:2	11SCAA:BURKE:0866:05	(GT119 x SCE34-6D91007)-05	1	1	3	5	18	4	16	2013-02-14	Individual 2	2	8	4	1	7	2013-02-25	Individual 2	0.1161	0	0	0	0
121	1	2253	(GT119 x 91007)F1:2	11SCAA:BURKE:0866:05	(GT119 x SCE34-6D91007)-05	1	1	3	5	19	2	17	2013-02-14	Individual 2	2	8	4	10	3	2013-02-25	Individual 2	0.2988	0	0	0	0
121	1	2253	(GT119 x 91007)F1:2	11SCAA:BURKE:0866:05	(GT119 x SCE34-6D91007)-05	1	1	3	5	19	2	18	2013-02-14	Individual 2	2	7	3	10	3	2013-02-25	Individual 2	0.3458	0	0	0	0
121	1	2253	(GT119 x 91007)F1:2	11SCAA:BURKE:0866:05	(GT119 x SCE34-6D91007)-05	1	1	3	5	19	2	19	2013-02-14	Individual 2	2	8	4	10	3	2013-02-25	Individual 2	0.4245	0	0	0	0
121	1	2253	(GT119 x 91007)F1:2	11SCAA:BURKE:0866:05	(GT119 x SCE34-6D91007)-05	1	1	3	5	19	2	20	2013-02-14	Individual 2	2	7	3	10	3	2013-02-25	Individual 2	0.4589	0	0	0	0
121	1	2253	(GT119 x 91007)F1:2	11SCAA:BURKE:0866:05	(GT119 x SCE34-6D91007)-05	1	1	3	5	19	2	21	2013-02-14	Individual 2	2	6	2	10	3	2013-02-25	Individual 2	0.1058	0	0	0	0
121	1	2253	(GT119 x 91007)F1:2	11SCAA:BURKE:0866:05	(GT119 x SCE34-6D91007)-05	1	1	3	5	19	2	22	2013-02-14	Individual 2	2	5	1	10	3	2013-02-25	Individual 2	0.009	0	0	0	0
121	1	2253	(GT119 x 91007)F1:2	11SCAA:BURKE:0866:05	(GT119 x SCE34-6D91007)-05	1	1	3	5	19	2	23	2013-02-14	Individual 2	2	6	2	10	3	2013-02-25	Individual 2	0.0324	0	0	0	0
121	1	2253	(GT119 x 91007)F1:2	11SCAA:BURKE:0866:05	(GT119 x SCE34-6D91007)-05	1	1	3	5	19	2	24	2013-02-14	Individual 2	2	5	1	10	3	2013-02-25	Individual 2	0.0924	0	0	0	0
121	1	2253	(GT119 x 91007)F1:2	11SCAA:BURKE:0866:05	(GT119 x SCE34-6D91007)-05	1	1	3	5	21	1	25	2013-02-14	Individual 4	3	4	1	13	6	2013-02-25	Individual 4	0.1233	0	0	0	0
121	1	2253	(GT119 x 91007)F1:2	11SCAA:BURKE:0866:05	(GT119 x SCE34-6D91007)-05	1	1	3	5	21	1	26	2013-02-14	Individual 4	3	3	2	13	6	2013-02-25	Individual 4	0.3209	0	0	0	0
121	1	2253	(GT119 x 91007)F1:2	11SCAA:BURKE:0866:05	(GT119 x SCE34-6D91007)-05	1	1	3	5	21	1	27	2013-02-14	Individual 4	3	4	1	13	6	2013-02-25	Individual 4	0.2201	0	0	0	0
121	1	2253	(GT119 x 91007)F1:2	11SCAA:BURKE:0866:05	(GT119 x SCE34-6D91007)-05	1	1	3	5	21	1	28	2013-02-14	Individual 4	3	3	2	13	6	2013-02-25	Individual 4	0.3986	0	0	0	0
121	1	2253	(GT119 x 91007)F1:2	11SCAA:BURKE:0866:05	(GT119 x SCE34-6D91007)-05	1	1	3	5	21	1	29	2013-02-14	Individual 4	3	2	3	13	6	2013-02-25	Individual 4	0.3952	0	0	0	0
121	1	2253	(GT119 x 91007)F1:2	11SCAA:BURKE:0866:05	(GT119 x SCE34-6D91007)-05	1	1	3	5	21	1	30	2013-02-14	Individual 4	3	1	4	13	6	2013-02-25	Individual 4	0.0496	0	0	0	0
121	1	2253	(GT119 x 91007)F1:2	11SCAA:BURKE:0866:05	(GT119 x SCE34-6D91007)-05	1	1	3	5	21	1	31	2013-02-14	Individual 4	3	2	3	13	6	2013-02-25	Individual 4				1	0
121	1	2253	(GT119 x 91007)F1:2	11SCAA:BURKE:0866:05	(GT119 x SCE34-6D91007)-05	1	1	3	5	21	1	32	2013-02-14	Individual 4	3	1	4	13	6	2013-02-25	Individual 4	0.5649	0	0	0	0
109	1	2255	(GT119 x 91007)F1:2	11SCAA:BURKE:0865:01	(GT119 x SCE34-6D91007)-01	1	1	3	6	17	3	1	2013-02-14	Individual 4	1	1	4	6	2	2013-02-25	Individual 4	0.0596	0	0	0	0
109	1	2255	(GT119 x 91007)F1:2	11SCAA:BURKE:0865:01	(GT119 x SCE34-6D91007)-01	1	1	3	6	17	3	2	2013-02-14	Individual 4	1	2	3	6	2	2013-02-25	Individual 4	0.057	0	0	0	0
109	1	2255	(GT119 x 91007)F1:2	11SCAA:BURKE:0865:01	(GT119 x SCE34-6D91007)-01	1	1	3	6	17	3	3	2013-02-14	Individual 4	1	1	4	6	2	2013-02-25	Individual 4	0.06	0	0	0	0
109	1	2255	(GT119 x 91007)F1:2	11SCAA:BURKE:0865:01	(GT119 x SCE34-6D91007)-01	1	1	3	6	17	3	4	2013-02-14	Individual 4	1	2	3	6	2	2013-02-25	Individual 4	0.2083	0	0	0	0
109	1	2255	(GT119 x 91007)F1:2	11SCAA:BURKE:0865:01	(GT119 x SCE34-6D91007)-01	1	1	3	6	17	3	5	2013-02-14	Individual 4	1	3	2	6	2	2013-02-25	Individual 4	0.0835	0	0	0	0
109	1	2255	(GT119 x 91007)F1:2	11SCAA:BURKE:0865:01	(GT119 x SCE34-6D91007)-01	1	1	3	6	17	3	6	2013-02-14	Individual 4	1	4	1	6	2	2013-02-25	Individual 4	0.3148	0	0	0	0
109	1	2255	(GT119 x 91007)F1:2	11SCAA:BURKE:0865:01	(GT119 x SCE34-6D91007)-01	1	1	3	6	17	3	7	2013-02-14	Individual 4	1	3	2	6	2	2013-02-25	Individual 4	0.0592	0	0	0	0
109	1	2255	(GT119 x 91007)F1:2	11SCAA:BURKE:0865:01	(GT119 x SCE34-6D91007)-01	1	1	3	6	17	3	8	2013-02-14	Individual 4	1	4	1	6	2	2013-02-25	Individual 4	0.195	0	0	0	0
109	1	2255	(GT119 x 91007)F1:2	11SCAA:BURKE:0865:01	(GT119 x SCE34-6D91007)-01	1	1	3	6	20	1	25	2013-02-14	Individual 4	3	4	1	4	4	2013-02-25	Individual 7	0.0113	0	0	0	0
109	1	2255	(GT119 x 91007)F1:2	11SCAA:BURKE:0865:01	(GT119 x SCE34-6D91007)-01	1	1	3	6	20	1	26	2013-02-14	Individual 4	3	3	2	4	4	2013-02-25	Individual 7	0.477	0	0	0	0
109	1	2255	(GT119 x 91007)F1:2	11SCAA:BURKE:0865:01	(GT119 x SCE34-6D91007)-01	1	1	3	6	20	1	27	2013-02-14	Individual 4	3	4	1	4	4	2013-02-25	Individual 7	0.0949	0	0	0	0
109	1	2255	(GT119 x 91007)F1:2	11SCAA:BURKE:0865:01	(GT119 x SCE34-6D91007)-01	1	1	3	6	20	1	28	2013-02-14	Individual 4	3	3	2	4	4	2013-02-25	Individual 7	0.283	0	0	0	0
109	1	2255	(GT119 x 91007)F1:2	11SCAA:BURKE:0865:01	(GT119 x SCE34-6D91007)-01	1	1	3	6	20	1	29	2013-02-14	Individual 4	3	2	3	4	4	2013-02-25	Individual 7	0.1877	0	0	0	0
109	1	2255	(GT119 x 91007)F1:2	11SCAA:BURKE:0865:01	(GT119 x SCE34-6D91007)-01	1	1	3	6	20	1	30	2013-02-14	Individual 4	3	1	4	4	4	2013-02-25	Individual 7	0.1047	0	0	0	0
109	1	2255	(GT119 x 91007)F1:2	11SCAA:BURKE:0865:01	(GT119 x SCE34-6D91007)-01	1	1	3	6	20	1	31	2013-02-14	Individual 4	3	2	3	4	4	2013-02-25	Individual 7	0.49	0	0	0	0
109	1	2255	(GT119 x 91007)F1:2	11SCAA:BURKE:0865:01	(GT119 x SCE34-6D91007)-01	1	1	3	6	20	1	32	2013-02-14	Individual 4	3	1	4	4	4	2013-02-25	Individual 7	0.0165	0	0	0	0
109	1	2255	(GT119 x 91007)F1:2	11SCAA:BURKE:0865:01	(GT119 x SCE34-6D91007)-01	1	1	3	6	22	3	1	2013-02-14	Individual 4	4	1	4	7	1	2013-02-25	Individual 4	0.0335	0	0	0	0
109	1	2255	(GT119 x 91007)F1:2	11SCAA:BURKE:0865:01	(GT119 x SCE34-6D91007)-01	1	1	3	6	22	3	2	2013-02-14	Individual 4	4	2	3	7	1	2013-02-25	Individual 4	0.0718	0	0	0	0
109	1	2255	(GT119 x 91007)F1:2	11SCAA:BURKE:0865:01	(GT119 x SCE34-6D91007)-01	1	1	3	6	22	3	3	2013-02-14	Individual 4	4	1	4	7	1	2013-02-25	Individual 4	0.0397	0	0	0	0
109	1	2255	(GT119 x 91007)F1:2	11SCAA:BURKE:0865:01	(GT119 x SCE34-6D91007)-01	1	1	3	6	22	3	4	2013-02-14	Individual 4	4	2	3	7	1	2013-02-25	Individual 4	0.0853	0	0	0	0
109	1	2255	(GT119 x 91007)F1:2	11SCAA:BURKE:0865:01	(GT119 x SCE34-6D91007)-01	1	1	3	6	22	3	5	2013-02-14	Individual 4	4	3	2	7	1	2013-02-25	Individual 4	0.0316	0	0	0	0
109	1	2255	(GT119 x 91007)F1:2	11SCAA:BURKE:0865:01	(GT119 x SCE34-6D91007)-01	1	1	3	6	22	3	6	2013-02-14	Individual 4	4	4	1	7	1	2013-02-25	Individual 4	0.0086	0	0	0	0
109	1	2255	(GT119 x 91007)F1:2	11SCAA:BURKE:0865:01	(GT119 x SCE34-6D91007)-01	1	1	3	6	22	3	7	2013-02-14	Individual 4	4	3	2	7	1	2013-02-25	Individual 4	0.0208	0	0	0	0
109	1	2255	(GT119 x 91007)F1:2	11SCAA:BURKE:0865:01	(GT119 x SCE34-6D91007)-01	1	1	3	6	22	3	8	2013-02-14	Individual 4	4	4	1	7	1	2013-02-25	Individual 4	0.0302	0	0	0	0
139	1	2257	(GT119 x 91007)F1:2	11SCAA:BURKE:0869:06	(GT119 x SCE34-6D91007)-06	1	1	3	7	19	3	1	2013-02-14	Individual 2	2	1	4	9	2	2013-02-25	Individual 2	0.3633	0	0	0	0
139	1	2257	(GT119 x 91007)F1:2	11SCAA:BURKE:0869:06	(GT119 x SCE34-6D91007)-06	1	1	3	7	19	3	2	2013-02-14	Individual 2	2	2	3	9	2	2013-02-25	Individual 2	0.4949	0	0	0	0
139	1	2257	(GT119 x 91007)F1:2	11SCAA:BURKE:0869:06	(GT119 x SCE34-6D91007)-06	1	1	3	7	19	3	3	2013-02-14	Individual 2	2	1	4	9	2	2013-02-25	Individual 2	0.4204	0	0	0	0
139	1	2257	(GT119 x 91007)F1:2	11SCAA:BURKE:0869:06	(GT119 x SCE34-6D91007)-06	1	1	3	7	19	3	4	2013-02-14	Individual 2	2	2	3	9	2	2013-02-25	Individual 2	0.3581	0	0	0	0
139	1	2257	(GT119 x 91007)F1:2	11SCAA:BURKE:0869:06	(GT119 x SCE34-6D91007)-06	1	1	3	7	19	3	5	2013-02-14	Individual 2	2	3	2	9	2	2013-02-25	Individual 2	0.3456	0	0	0	0
139	1	2257	(GT119 x 91007)F1:2	11SCAA:BURKE:0869:06	(GT119 x SCE34-6D91007)-06	1	1	3	7	19	3	6	2013-02-14	Individual 2	2	4	1	9	2	2013-02-25	Individual 2	0.3517	0	0	0	0
139	1	2257	(GT119 x 91007)F1:2	11SCAA:BURKE:0869:06	(GT119 x SCE34-6D91007)-06	1	1	3	7	19	3	7	2013-02-14	Individual 2	2	3	2	9	2	2013-02-25	Individual 2	0.3745	0	0	0	0
139	1	2257	(GT119 x 91007)F1:2	11SCAA:BURKE:0869:06	(GT119 x SCE34-6D91007)-06	1	1	3	7	19	3	8	2013-02-14	Individual 2	2	4	1	9	2	2013-02-25	Individual 2	0.3438	0	0	0	0
139	1	2257	(GT119 x 91007)F1:2	11SCAA:BURKE:0869:06	(GT119 x SCE34-6D91007)-06	1	1	3	7	21	2	17	2013-02-14	Individual 4	3	8	4	13	6	2013-02-25	Individual 4	0.361	0	0	0	0
139	1	2257	(GT119 x 91007)F1:2	11SCAA:BURKE:0869:06	(GT119 x SCE34-6D91007)-06	1	1	3	7	21	2	18	2013-02-14	Individual 4	3	7	3	13	6	2013-02-25	Individual 4	0.3401	0	0	0	0
139	1	2257	(GT119 x 91007)F1:2	11SCAA:BURKE:0869:06	(GT119 x SCE34-6D91007)-06	1	1	3	7	21	2	19	2013-02-14	Individual 4	3	8	4	13	6	2013-02-25	Individual 4	0.339	0	0	0	0
139	1	2257	(GT119 x 91007)F1:2	11SCAA:BURKE:0869:06	(GT119 x SCE34-6D91007)-06	1	1	3	7	21	2	20	2013-02-14	Individual 4	3	7	3	13	6	2013-02-25	Individual 4	0.3529	0	0	0	0
139	1	2257	(GT119 x 91007)F1:2	11SCAA:BURKE:0869:06	(GT119 x SCE34-6D91007)-06	1	1	3	7	21	2	21	2013-02-14	Individual 4	3	6	2	13	6	2013-02-25	Individual 4	0.3659	1	0	0	0
139	1	2257	(GT119 x 91007)F1:2	11SCAA:BURKE:0869:06	(GT119 x SCE34-6D91007)-06	1	1	3	7	21	2	22	2013-02-14	Individual 4	3	5	1	13	6	2013-02-25	Individual 4	0.4803	0	0	0	0
139	1	2257	(GT119 x 91007)F1:2	11SCAA:BURKE:0869:06	(GT119 x SCE34-6D91007)-06	1	1	3	7	21	2	23	2013-02-14	Individual 4	3	6	2	13	6	2013-02-25	Individual 4	0.339	0	0	0	0
139	1	2257	(GT119 x 91007)F1:2	11SCAA:BURKE:0869:06	(GT119 x SCE34-6D91007)-06	1	1	3	7	21	2	24	2013-02-14	Individual 4	3	5	1	13	6	2013-02-25	Individual 4	0.3417	0	0	0	0
139	1	2257	(GT119 x 91007)F1:2	11SCAA:BURKE:0869:06	(GT119 x SCE34-6D91007)-06	1	1	3	7	24	3	1	2013-02-14	Individual 2	5	1	4	10	3	2013-02-25	Individual 8	0.4115	0	0	0	0
139	1	2257	(GT119 x 91007)F1:2	11SCAA:BURKE:0869:06	(GT119 x SCE34-6D91007)-06	1	1	3	7	24	3	2	2013-02-14	Individual 2	5	2	3	10	3	2013-02-25	Individual 8				1	0
139	1	2257	(GT119 x 91007)F1:2	11SCAA:BURKE:0869:06	(GT119 x SCE34-6D91007)-06	1	1	3	7	24	3	3	2013-02-14	Individual 2	5	1	4	10	3	2013-02-25	Individual 8	0.4175	0	0	0	0
139	1	2257	(GT119 x 91007)F1:2	11SCAA:BURKE:0869:06	(GT119 x SCE34-6D91007)-06	1	1	3	7	24	3	4	2013-02-14	Individual 2	5	2	3	10	3	2013-02-25	Individual 8	0.346	0	0	0	0
139	1	2257	(GT119 x 91007)F1:2	11SCAA:BURKE:0869:06	(GT119 x SCE34-6D91007)-06	1	1	3	7	24	3	5	2013-02-14	Individual 2	5	3	2	10	3	2013-02-25	Individual 8	0.4638	0	0	0	0
139	1	2257	(GT119 x 91007)F1:2	11SCAA:BURKE:0869:06	(GT119 x SCE34-6D91007)-06	1	1	3	7	24	3	6	2013-02-14	Individual 2	5	4	1	10	3	2013-02-25	Individual 8	0.4663	0	0	0	0
139	1	2257	(GT119 x 91007)F1:2	11SCAA:BURKE:0869:06	(GT119 x SCE34-6D91007)-06	1	1	3	7	24	3	7	2013-02-14	Individual 2	5	3	2	10	3	2013-02-25	Individual 8	0.3046	0	0	0	0
139	1	2257	(GT119 x 91007)F1:2	11SCAA:BURKE:0869:06	(GT119 x SCE34-6D91007)-06	1	1	3	7	24	3	8	2013-02-14	Individual 2	5	4	1	10	3	2013-02-25	Individual 8	0.4321	0	0	0	0
115	1	2259	(GT119 x 91007)F1:2	11SCAA:BURKE:0865:08	(GT119 x SCE34-6D91007)-08	1	1	3	8	18	1	25	2013-02-14	Individual 2	2	4	1	2	6	2013-02-25	Individual 2	0.0259	0	0	0	0
115	1	2259	(GT119 x 91007)F1:2	11SCAA:BURKE:0865:08	(GT119 x SCE34-6D91007)-08	1	1	3	8	18	1	26	2013-02-14	Individual 2	2	3	2	2	6	2013-02-25	Individual 2	0.3537	0	0	0	0
115	1	2259	(GT119 x 91007)F1:2	11SCAA:BURKE:0865:08	(GT119 x SCE34-6D91007)-08	1	1	3	8	18	1	27	2013-02-14	Individual 2	2	4	1	2	6	2013-02-25	Individual 2	0.3528	0	0	0	0
115	1	2259	(GT119 x 91007)F1:2	11SCAA:BURKE:0865:08	(GT119 x SCE34-6D91007)-08	1	1	3	8	18	1	28	2013-02-14	Individual 2	2	3	2	2	6	2013-02-25	Individual 2	0.4872	0	0	0	0
115	1	2259	(GT119 x 91007)F1:2	11SCAA:BURKE:0865:08	(GT119 x SCE34-6D91007)-08	1	1	3	8	18	1	29	2013-02-14	Individual 2	2	2	3	2	6	2013-02-25	Individual 2				1	0
115	1	2259	(GT119 x 91007)F1:2	11SCAA:BURKE:0865:08	(GT119 x SCE34-6D91007)-08	1	1	3	8	18	1	30	2013-02-14	Individual 2	2	1	4	2	6	2013-02-25	Individual 2	0.1222	0	0	0	0
115	1	2259	(GT119 x 91007)F1:2	11SCAA:BURKE:0865:08	(GT119 x SCE34-6D91007)-08	1	1	3	8	18	1	31	2013-02-14	Individual 2	2	2	3	2	6	2013-02-25	Individual 2	0.3533	0	0	0	0
115	1	2259	(GT119 x 91007)F1:2	11SCAA:BURKE:0865:08	(GT119 x SCE34-6D91007)-08	1	1	3	8	18	1	32	2013-02-14	Individual 2	2	1	4	2	6	2013-02-25	Individual 2	0.4917	0	0	0	0
115	1	2259	(GT119 x 91007)F1:2	11SCAA:BURKE:0865:08	(GT119 x SCE34-6D91007)-08	1	1	3	8	20	3	1	2013-02-14	Individual 4	3	1	4	5	3	2013-02-25	Individual 7	0.4339	0	0	0	0
115	1	2259	(GT119 x 91007)F1:2	11SCAA:BURKE:0865:08	(GT119 x SCE34-6D91007)-08	1	1	3	8	20	3	2	2013-02-14	Individual 4	3	2	3	5	3	2013-02-25	Individual 7	0.0628	0	0	0	0
115	1	2259	(GT119 x 91007)F1:2	11SCAA:BURKE:0865:08	(GT119 x SCE34-6D91007)-08	1	1	3	8	20	3	3	2013-02-14	Individual 4	3	1	4	5	3	2013-02-25	Individual 7				1	0
115	1	2259	(GT119 x 91007)F1:2	11SCAA:BURKE:0865:08	(GT119 x SCE34-6D91007)-08	1	1	3	8	20	3	4	2013-02-14	Individual 4	3	2	3	5	3	2013-02-25	Individual 7	0.1136	0	0	0	0
115	1	2259	(GT119 x 91007)F1:2	11SCAA:BURKE:0865:08	(GT119 x SCE34-6D91007)-08	1	1	3	8	20	3	5	2013-02-14	Individual 4	3	3	2	5	3	2013-02-25	Individual 7	0.4837	0	0	0	0
115	1	2259	(GT119 x 91007)F1:2	11SCAA:BURKE:0865:08	(GT119 x SCE34-6D91007)-08	1	1	3	8	20	3	6	2013-02-14	Individual 4	3	4	1	5	3	2013-02-25	Individual 7	0.1043	0	0	0	0
115	1	2259	(GT119 x 91007)F1:2	11SCAA:BURKE:0865:08	(GT119 x SCE34-6D91007)-08	1	1	3	8	20	3	7	2013-02-14	Individual 4	3	3	2	5	3	2013-02-25	Individual 7	0.4399	0	0	0	0
115	1	2259	(GT119 x 91007)F1:2	11SCAA:BURKE:0865:08	(GT119 x SCE34-6D91007)-08	1	1	3	8	20	3	8	2013-02-14	Individual 4	3	4	1	5	3	2013-02-25	Individual 7	0.3774	0	0	0	0
115	1	2259	(GT119 x 91007)F1:2	11SCAA:BURKE:0865:08	(GT119 x SCE34-6D91007)-08	1	1	3	8	23	3	1	2013-02-14	Individual 4	5	1	4	2	6	2013-02-25	Individual 4	0.1303	0	0	0	0
115	1	2259	(GT119 x 91007)F1:2	11SCAA:BURKE:0865:08	(GT119 x SCE34-6D91007)-08	1	1	3	8	23	3	2	2013-02-14	Individual 4	5	2	3	2	6	2013-02-25	Individual 4	0.1041	0	0	0	0
115	1	2259	(GT119 x 91007)F1:2	11SCAA:BURKE:0865:08	(GT119 x SCE34-6D91007)-08	1	1	3	8	23	3	3	2013-02-14	Individual 4	5	1	4	2	6	2013-02-25	Individual 4	0.0119	0	0	0	0
115	1	2259	(GT119 x 91007)F1:2	11SCAA:BURKE:0865:08	(GT119 x SCE34-6D91007)-08	1	1	3	8	23	3	4	2013-02-14	Individual 4	5	2	3	2	6	2013-02-25	Individual 4	0.4203	0	0	0	0
115	1	2259	(GT119 x 91007)F1:2	11SCAA:BURKE:0865:08	(GT119 x SCE34-6D91007)-08	1	1	3	8	23	3	5	2013-02-14	Individual 4	5	3	2	2	6	2013-02-25	Individual 4	0.5756	0	0	0	0
115	1	2259	(GT119 x 91007)F1:2	11SCAA:BURKE:0865:08	(GT119 x SCE34-6D91007)-08	1	1	3	8	23	3	6	2013-02-14	Individual 4	5	4	1	2	6	2013-02-25	Individual 4	0.417	0	0	0	0
115	1	2259	(GT119 x 91007)F1:2	11SCAA:BURKE:0865:08	(GT119 x SCE34-6D91007)-08	1	1	3	8	23	3	7	2013-02-14	Individual 4	5	3	2	2	6	2013-02-25	Individual 4	0.4633	0	0	0	0
115	1	2259	(GT119 x 91007)F1:2	11SCAA:BURKE:0865:08	(GT119 x SCE34-6D91007)-08	1	1	3	8	23	3	8	2013-02-14	Individual 4	5	4	1	2	6	2013-02-25	Individual 4	0.2759	0	0	0	0
138	1	2261	(GT119 x 91007)F1:2	11SCAA:BURKE:0869:05	(GT119 x SCE34-6D91007)-05	1	1	3	9	20	2	17	2013-02-14	Individual 4	3	8	4	4	4	2013-02-25	Individual 7	0.4392	0	0	0	0
138	1	2261	(GT119 x 91007)F1:2	11SCAA:BURKE:0869:05	(GT119 x SCE34-6D91007)-05	1	1	3	9	20	2	18	2013-02-14	Individual 4	3	7	3	4	4	2013-02-25	Individual 7	0.3472	0	0	0	0
138	1	2261	(GT119 x 91007)F1:2	11SCAA:BURKE:0869:05	(GT119 x SCE34-6D91007)-05	1	1	3	9	20	2	19	2013-02-14	Individual 4	3	8	4	4	4	2013-02-25	Individual 7	0.3869	0	0	0	0
138	1	2261	(GT119 x 91007)F1:2	11SCAA:BURKE:0869:05	(GT119 x SCE34-6D91007)-05	1	1	3	9	20	2	20	2013-02-14	Individual 4	3	7	3	4	4	2013-02-25	Individual 7	0.3566	0	0	0	0
138	1	2261	(GT119 x 91007)F1:2	11SCAA:BURKE:0869:05	(GT119 x SCE34-6D91007)-05	1	1	3	9	20	2	21	2013-02-14	Individual 4	3	6	2	4	4	2013-02-25	Individual 7	0.5268	0	0	0	0
138	1	2261	(GT119 x 91007)F1:2	11SCAA:BURKE:0869:05	(GT119 x SCE34-6D91007)-05	1	1	3	9	20	2	22	2013-02-14	Individual 4	3	5	1	4	4	2013-02-25	Individual 7	0.4173	0	0	0	0
138	1	2261	(GT119 x 91007)F1:2	11SCAA:BURKE:0869:05	(GT119 x SCE34-6D91007)-05	1	1	3	9	20	2	23	2013-02-14	Individual 4	3	6	2	4	4	2013-02-25	Individual 7	0.4003	0	0	0	0
138	1	2261	(GT119 x 91007)F1:2	11SCAA:BURKE:0869:05	(GT119 x SCE34-6D91007)-05	1	1	3	9	20	2	24	2013-02-14	Individual 4	3	5	1	4	4	2013-02-25	Individual 7	0.3704	0	0	0	0
138	1	2261	(GT119 x 91007)F1:2	11SCAA:BURKE:0869:05	(GT119 x SCE34-6D91007)-05	1	1	3	9	21	3	1	2013-02-14	Individual 4	3	1	4	12	5	2013-02-25	Individual 4	0.4153	0	0	0	0
138	1	2261	(GT119 x 91007)F1:2	11SCAA:BURKE:0869:05	(GT119 x SCE34-6D91007)-05	1	1	3	9	21	3	2	2013-02-14	Individual 4	3	2	3	12	5	2013-02-25	Individual 4	0.3825	0	0	0	0
138	1	2261	(GT119 x 91007)F1:2	11SCAA:BURKE:0869:05	(GT119 x SCE34-6D91007)-05	1	1	3	9	21	3	3	2013-02-14	Individual 4	3	1	4	12	5	2013-02-25	Individual 4	0.3265	0	0	0	0
138	1	2261	(GT119 x 91007)F1:2	11SCAA:BURKE:0869:05	(GT119 x SCE34-6D91007)-05	1	1	3	9	21	3	4	2013-02-14	Individual 4	3	2	3	12	5	2013-02-25	Individual 4	0.3816	0	0	0	0
138	1	2261	(GT119 x 91007)F1:2	11SCAA:BURKE:0869:05	(GT119 x SCE34-6D91007)-05	1	1	3	9	21	3	5	2013-02-14	Individual 4	3	3	2	12	5	2013-02-25	Individual 4	0.435	0	0	0	0
138	1	2261	(GT119 x 91007)F1:2	11SCAA:BURKE:0869:05	(GT119 x SCE34-6D91007)-05	1	1	3	9	21	3	6	2013-02-14	Individual 4	3	4	1	12	5	2013-02-25	Individual 4	0.3722	0	0	0	0
138	1	2261	(GT119 x 91007)F1:2	11SCAA:BURKE:0869:05	(GT119 x SCE34-6D91007)-05	1	1	3	9	21	3	7	2013-02-14	Individual 4	3	3	2	12	5	2013-02-25	Individual 4	0.3753	0	0	0	0
138	1	2261	(GT119 x 91007)F1:2	11SCAA:BURKE:0869:05	(GT119 x SCE34-6D91007)-05	1	1	3	9	21	3	8	2013-02-14	Individual 4	3	4	1	12	5	2013-02-25	Individual 4	0.3516	0	0	0	0
138	1	2261	(GT119 x 91007)F1:2	11SCAA:BURKE:0869:05	(GT119 x SCE34-6D91007)-05	1	1	3	9	22	1	25	2013-02-14	Individual 4	4	4	1	8	1	2013-02-25	Individual 4	0.3242	0	0	0	0
138	1	2261	(GT119 x 91007)F1:2	11SCAA:BURKE:0869:05	(GT119 x SCE34-6D91007)-05	1	1	3	9	22	1	26	2013-02-14	Individual 4	4	3	2	8	1	2013-02-25	Individual 4	0.3384	0	0	0	0
138	1	2261	(GT119 x 91007)F1:2	11SCAA:BURKE:0869:05	(GT119 x SCE34-6D91007)-05	1	1	3	9	22	1	27	2013-02-14	Individual 4	4	4	1	8	1	2013-02-25	Individual 4	0.4116	0	0	0	0
138	1	2261	(GT119 x 91007)F1:2	11SCAA:BURKE:0869:05	(GT119 x SCE34-6D91007)-05	1	1	3	9	22	1	28	2013-02-14	Individual 4	4	3	2	8	1	2013-02-25	Individual 4	0.1865	0	0	0	0
138	1	2261	(GT119 x 91007)F1:2	11SCAA:BURKE:0869:05	(GT119 x SCE34-6D91007)-05	1	1	3	9	22	1	29	2013-02-14	Individual 4	4	2	3	8	1	2013-02-25	Individual 4	0.337	0	0	0	0
138	1	2261	(GT119 x 91007)F1:2	11SCAA:BURKE:0869:05	(GT119 x SCE34-6D91007)-05	1	1	3	9	22	1	30	2013-02-14	Individual 4	4	1	4	8	1	2013-02-25	Individual 4	0.4679	0	0	0	0
138	1	2261	(GT119 x 91007)F1:2	11SCAA:BURKE:0869:05	(GT119 x SCE34-6D91007)-05	1	1	3	9	22	1	31	2013-02-14	Individual 4	4	2	3	8	1	2013-02-25	Individual 4	0.4439	0	0	0	0
138	1	2261	(GT119 x 91007)F1:2	11SCAA:BURKE:0869:05	(GT119 x SCE34-6D91007)-05	1	1	3	9	22	1	32	2013-02-14	Individual 4	4	1	4	8	1	2013-02-25	Individual 4	0.3495	0	0	0	0
119	1	2263	(GT119 x 91007)F1:2	11SCAA:BURKE:0866:03	(GT119 x SCE34-6D91007)-03	1	1	4	1	25	1	25	2013-02-14	Individual 4	1	4	1	9	2	2013-02-25	Individual 4					1
119	1	2263	(GT119 x 91007)F1:2	11SCAA:BURKE:0866:03	(GT119 x SCE34-6D91007)-03	1	1	4	1	25	1	26	2013-02-14	Individual 4	1	3	2	9	2	2013-02-25	Individual 4	0.1342	0	0	0	0
119	1	2263	(GT119 x 91007)F1:2	11SCAA:BURKE:0866:03	(GT119 x SCE34-6D91007)-03	1	1	4	1	25	1	27	2013-02-14	Individual 4	1	4	1	9	2	2013-02-25	Individual 4	0.1919	0	0	0	0
119	1	2263	(GT119 x 91007)F1:2	11SCAA:BURKE:0866:03	(GT119 x SCE34-6D91007)-03	1	1	4	1	25	1	28	2013-02-14	Individual 4	1	3	2	9	2	2013-02-25	Individual 4	0.3135	0	0	0	0
119	1	2263	(GT119 x 91007)F1:2	11SCAA:BURKE:0866:03	(GT119 x SCE34-6D91007)-03	1	1	4	1	25	1	29	2013-02-14	Individual 4	1	2	3	9	2	2013-02-25	Individual 4	0.5612	0	0	0	0
119	1	2263	(GT119 x 91007)F1:2	11SCAA:BURKE:0866:03	(GT119 x SCE34-6D91007)-03	1	1	4	1	25	1	30	2013-02-14	Individual 4	1	1	4	9	2	2013-02-25	Individual 4	0.3609	0	0	0	0
119	1	2263	(GT119 x 91007)F1:2	11SCAA:BURKE:0866:03	(GT119 x SCE34-6D91007)-03	1	1	4	1	25	1	31	2013-02-14	Individual 4	1	2	3	9	2	2013-02-25	Individual 4	0.4757	0	0	0	0
119	1	2263	(GT119 x 91007)F1:2	11SCAA:BURKE:0866:03	(GT119 x SCE34-6D91007)-03	1	1	4	1	25	1	32	2013-02-14	Individual 4	1	1	4	9	2	2013-02-25	Individual 4	0.3866	0	0	0	0
119	1	2263	(GT119 x 91007)F1:2	11SCAA:BURKE:0866:03	(GT119 x SCE34-6D91007)-03	1	1	4	1	26	3	1	2013-02-14	Individual 4	2	1	4	3	5	2013-02-25	Individual 2	0.3095	0	0	0	0
119	1	2263	(GT119 x 91007)F1:2	11SCAA:BURKE:0866:03	(GT119 x SCE34-6D91007)-03	1	1	4	1	26	3	2	2013-02-14	Individual 4	2	2	3	3	5	2013-02-25	Individual 2	0.4074	0	0	0	0
119	1	2263	(GT119 x 91007)F1:2	11SCAA:BURKE:0866:03	(GT119 x SCE34-6D91007)-03	1	1	4	1	26	3	3	2013-02-14	Individual 4	2	1	4	3	5	2013-02-25	Individual 2	0.2635	0	0	0	0
119	1	2263	(GT119 x 91007)F1:2	11SCAA:BURKE:0866:03	(GT119 x SCE34-6D91007)-03	1	1	4	1	26	3	4	2013-02-14	Individual 4	2	2	3	3	5	2013-02-25	Individual 2	0.4011	0	0	0	0
119	1	2263	(GT119 x 91007)F1:2	11SCAA:BURKE:0866:03	(GT119 x SCE34-6D91007)-03	1	1	4	1	26	3	5	2013-02-14	Individual 4	2	3	2	3	5	2013-02-25	Individual 2	0.4402	0	0	0	0
119	1	2263	(GT119 x 91007)F1:2	11SCAA:BURKE:0866:03	(GT119 x SCE34-6D91007)-03	1	1	4	1	26	3	6	2013-02-14	Individual 4	2	4	1	3	5	2013-02-25	Individual 2				1	0
119	1	2263	(GT119 x 91007)F1:2	11SCAA:BURKE:0866:03	(GT119 x SCE34-6D91007)-03	1	1	4	1	26	3	7	2013-02-14	Individual 4	2	3	2	3	5	2013-02-25	Individual 2	0.1808	0	0	0	0
119	1	2263	(GT119 x 91007)F1:2	11SCAA:BURKE:0866:03	(GT119 x SCE34-6D91007)-03	1	1	4	1	26	3	8	2013-02-14	Individual 4	2	4	1	3	5	2013-02-25	Individual 2	0.4739	0	0	0	0
119	1	2263	(GT119 x 91007)F1:2	11SCAA:BURKE:0866:03	(GT119 x SCE34-6D91007)-03	1	1	4	1	31	1	25	2013-02-14	Individual 2	5	4	1	4	4	2013-02-25	Individual 8	0.2204	0	0	0	0
119	1	2263	(GT119 x 91007)F1:2	11SCAA:BURKE:0866:03	(GT119 x SCE34-6D91007)-03	1	1	4	1	31	1	26	2013-02-14	Individual 2	5	3	2	4	4	2013-02-25	Individual 8	0.2371	0	0	0	0
119	1	2263	(GT119 x 91007)F1:2	11SCAA:BURKE:0866:03	(GT119 x SCE34-6D91007)-03	1	1	4	1	31	1	27	2013-02-14	Individual 2	5	4	1	4	4	2013-02-25	Individual 8	0.3088	0	0	0	0
119	1	2263	(GT119 x 91007)F1:2	11SCAA:BURKE:0866:03	(GT119 x SCE34-6D91007)-03	1	1	4	1	31	1	28	2013-02-14	Individual 2	5	3	2	4	4	2013-02-25	Individual 8	0.1001	0	0	0	0
119	1	2263	(GT119 x 91007)F1:2	11SCAA:BURKE:0866:03	(GT119 x SCE34-6D91007)-03	1	1	4	1	31	1	29	2013-02-14	Individual 2	5	2	3	4	4	2013-02-25	Individual 8	0.5364	0	0	0	0
119	1	2263	(GT119 x 91007)F1:2	11SCAA:BURKE:0866:03	(GT119 x SCE34-6D91007)-03	1	1	4	1	31	1	30	2013-02-14	Individual 2	5	1	4	4	4	2013-02-25	Individual 8	0.3194	0	0	0	0
119	1	2263	(GT119 x 91007)F1:2	11SCAA:BURKE:0866:03	(GT119 x SCE34-6D91007)-03	1	1	4	1	31	1	31	2013-02-14	Individual 2	5	2	3	4	4	2013-02-25	Individual 8	0.3737	0	0	0	0
119	1	2263	(GT119 x 91007)F1:2	11SCAA:BURKE:0866:03	(GT119 x SCE34-6D91007)-03	1	1	4	1	31	1	32	2013-02-14	Individual 2	5	1	4	4	4	2013-02-25	Individual 8	0.1767	0	0	0	0
127	1	2265	(GT119 x 91007)F1:2	11SCAA:BURKE:0867:05	(GT119 x SCE34-6D91007)-05	1	1	4	2	25	2	17	2013-02-14	Individual 4	1	8	4	9	2	2013-02-25	Individual 4	0.3474	0	0	0	0
127	1	2265	(GT119 x 91007)F1:2	11SCAA:BURKE:0867:05	(GT119 x SCE34-6D91007)-05	1	1	4	2	25	2	18	2013-02-14	Individual 4	1	7	3	9	2	2013-02-25	Individual 4	0.4225	0	0	0	0
127	1	2265	(GT119 x 91007)F1:2	11SCAA:BURKE:0867:05	(GT119 x SCE34-6D91007)-05	1	1	4	2	25	2	19	2013-02-14	Individual 4	1	8	4	9	2	2013-02-25	Individual 4	0.6084	0	0	0	0
127	1	2265	(GT119 x 91007)F1:2	11SCAA:BURKE:0867:05	(GT119 x SCE34-6D91007)-05	1	1	4	2	25	2	20	2013-02-14	Individual 4	1	7	3	9	2	2013-02-25	Individual 4	0.3907	0	0	0	0
127	1	2265	(GT119 x 91007)F1:2	11SCAA:BURKE:0867:05	(GT119 x SCE34-6D91007)-05	1	1	4	2	25	2	21	2013-02-14	Individual 4	1	6	2	9	2	2013-02-25	Individual 4	0.1102	0	0	0	0
127	1	2265	(GT119 x 91007)F1:2	11SCAA:BURKE:0867:05	(GT119 x SCE34-6D91007)-05	1	1	4	2	25	2	22	2013-02-14	Individual 4	1	5	1	9	2	2013-02-25	Individual 4	0.0964	0	0	0	0
127	1	2265	(GT119 x 91007)F1:2	11SCAA:BURKE:0867:05	(GT119 x SCE34-6D91007)-05	1	1	4	2	25	2	23	2013-02-14	Individual 4	1	6	2	9	2	2013-02-25	Individual 4	0.1571	0	0	0	0
127	1	2265	(GT119 x 91007)F1:2	11SCAA:BURKE:0867:05	(GT119 x SCE34-6D91007)-05	1	1	4	2	25	2	24	2013-02-14	Individual 4	1	5	1	9	2	2013-02-25	Individual 4				1	0
127	1	2265	(GT119 x 91007)F1:2	11SCAA:BURKE:0867:05	(GT119 x SCE34-6D91007)-05	1	1	4	2	30	2	17	2013-02-14	Individual 2	4	8	4	10	3	2013-02-25	Individual 8				1	0
127	1	2265	(GT119 x 91007)F1:2	11SCAA:BURKE:0867:05	(GT119 x SCE34-6D91007)-05	1	1	4	2	30	2	18	2013-02-14	Individual 2	4	7	3	10	3	2013-02-25	Individual 8	0.1427	0	0	0	0
127	1	2265	(GT119 x 91007)F1:2	11SCAA:BURKE:0867:05	(GT119 x SCE34-6D91007)-05	1	1	4	2	30	2	19	2013-02-14	Individual 2	4	8	4	10	3	2013-02-25	Individual 8	0.1099	0	0	0	0
127	1	2265	(GT119 x 91007)F1:2	11SCAA:BURKE:0867:05	(GT119 x SCE34-6D91007)-05	1	1	4	2	30	2	20	2013-02-14	Individual 2	4	7	3	10	3	2013-02-25	Individual 8	0.4486	0	0	0	0
127	1	2265	(GT119 x 91007)F1:2	11SCAA:BURKE:0867:05	(GT119 x SCE34-6D91007)-05	1	1	4	2	30	2	21	2013-02-14	Individual 2	4	6	2	10	3	2013-02-25	Individual 8	0.1049	0	0	0	0
127	1	2265	(GT119 x 91007)F1:2	11SCAA:BURKE:0867:05	(GT119 x SCE34-6D91007)-05	1	1	4	2	30	2	22	2013-02-14	Individual 2	4	5	1	10	3	2013-02-25	Individual 8	0.3726	0	0	0	0
127	1	2265	(GT119 x 91007)F1:2	11SCAA:BURKE:0867:05	(GT119 x SCE34-6D91007)-05	1	1	4	2	30	2	23	2013-02-14	Individual 2	4	6	2	10	3	2013-02-25	Individual 8	0.0923	0	0	0	0
127	1	2265	(GT119 x 91007)F1:2	11SCAA:BURKE:0867:05	(GT119 x SCE34-6D91007)-05	1	1	4	2	30	2	24	2013-02-14	Individual 2	4	5	1	10	3	2013-02-25	Individual 8	0.1793	0	0	0	0
127	1	2265	(GT119 x 91007)F1:2	11SCAA:BURKE:0867:05	(GT119 x SCE34-6D91007)-05	1	1	4	2	32	4	9	2013-02-14	Individual 4	5	5	1	12	5	2013-02-25	Individual 8				1	0
127	1	2265	(GT119 x 91007)F1:2	11SCAA:BURKE:0867:05	(GT119 x SCE34-6D91007)-05	1	1	4	2	32	4	10	2013-02-14	Individual 4	5	6	2	12	5	2013-02-25	Individual 8	0.048	0	0	0	0
127	1	2265	(GT119 x 91007)F1:2	11SCAA:BURKE:0867:05	(GT119 x SCE34-6D91007)-05	1	1	4	2	32	4	11	2013-02-14	Individual 4	5	5	1	12	5	2013-02-25	Individual 8	0.0635	0	0	0	0
127	1	2265	(GT119 x 91007)F1:2	11SCAA:BURKE:0867:05	(GT119 x SCE34-6D91007)-05	1	1	4	2	32	4	12	2013-02-14	Individual 4	5	6	2	12	5	2013-02-25	Individual 8	0.1254	0	0	0	0
127	1	2265	(GT119 x 91007)F1:2	11SCAA:BURKE:0867:05	(GT119 x SCE34-6D91007)-05	1	1	4	2	32	4	13	2013-02-14	Individual 4	5	7	3	12	5	2013-02-25	Individual 8	0.1006	0	0	0	0
127	1	2265	(GT119 x 91007)F1:2	11SCAA:BURKE:0867:05	(GT119 x SCE34-6D91007)-05	1	1	4	2	32	4	14	2013-02-14	Individual 4	5	8	4	12	5	2013-02-25	Individual 8	0.094	0	0	0	0
127	1	2265	(GT119 x 91007)F1:2	11SCAA:BURKE:0867:05	(GT119 x SCE34-6D91007)-05	1	1	4	2	32	4	15	2013-02-14	Individual 4	5	7	3	12	5	2013-02-25	Individual 8	0.3952	0	0	0	0
127	1	2265	(GT119 x 91007)F1:2	11SCAA:BURKE:0867:05	(GT119 x SCE34-6D91007)-05	1	1	4	2	32	4	16	2013-02-14	Individual 4	5	8	4	12	5	2013-02-25	Individual 8	0.0482	0	0	0	0
116	1	2267	(GT119 x 91007)F1:2	11SCAA:BURKE:0865:10	(GT119 x SCE34-6D91007)-10	1	1	4	3	27	4	9	2013-02-14	Individual 2	2	5	1	11	4	2013-02-25	Individual 2	0.0702	0	0	0	0
116	1	2267	(GT119 x 91007)F1:2	11SCAA:BURKE:0865:10	(GT119 x SCE34-6D91007)-10	1	1	4	3	27	4	10	2013-02-14	Individual 2	2	6	2	11	4	2013-02-25	Individual 2	0.0171	0	0	0	0
116	1	2267	(GT119 x 91007)F1:2	11SCAA:BURKE:0865:10	(GT119 x SCE34-6D91007)-10	1	1	4	3	27	4	11	2013-02-14	Individual 2	2	5	1	11	4	2013-02-25	Individual 2	0.1707	0	0	0	0
116	1	2267	(GT119 x 91007)F1:2	11SCAA:BURKE:0865:10	(GT119 x SCE34-6D91007)-10	1	1	4	3	27	4	12	2013-02-14	Individual 2	2	6	2	11	4	2013-02-25	Individual 2	0.025	0	0	0	0
116	1	2267	(GT119 x 91007)F1:2	11SCAA:BURKE:0865:10	(GT119 x SCE34-6D91007)-10	1	1	4	3	27	4	13	2013-02-14	Individual 2	2	7	3	11	4	2013-02-25	Individual 2	0.0095	0	0	0	0
116	1	2267	(GT119 x 91007)F1:2	11SCAA:BURKE:0865:10	(GT119 x SCE34-6D91007)-10	1	1	4	3	27	4	14	2013-02-14	Individual 2	2	8	4	11	4	2013-02-25	Individual 2	0.2049	0	0	0	0
116	1	2267	(GT119 x 91007)F1:2	11SCAA:BURKE:0865:10	(GT119 x SCE34-6D91007)-10	1	1	4	3	27	4	15	2013-02-14	Individual 2	2	7	3	11	4	2013-02-25	Individual 2	0.0065	0	1	0	0
116	1	2267	(GT119 x 91007)F1:2	11SCAA:BURKE:0865:10	(GT119 x SCE34-6D91007)-10	1	1	4	3	27	4	16	2013-02-14	Individual 2	2	8	4	11	4	2013-02-25	Individual 2	0.0405	0	0	0	0
116	1	2267	(GT119 x 91007)F1:2	11SCAA:BURKE:0865:10	(GT119 x SCE34-6D91007)-10	1	1	4	3	29	4	9	2013-02-14	Individual 4	4	5	1	1	7	2013-02-25	Individual 4	0.1623	0	0	0	0
116	1	2267	(GT119 x 91007)F1:2	11SCAA:BURKE:0865:10	(GT119 x SCE34-6D91007)-10	1	1	4	3	29	4	10	2013-02-14	Individual 4	4	6	2	1	7	2013-02-25	Individual 4	0.0576	0	0	0	0
116	1	2267	(GT119 x 91007)F1:2	11SCAA:BURKE:0865:10	(GT119 x SCE34-6D91007)-10	1	1	4	3	29	4	11	2013-02-14	Individual 4	4	5	1	1	7	2013-02-25	Individual 4	0.2379	0	0	0	0
116	1	2267	(GT119 x 91007)F1:2	11SCAA:BURKE:0865:10	(GT119 x SCE34-6D91007)-10	1	1	4	3	29	4	12	2013-02-14	Individual 4	4	6	2	1	7	2013-02-25	Individual 4	0.1467	0	0	0	0
116	1	2267	(GT119 x 91007)F1:2	11SCAA:BURKE:0865:10	(GT119 x SCE34-6D91007)-10	1	1	4	3	29	4	13	2013-02-14	Individual 4	4	7	3	1	7	2013-02-25	Individual 4	0.263	0	0	0	0
116	1	2267	(GT119 x 91007)F1:2	11SCAA:BURKE:0865:10	(GT119 x SCE34-6D91007)-10	1	1	4	3	29	4	14	2013-02-14	Individual 4	4	8	4	1	7	2013-02-25	Individual 4	0.1275	0	0	0	0
116	1	2267	(GT119 x 91007)F1:2	11SCAA:BURKE:0865:10	(GT119 x SCE34-6D91007)-10	1	1	4	3	29	4	15	2013-02-14	Individual 4	4	7	3	1	7	2013-02-25	Individual 4	0.0916	0	0	0	0
116	1	2267	(GT119 x 91007)F1:2	11SCAA:BURKE:0865:10	(GT119 x SCE34-6D91007)-10	1	1	4	3	29	4	16	2013-02-14	Individual 4	4	8	4	1	7	2013-02-25	Individual 4	0.0993	0	0	0	0
116	1	2267	(GT119 x 91007)F1:2	11SCAA:BURKE:0865:10	(GT119 x SCE34-6D91007)-10	1	1	4	3	32	1	25	2013-02-14	Individual 4	5	4	1	13	6	2013-02-25	Individual 8	0.031	0	0	0	0
116	1	2267	(GT119 x 91007)F1:2	11SCAA:BURKE:0865:10	(GT119 x SCE34-6D91007)-10	1	1	4	3	32	1	26	2013-02-14	Individual 4	5	3	2	13	6	2013-02-25	Individual 8	0.127	0	0	0	0
116	1	2267	(GT119 x 91007)F1:2	11SCAA:BURKE:0865:10	(GT119 x SCE34-6D91007)-10	1	1	4	3	32	1	27	2013-02-14	Individual 4	5	4	1	13	6	2013-02-25	Individual 8	0.0732	0	0	0	0
116	1	2267	(GT119 x 91007)F1:2	11SCAA:BURKE:0865:10	(GT119 x SCE34-6D91007)-10	1	1	4	3	32	1	28	2013-02-14	Individual 4	5	3	2	13	6	2013-02-25	Individual 8				1	0
116	1	2267	(GT119 x 91007)F1:2	11SCAA:BURKE:0865:10	(GT119 x SCE34-6D91007)-10	1	1	4	3	32	1	29	2013-02-14	Individual 4	5	2	3	13	6	2013-02-25	Individual 8	0.1536	0	0	0	0
116	1	2267	(GT119 x 91007)F1:2	11SCAA:BURKE:0865:10	(GT119 x SCE34-6D91007)-10	1	1	4	3	32	1	30	2013-02-14	Individual 4	5	1	4	13	6	2013-02-25	Individual 8	0.0716	0	0	0	0
116	1	2267	(GT119 x 91007)F1:2	11SCAA:BURKE:0865:10	(GT119 x SCE34-6D91007)-10	1	1	4	3	32	1	31	2013-02-14	Individual 4	5	2	3	13	6	2013-02-25	Individual 8	0.0637	0	0	0	0
116	1	2267	(GT119 x 91007)F1:2	11SCAA:BURKE:0865:10	(GT119 x SCE34-6D91007)-10	1	1	4	3	32	1	32	2013-02-14	Individual 4	5	1	4	13	6	2013-02-25	Individual 8	0.1031	0	0	0	0
130	1	2269	(GT119 x 91007)F1:2	11SCAA:BURKE:0867:08	(GT119 x SCE34-6D91007)-08	1	1	4	4	26	2	17	2013-02-14	Individual 4	2	8	4	4	4	2013-02-25	Individual 2					1
130	1	2269	(GT119 x 91007)F1:2	11SCAA:BURKE:0867:08	(GT119 x SCE34-6D91007)-08	1	1	4	4	26	2	18	2013-02-14	Individual 4	2	7	3	4	4	2013-02-25	Individual 2	0.0202	0	0	0	0
130	1	2269	(GT119 x 91007)F1:2	11SCAA:BURKE:0867:08	(GT119 x SCE34-6D91007)-08	1	1	4	4	26	2	19	2013-02-14	Individual 4	2	8	4	4	4	2013-02-25	Individual 2					1
130	1	2269	(GT119 x 91007)F1:2	11SCAA:BURKE:0867:08	(GT119 x SCE34-6D91007)-08	1	1	4	4	26	2	20	2013-02-14	Individual 4	2	7	3	4	4	2013-02-25	Individual 2	0.009	0	0	0	0
130	1	2269	(GT119 x 91007)F1:2	11SCAA:BURKE:0867:08	(GT119 x SCE34-6D91007)-08	1	1	4	4	26	2	21	2013-02-14	Individual 4	2	6	2	4	4	2013-02-25	Individual 2	0.0181	0	0	0	0
130	1	2269	(GT119 x 91007)F1:2	11SCAA:BURKE:0867:08	(GT119 x SCE34-6D91007)-08	1	1	4	4	26	2	22	2013-02-14	Individual 4	2	5	1	4	4	2013-02-25	Individual 2				1	0
130	1	2269	(GT119 x 91007)F1:2	11SCAA:BURKE:0867:08	(GT119 x SCE34-6D91007)-08	1	1	4	4	26	2	23	2013-02-14	Individual 4	2	6	2	4	4	2013-02-25	Individual 2	0.0138	0	0	0	0
130	1	2269	(GT119 x 91007)F1:2	11SCAA:BURKE:0867:08	(GT119 x SCE34-6D91007)-08	1	1	4	4	26	2	24	2013-02-14	Individual 4	2	5	1	4	4	2013-02-25	Individual 2	0.0132	0	0	0	0
130	1	2269	(GT119 x 91007)F1:2	11SCAA:BURKE:0867:08	(GT119 x SCE34-6D91007)-08	1	1	4	4	28	4	9	2013-02-14	Individual 4	3	5	1	6	2	2013-02-25	Individual 2	0.0102	0	0	0	0
130	1	2269	(GT119 x 91007)F1:2	11SCAA:BURKE:0867:08	(GT119 x SCE34-6D91007)-08	1	1	4	4	28	4	10	2013-02-14	Individual 4	3	6	2	6	2	2013-02-25	Individual 2	0.0358	0	0	0	0
130	1	2269	(GT119 x 91007)F1:2	11SCAA:BURKE:0867:08	(GT119 x SCE34-6D91007)-08	1	1	4	4	28	4	11	2013-02-14	Individual 4	3	5	1	6	2	2013-02-25	Individual 2	0.0098	0	1	0	0
130	1	2269	(GT119 x 91007)F1:2	11SCAA:BURKE:0867:08	(GT119 x SCE34-6D91007)-08	1	1	4	4	28	4	12	2013-02-14	Individual 4	3	6	2	6	2	2013-02-25	Individual 2	0.0333	0	0	0	0
130	1	2269	(GT119 x 91007)F1:2	11SCAA:BURKE:0867:08	(GT119 x SCE34-6D91007)-08	1	1	4	4	28	4	13	2013-02-14	Individual 4	3	7	3	6	2	2013-02-25	Individual 2	0.0344	0	0	0	0
130	1	2269	(GT119 x 91007)F1:2	11SCAA:BURKE:0867:08	(GT119 x SCE34-6D91007)-08	1	1	4	4	28	4	14	2013-02-14	Individual 4	3	8	4	6	2	2013-02-25	Individual 2					1
130	1	2269	(GT119 x 91007)F1:2	11SCAA:BURKE:0867:08	(GT119 x SCE34-6D91007)-08	1	1	4	4	28	4	15	2013-02-14	Individual 4	3	7	3	6	2	2013-02-25	Individual 2	0.0466	0	0	0	0
130	1	2269	(GT119 x 91007)F1:2	11SCAA:BURKE:0867:08	(GT119 x SCE34-6D91007)-08	1	1	4	4	28	4	16	2013-02-14	Individual 4	3	8	4	6	2	2013-02-25	Individual 2					1
130	1	2269	(GT119 x 91007)F1:2	11SCAA:BURKE:0867:08	(GT119 x SCE34-6D91007)-08	1	1	4	4	31	4	9	2013-02-14	Individual 2	5	5	1	5	3	2013-02-25	Individual 8				1	0
130	1	2269	(GT119 x 91007)F1:2	11SCAA:BURKE:0867:08	(GT119 x SCE34-6D91007)-08	1	1	4	4	31	4	10	2013-02-14	Individual 2	5	6	2	5	3	2013-02-25	Individual 8				1	0
130	1	2269	(GT119 x 91007)F1:2	11SCAA:BURKE:0867:08	(GT119 x SCE34-6D91007)-08	1	1	4	4	31	4	11	2013-02-14	Individual 2	5	5	1	5	3	2013-02-25	Individual 8				1	0
130	1	2269	(GT119 x 91007)F1:2	11SCAA:BURKE:0867:08	(GT119 x SCE34-6D91007)-08	1	1	4	4	31	4	12	2013-02-14	Individual 2	5	6	2	5	3	2013-02-25	Individual 8				1	0
130	1	2269	(GT119 x 91007)F1:2	11SCAA:BURKE:0867:08	(GT119 x SCE34-6D91007)-08	1	1	4	4	31	4	13	2013-02-14	Individual 2	5	7	3	5	3	2013-02-25	Individual 8				1	0
130	1	2269	(GT119 x 91007)F1:2	11SCAA:BURKE:0867:08	(GT119 x SCE34-6D91007)-08	1	1	4	4	31	4	14	2013-02-14	Individual 2	5	8	4	5	3	2013-02-25	Individual 8				1	0
130	1	2269	(GT119 x 91007)F1:2	11SCAA:BURKE:0867:08	(GT119 x SCE34-6D91007)-08	1	1	4	4	31	4	15	2013-02-14	Individual 2	5	7	3	5	3	2013-02-25	Individual 8	0.0673	0	0	0	0
130	1	2269	(GT119 x 91007)F1:2	11SCAA:BURKE:0867:08	(GT119 x SCE34-6D91007)-08	1	1	4	4	31	4	16	2013-02-14	Individual 2	5	8	4	5	3	2013-02-25	Individual 8				1	0
112	1	2271	(GT119 x 91007)F1:2	11SCAA:BURKE:0865:04	(GT119 x SCE34-6D91007)-04	1	1	4	5	26	4	9	2013-02-14	Individual 4	2	5	1	3	5	2013-02-25	Individual 2	0.3681	0	0	0	0
112	1	2271	(GT119 x 91007)F1:2	11SCAA:BURKE:0865:04	(GT119 x SCE34-6D91007)-04	1	1	4	5	26	4	10	2013-02-14	Individual 4	2	6	2	3	5	2013-02-25	Individual 2	0.4095	0	0	0	0
112	1	2271	(GT119 x 91007)F1:2	11SCAA:BURKE:0865:04	(GT119 x SCE34-6D91007)-04	1	1	4	5	26	4	11	2013-02-14	Individual 4	2	5	1	3	5	2013-02-25	Individual 2	0.3395	0	0	0	0
112	1	2271	(GT119 x 91007)F1:2	11SCAA:BURKE:0865:04	(GT119 x SCE34-6D91007)-04	1	1	4	5	26	4	12	2013-02-14	Individual 4	2	6	2	3	5	2013-02-25	Individual 2	0.3674	0	0	0	0
112	1	2271	(GT119 x 91007)F1:2	11SCAA:BURKE:0865:04	(GT119 x SCE34-6D91007)-04	1	1	4	5	26	4	13	2013-02-14	Individual 4	2	7	3	3	5	2013-02-25	Individual 2	0.4192	0	0	0	0
112	1	2271	(GT119 x 91007)F1:2	11SCAA:BURKE:0865:04	(GT119 x SCE34-6D91007)-04	1	1	4	5	26	4	14	2013-02-14	Individual 4	2	8	4	3	5	2013-02-25	Individual 2	0.3841	0	0	0	0
112	1	2271	(GT119 x 91007)F1:2	11SCAA:BURKE:0865:04	(GT119 x SCE34-6D91007)-04	1	1	4	5	26	4	15	2013-02-14	Individual 4	2	7	3	3	5	2013-02-25	Individual 2	0.3291	0	0	0	0
112	1	2271	(GT119 x 91007)F1:2	11SCAA:BURKE:0865:04	(GT119 x SCE34-6D91007)-04	1	1	4	5	26	4	16	2013-02-14	Individual 4	2	8	4	3	5	2013-02-25	Individual 2	0.3863	0	0	0	0
112	1	2271	(GT119 x 91007)F1:2	11SCAA:BURKE:0865:04	(GT119 x SCE34-6D91007)-04	1	1	4	5	27	2	17	2013-02-14	Individual 2	2	8	4	12	5	2013-02-25	Individual 2	0.3914	0	0	0	0
112	1	2271	(GT119 x 91007)F1:2	11SCAA:BURKE:0865:04	(GT119 x SCE34-6D91007)-04	1	1	4	5	27	2	18	2013-02-14	Individual 2	2	7	3	12	5	2013-02-25	Individual 2	0.5257	0	0	0	0
112	1	2271	(GT119 x 91007)F1:2	11SCAA:BURKE:0865:04	(GT119 x SCE34-6D91007)-04	1	1	4	5	27	2	19	2013-02-14	Individual 2	2	8	4	12	5	2013-02-25	Individual 2	0.4732	0	0	0	0
112	1	2271	(GT119 x 91007)F1:2	11SCAA:BURKE:0865:04	(GT119 x SCE34-6D91007)-04	1	1	4	5	27	2	20	2013-02-14	Individual 2	2	7	3	12	5	2013-02-25	Individual 2	0.3694	0	0	0	0
112	1	2271	(GT119 x 91007)F1:2	11SCAA:BURKE:0865:04	(GT119 x SCE34-6D91007)-04	1	1	4	5	27	2	21	2013-02-14	Individual 2	2	6	2	12	5	2013-02-25	Individual 2				1	0
112	1	2271	(GT119 x 91007)F1:2	11SCAA:BURKE:0865:04	(GT119 x SCE34-6D91007)-04	1	1	4	5	27	2	22	2013-02-14	Individual 2	2	5	1	12	5	2013-02-25	Individual 2	0.3542	0	0	0	0
112	1	2271	(GT119 x 91007)F1:2	11SCAA:BURKE:0865:04	(GT119 x SCE34-6D91007)-04	1	1	4	5	27	2	23	2013-02-14	Individual 2	2	6	2	12	5	2013-02-25	Individual 2	0.3422	0	0	0	0
112	1	2271	(GT119 x 91007)F1:2	11SCAA:BURKE:0865:04	(GT119 x SCE34-6D91007)-04	1	1	4	5	27	2	24	2013-02-14	Individual 2	2	5	1	12	5	2013-02-25	Individual 2	0.3933	0	0	0	0
112	1	2271	(GT119 x 91007)F1:2	11SCAA:BURKE:0865:04	(GT119 x SCE34-6D91007)-04	1	1	4	5	29	1	25	2013-02-14	Individual 4	4	4	1	2	6	2013-02-25	Individual 4	0.3106	0	0	0	0
112	1	2271	(GT119 x 91007)F1:2	11SCAA:BURKE:0865:04	(GT119 x SCE34-6D91007)-04	1	1	4	5	29	1	26	2013-02-14	Individual 4	4	3	2	2	6	2013-02-25	Individual 4	0.4694	0	0	0	0
112	1	2271	(GT119 x 91007)F1:2	11SCAA:BURKE:0865:04	(GT119 x SCE34-6D91007)-04	1	1	4	5	29	1	27	2013-02-14	Individual 4	4	4	1	2	6	2013-02-25	Individual 4	0.418	0	0	0	0
112	1	2271	(GT119 x 91007)F1:2	11SCAA:BURKE:0865:04	(GT119 x SCE34-6D91007)-04	1	1	4	5	29	1	28	2013-02-14	Individual 4	4	3	2	2	6	2013-02-25	Individual 4	0.3841	0	0	0	0
112	1	2271	(GT119 x 91007)F1:2	11SCAA:BURKE:0865:04	(GT119 x SCE34-6D91007)-04	1	1	4	5	29	1	29	2013-02-14	Individual 4	4	2	3	2	6	2013-02-25	Individual 4	0.628	0	0	0	0
112	1	2271	(GT119 x 91007)F1:2	11SCAA:BURKE:0865:04	(GT119 x SCE34-6D91007)-04	1	1	4	5	29	1	30	2013-02-14	Individual 4	4	1	4	2	6	2013-02-25	Individual 4	0.3544	0	0	0	0
112	1	2271	(GT119 x 91007)F1:2	11SCAA:BURKE:0865:04	(GT119 x SCE34-6D91007)-04	1	1	4	5	29	1	31	2013-02-14	Individual 4	4	2	3	2	6	2013-02-25	Individual 4	0.3859	0	0	0	0
112	1	2271	(GT119 x 91007)F1:2	11SCAA:BURKE:0865:04	(GT119 x SCE34-6D91007)-04	1	1	4	5	29	1	32	2013-02-14	Individual 4	4	1	4	2	6	2013-02-25	Individual 4	0.3968	0	0	0	0
131	1	2273	(GT119 x 91007)F1:2	11SCAA:BURKE:0868:01	(GT119 x SCE34-6D91007)-01	1	1	4	6	25	3	1	2013-02-14	Individual 4	1	1	4	8	1	2013-02-25	Individual 4	0.3105	0	0	0	0
131	1	2273	(GT119 x 91007)F1:2	11SCAA:BURKE:0868:01	(GT119 x SCE34-6D91007)-01	1	1	4	6	25	3	2	2013-02-14	Individual 4	1	2	3	8	1	2013-02-25	Individual 4	0.3653	0	0	0	0
131	1	2273	(GT119 x 91007)F1:2	11SCAA:BURKE:0868:01	(GT119 x SCE34-6D91007)-01	1	1	4	6	25	3	3	2013-02-14	Individual 4	1	1	4	8	1	2013-02-25	Individual 4	0.5208	0	0	0	0
131	1	2273	(GT119 x 91007)F1:2	11SCAA:BURKE:0868:01	(GT119 x SCE34-6D91007)-01	1	1	4	6	25	3	4	2013-02-14	Individual 4	1	2	3	8	1	2013-02-25	Individual 4	0.5773	0	0	0	0
131	1	2273	(GT119 x 91007)F1:2	11SCAA:BURKE:0868:01	(GT119 x SCE34-6D91007)-01	1	1	4	6	25	3	5	2013-02-14	Individual 4	1	3	2	8	1	2013-02-25	Individual 4	0.2737	0	0	0	0
131	1	2273	(GT119 x 91007)F1:2	11SCAA:BURKE:0868:01	(GT119 x SCE34-6D91007)-01	1	1	4	6	25	3	6	2013-02-14	Individual 4	1	4	1	8	1	2013-02-25	Individual 4	0.3855	0	0	0	0
131	1	2273	(GT119 x 91007)F1:2	11SCAA:BURKE:0868:01	(GT119 x SCE34-6D91007)-01	1	1	4	6	25	3	7	2013-02-14	Individual 4	1	3	2	8	1	2013-02-25	Individual 4	0.3218	0	0	0	0
131	1	2273	(GT119 x 91007)F1:2	11SCAA:BURKE:0868:01	(GT119 x SCE34-6D91007)-01	1	1	4	6	25	3	8	2013-02-14	Individual 4	1	4	1	8	1	2013-02-25	Individual 4	0.418	0	0	0	0
131	1	2273	(GT119 x 91007)F1:2	11SCAA:BURKE:0868:01	(GT119 x SCE34-6D91007)-01	1	1	4	6	28	1	25	2013-02-14	Individual 4	3	4	1	7	1	2013-02-25	Individual 2	0.5015	0	0	0	0
131	1	2273	(GT119 x 91007)F1:2	11SCAA:BURKE:0868:01	(GT119 x SCE34-6D91007)-01	1	1	4	6	28	1	26	2013-02-14	Individual 4	3	3	2	7	1	2013-02-25	Individual 2	0.5913	0	0	0	0
131	1	2273	(GT119 x 91007)F1:2	11SCAA:BURKE:0868:01	(GT119 x SCE34-6D91007)-01	1	1	4	6	28	1	27	2013-02-14	Individual 4	3	4	1	7	1	2013-02-25	Individual 2	0.3863	0	0	0	0
131	1	2273	(GT119 x 91007)F1:2	11SCAA:BURKE:0868:01	(GT119 x SCE34-6D91007)-01	1	1	4	6	28	1	28	2013-02-14	Individual 4	3	3	2	7	1	2013-02-25	Individual 2	0.2996	0	0	0	0
131	1	2273	(GT119 x 91007)F1:2	11SCAA:BURKE:0868:01	(GT119 x SCE34-6D91007)-01	1	1	4	6	28	1	29	2013-02-14	Individual 4	3	2	3	7	1	2013-02-25	Individual 2	0.5513	0	0	0	0
131	1	2273	(GT119 x 91007)F1:2	11SCAA:BURKE:0868:01	(GT119 x SCE34-6D91007)-01	1	1	4	6	28	1	30	2013-02-14	Individual 4	3	1	4	7	1	2013-02-25	Individual 2	0.3681	0	0	0	0
131	1	2273	(GT119 x 91007)F1:2	11SCAA:BURKE:0868:01	(GT119 x SCE34-6D91007)-01	1	1	4	6	28	1	31	2013-02-14	Individual 4	3	2	3	7	1	2013-02-25	Individual 2	0.3877	0	0	0	0
131	1	2273	(GT119 x 91007)F1:2	11SCAA:BURKE:0868:01	(GT119 x SCE34-6D91007)-01	1	1	4	6	28	1	32	2013-02-14	Individual 4	3	1	4	7	1	2013-02-25	Individual 2	0.4404	0	0	0	0
131	1	2273	(GT119 x 91007)F1:2	11SCAA:BURKE:0868:01	(GT119 x SCE34-6D91007)-01	1	1	4	6	30	3	1	2013-02-14	Individual 2	4	1	4	9	2	2013-02-25	Individual 8	0.3951	0	0	0	0
131	1	2273	(GT119 x 91007)F1:2	11SCAA:BURKE:0868:01	(GT119 x SCE34-6D91007)-01	1	1	4	6	30	3	2	2013-02-14	Individual 2	4	2	3	9	2	2013-02-25	Individual 8	0.4418	0	0	0	0
131	1	2273	(GT119 x 91007)F1:2	11SCAA:BURKE:0868:01	(GT119 x SCE34-6D91007)-01	1	1	4	6	30	3	3	2013-02-14	Individual 2	4	1	4	9	2	2013-02-25	Individual 8	0.2571	0	0	0	0
131	1	2273	(GT119 x 91007)F1:2	11SCAA:BURKE:0868:01	(GT119 x SCE34-6D91007)-01	1	1	4	6	30	3	4	2013-02-14	Individual 2	4	2	3	9	2	2013-02-25	Individual 8	0.4012	0	0	0	0
131	1	2273	(GT119 x 91007)F1:2	11SCAA:BURKE:0868:01	(GT119 x SCE34-6D91007)-01	1	1	4	6	30	3	5	2013-02-14	Individual 2	4	3	2	9	2	2013-02-25	Individual 8	0.3846	0	0	0	0
131	1	2273	(GT119 x 91007)F1:2	11SCAA:BURKE:0868:01	(GT119 x SCE34-6D91007)-01	1	1	4	6	30	3	6	2013-02-14	Individual 2	4	4	1	9	2	2013-02-25	Individual 8	0.4786	0	0	0	0
131	1	2273	(GT119 x 91007)F1:2	11SCAA:BURKE:0868:01	(GT119 x SCE34-6D91007)-01	1	1	4	6	30	3	7	2013-02-14	Individual 2	4	3	2	9	2	2013-02-25	Individual 8	0.3378	0	0	0	0
131	1	2273	(GT119 x 91007)F1:2	11SCAA:BURKE:0868:01	(GT119 x SCE34-6D91007)-01	1	1	4	6	30	3	8	2013-02-14	Individual 2	4	4	1	9	2	2013-02-25	Individual 8	0.3022	0	0	0	0
134	1	2275	(GT119 x 91007)F1:2	11SCAA:BURKE:0869:01	(GT119 x SCE34-6D91007)-01	1	1	4	7	27	3	1	2013-02-14	Individual 2	2	1	4	11	4	2013-02-25	Individual 2	0.4466	0	0	0	0
134	1	2275	(GT119 x 91007)F1:2	11SCAA:BURKE:0869:01	(GT119 x SCE34-6D91007)-01	1	1	4	7	27	3	2	2013-02-14	Individual 2	2	2	3	11	4	2013-02-25	Individual 2	0.19	0	0	0	0
134	1	2275	(GT119 x 91007)F1:2	11SCAA:BURKE:0869:01	(GT119 x SCE34-6D91007)-01	1	1	4	7	27	3	3	2013-02-14	Individual 2	2	1	4	11	4	2013-02-25	Individual 2	0.4757	0	0	0	0
134	1	2275	(GT119 x 91007)F1:2	11SCAA:BURKE:0869:01	(GT119 x SCE34-6D91007)-01	1	1	4	7	27	3	4	2013-02-14	Individual 2	2	2	3	11	4	2013-02-25	Individual 2	0.0992	0	0	0	0
134	1	2275	(GT119 x 91007)F1:2	11SCAA:BURKE:0869:01	(GT119 x SCE34-6D91007)-01	1	1	4	7	27	3	5	2013-02-14	Individual 2	2	3	2	11	4	2013-02-25	Individual 2					1
134	1	2275	(GT119 x 91007)F1:2	11SCAA:BURKE:0869:01	(GT119 x SCE34-6D91007)-01	1	1	4	7	27	3	6	2013-02-14	Individual 2	2	4	1	11	4	2013-02-25	Individual 2					1
134	1	2275	(GT119 x 91007)F1:2	11SCAA:BURKE:0869:01	(GT119 x SCE34-6D91007)-01	1	1	4	7	27	3	7	2013-02-14	Individual 2	2	3	2	11	4	2013-02-25	Individual 2	0.1986	0	0	0	0
134	1	2275	(GT119 x 91007)F1:2	11SCAA:BURKE:0869:01	(GT119 x SCE34-6D91007)-01	1	1	4	7	27	3	8	2013-02-14	Individual 2	2	4	1	11	4	2013-02-25	Individual 2					1
134	1	2275	(GT119 x 91007)F1:2	11SCAA:BURKE:0869:01	(GT119 x SCE34-6D91007)-01	1	1	4	7	29	2	17	2013-02-14	Individual 4	4	8	4	2	6	2013-02-25	Individual 4					1
134	1	2275	(GT119 x 91007)F1:2	11SCAA:BURKE:0869:01	(GT119 x SCE34-6D91007)-01	1	1	4	7	29	2	18	2013-02-14	Individual 4	4	7	3	2	6	2013-02-25	Individual 4	0.5147	0	0	0	0
134	1	2275	(GT119 x 91007)F1:2	11SCAA:BURKE:0869:01	(GT119 x SCE34-6D91007)-01	1	1	4	7	29	2	19	2013-02-14	Individual 4	4	8	4	2	6	2013-02-25	Individual 4					1
134	1	2275	(GT119 x 91007)F1:2	11SCAA:BURKE:0869:01	(GT119 x SCE34-6D91007)-01	1	1	4	7	29	2	20	2013-02-14	Individual 4	4	7	3	2	6	2013-02-25	Individual 4					1
134	1	2275	(GT119 x 91007)F1:2	11SCAA:BURKE:0869:01	(GT119 x SCE34-6D91007)-01	1	1	4	7	29	2	21	2013-02-14	Individual 4	4	6	2	2	6	2013-02-25	Individual 4	0.4245	0	0	0	0
134	1	2275	(GT119 x 91007)F1:2	11SCAA:BURKE:0869:01	(GT119 x SCE34-6D91007)-01	1	1	4	7	29	2	22	2013-02-14	Individual 4	4	5	1	2	6	2013-02-25	Individual 4	0.1865	0	0	0	0
134	1	2275	(GT119 x 91007)F1:2	11SCAA:BURKE:0869:01	(GT119 x SCE34-6D91007)-01	1	1	4	7	29	2	23	2013-02-14	Individual 4	4	6	2	2	6	2013-02-25	Individual 4	0.1095	0	0	0	0
134	1	2275	(GT119 x 91007)F1:2	11SCAA:BURKE:0869:01	(GT119 x SCE34-6D91007)-01	1	1	4	7	29	2	24	2013-02-14	Individual 4	4	5	1	2	6	2013-02-25	Individual 4	0.393	0	0	0	0
134	1	2275	(GT119 x 91007)F1:2	11SCAA:BURKE:0869:01	(GT119 x SCE34-6D91007)-01	1	1	4	7	32	3	1	2013-02-14	Individual 4	5	1	4	12	5	2013-02-25	Individual 8	0.4016	0	0	0	0
134	1	2275	(GT119 x 91007)F1:2	11SCAA:BURKE:0869:01	(GT119 x SCE34-6D91007)-01	1	1	4	7	32	3	2	2013-02-14	Individual 4	5	2	3	12	5	2013-02-25	Individual 8	0.1928	0	0	0	0
134	1	2275	(GT119 x 91007)F1:2	11SCAA:BURKE:0869:01	(GT119 x SCE34-6D91007)-01	1	1	4	7	32	3	3	2013-02-14	Individual 4	5	1	4	12	5	2013-02-25	Individual 8	0.2565	0	0	0	0
134	1	2275	(GT119 x 91007)F1:2	11SCAA:BURKE:0869:01	(GT119 x SCE34-6D91007)-01	1	1	4	7	32	3	4	2013-02-14	Individual 4	5	2	3	12	5	2013-02-25	Individual 8	0.4075	0	0	0	0
134	1	2275	(GT119 x 91007)F1:2	11SCAA:BURKE:0869:01	(GT119 x SCE34-6D91007)-01	1	1	4	7	32	3	5	2013-02-14	Individual 4	5	3	2	12	5	2013-02-25	Individual 8				1	0
134	1	2275	(GT119 x 91007)F1:2	11SCAA:BURKE:0869:01	(GT119 x SCE34-6D91007)-01	1	1	4	7	32	3	6	2013-02-14	Individual 4	5	4	1	12	5	2013-02-25	Individual 8				1	0
134	1	2275	(GT119 x 91007)F1:2	11SCAA:BURKE:0869:01	(GT119 x SCE34-6D91007)-01	1	1	4	7	32	3	7	2013-02-14	Individual 4	5	3	2	12	5	2013-02-25	Individual 8	0.2207	0	0	0	0
134	1	2275	(GT119 x 91007)F1:2	11SCAA:BURKE:0869:01	(GT119 x SCE34-6D91007)-01	1	1	4	7	32	3	8	2013-02-14	Individual 4	5	4	1	12	5	2013-02-25	Individual 8				1	0
135	1	2277	(GT119 x 91007)F1:2	11SCAA:BURKE:0869:02	(GT119 x SCE34-6D91007)-02	1	1	4	8	26	1	25	2013-02-14	Individual 4	2	4	1	4	4	2013-02-25	Individual 2	0.4076	0	0	0	0
135	1	2277	(GT119 x 91007)F1:2	11SCAA:BURKE:0869:02	(GT119 x SCE34-6D91007)-02	1	1	4	8	26	1	26	2013-02-14	Individual 4	2	3	2	4	4	2013-02-25	Individual 2	0.3869	0	0	0	0
135	1	2277	(GT119 x 91007)F1:2	11SCAA:BURKE:0869:02	(GT119 x SCE34-6D91007)-02	1	1	4	8	26	1	27	2013-02-14	Individual 4	2	4	1	4	4	2013-02-25	Individual 2	0.3268	0	0	0	0
135	1	2277	(GT119 x 91007)F1:2	11SCAA:BURKE:0869:02	(GT119 x SCE34-6D91007)-02	1	1	4	8	26	1	28	2013-02-14	Individual 4	2	3	2	4	4	2013-02-25	Individual 2	0.3536	0	0	0	0
135	1	2277	(GT119 x 91007)F1:2	11SCAA:BURKE:0869:02	(GT119 x SCE34-6D91007)-02	1	1	4	8	26	1	29	2013-02-14	Individual 4	2	2	3	4	4	2013-02-25	Individual 2	0.3761	0	0	0	0
135	1	2277	(GT119 x 91007)F1:2	11SCAA:BURKE:0869:02	(GT119 x SCE34-6D91007)-02	1	1	4	8	26	1	30	2013-02-14	Individual 4	2	1	4	4	4	2013-02-25	Individual 2	0.4949	0	0	0	0
135	1	2277	(GT119 x 91007)F1:2	11SCAA:BURKE:0869:02	(GT119 x SCE34-6D91007)-02	1	1	4	8	26	1	31	2013-02-14	Individual 4	2	2	3	4	4	2013-02-25	Individual 2	0.3794	0	0	0	0
135	1	2277	(GT119 x 91007)F1:2	11SCAA:BURKE:0869:02	(GT119 x SCE34-6D91007)-02	1	1	4	8	26	1	32	2013-02-14	Individual 4	2	1	4	4	4	2013-02-25	Individual 2	0.4784	0	0	0	0
135	1	2277	(GT119 x 91007)F1:2	11SCAA:BURKE:0869:02	(GT119 x SCE34-6D91007)-02	1	1	4	8	28	3	1	2013-02-14	Individual 4	3	1	4	6	2	2013-02-25	Individual 2	0.3508	0	0	0	0
135	1	2277	(GT119 x 91007)F1:2	11SCAA:BURKE:0869:02	(GT119 x SCE34-6D91007)-02	1	1	4	8	28	3	2	2013-02-14	Individual 4	3	2	3	6	2	2013-02-25	Individual 2	0.4548	0	0	0	0
135	1	2277	(GT119 x 91007)F1:2	11SCAA:BURKE:0869:02	(GT119 x SCE34-6D91007)-02	1	1	4	8	28	3	3	2013-02-14	Individual 4	3	1	4	6	2	2013-02-25	Individual 2	0.5158	0	0	0	0
135	1	2277	(GT119 x 91007)F1:2	11SCAA:BURKE:0869:02	(GT119 x SCE34-6D91007)-02	1	1	4	8	28	3	4	2013-02-14	Individual 4	3	2	3	6	2	2013-02-25	Individual 2	0.4329	0	0	0	0
135	1	2277	(GT119 x 91007)F1:2	11SCAA:BURKE:0869:02	(GT119 x SCE34-6D91007)-02	1	1	4	8	28	3	5	2013-02-14	Individual 4	3	3	2	6	2	2013-02-25	Individual 2	0.4124	0	0	0	0
135	1	2277	(GT119 x 91007)F1:2	11SCAA:BURKE:0869:02	(GT119 x SCE34-6D91007)-02	1	1	4	8	28	3	6	2013-02-14	Individual 4	3	4	1	6	2	2013-02-25	Individual 2	0.3761	0	0	0	0
135	1	2277	(GT119 x 91007)F1:2	11SCAA:BURKE:0869:02	(GT119 x SCE34-6D91007)-02	1	1	4	8	28	3	7	2013-02-14	Individual 4	3	3	2	6	2	2013-02-25	Individual 2	0.4515	0	0	0	0
135	1	2277	(GT119 x 91007)F1:2	11SCAA:BURKE:0869:02	(GT119 x SCE34-6D91007)-02	1	1	4	8	28	3	8	2013-02-14	Individual 4	3	4	1	6	2	2013-02-25	Individual 2	0.4709	0	0	0	0
135	1	2277	(GT119 x 91007)F1:2	11SCAA:BURKE:0869:02	(GT119 x SCE34-6D91007)-02	1	1	4	8	31	3	1	2013-02-14	Individual 2	5	1	4	5	3	2013-02-25	Individual 8	0.3187	0	0	0	0
135	1	2277	(GT119 x 91007)F1:2	11SCAA:BURKE:0869:02	(GT119 x SCE34-6D91007)-02	1	1	4	8	31	3	2	2013-02-14	Individual 2	5	2	3	5	3	2013-02-25	Individual 8	0.4823	0	0	0	0
135	1	2277	(GT119 x 91007)F1:2	11SCAA:BURKE:0869:02	(GT119 x SCE34-6D91007)-02	1	1	4	8	31	3	3	2013-02-14	Individual 2	5	1	4	5	3	2013-02-25	Individual 8	0.4161	0	0	0	0
135	1	2277	(GT119 x 91007)F1:2	11SCAA:BURKE:0869:02	(GT119 x SCE34-6D91007)-02	1	1	4	8	31	3	4	2013-02-14	Individual 2	5	2	3	5	3	2013-02-25	Individual 8	0.4242	0	0	0	0
135	1	2277	(GT119 x 91007)F1:2	11SCAA:BURKE:0869:02	(GT119 x SCE34-6D91007)-02	1	1	4	8	31	3	5	2013-02-14	Individual 2	5	3	2	5	3	2013-02-25	Individual 8	0.4948	0	0	0	0
135	1	2277	(GT119 x 91007)F1:2	11SCAA:BURKE:0869:02	(GT119 x SCE34-6D91007)-02	1	1	4	8	31	3	6	2013-02-14	Individual 2	5	4	1	5	3	2013-02-25	Individual 8	0.3149	0	0	0	0
135	1	2277	(GT119 x 91007)F1:2	11SCAA:BURKE:0869:02	(GT119 x SCE34-6D91007)-02	1	1	4	8	31	3	7	2013-02-14	Individual 2	5	3	2	5	3	2013-02-25	Individual 8	0.5056	0	0	0	0
135	1	2277	(GT119 x 91007)F1:2	11SCAA:BURKE:0869:02	(GT119 x SCE34-6D91007)-02	1	1	4	8	31	3	8	2013-02-14	Individual 2	5	4	1	5	3	2013-02-25	Individual 8	0.3791	0	0	0	0
control diet	1	control	Control diet	control diet	control diet	1	1	1	control	1	4	9	2013-02-14	Individual 4	1	5	1	2	6	2013-02-25	Individual 2	0.3321	0	0	0	0
control diet	1	control	Control diet	control diet	control diet	1	1	1	control	1	4	10	2013-02-14	Individual 4	1	6	2	2	6	2013-02-25	Individual 2	0.3796	0	0	0	0
control diet	1	control	Control diet	control diet	control diet	1	1	1	control	1	4	11	2013-02-14	Individual 4	1	5	1	2	6	2013-02-25	Individual 2	0.3903	1	0	0	0
control diet	1	control	Control diet	control diet	control diet	1	1	1	control	1	4	12	2013-02-14	Individual 4	1	6	2	2	6	2013-02-25	Individual 2	0.3753	0	0	0	0
control diet	1	control	Control diet	control diet	control diet	1	1	1	control	1	4	13	2013-02-14	Individual 4	1	7	3	2	6	2013-02-25	Individual 2	0.4064	0	0	0	0
control diet	1	control	Control diet	control diet	control diet	1	1	1	control	1	4	14	2013-02-14	Individual 4	1	8	4	2	6	2013-02-25	Individual 2	0.3911	0	0	0	0
control diet	1	control	Control diet	control diet	control diet	1	1	1	control	1	4	15	2013-02-14	Individual 4	1	7	3	2	6	2013-02-25	Individual 2				1	0
control diet	1	control	Control diet	control diet	control diet	1	1	1	control	1	4	16	2013-02-14	Individual 4	1	8	4	2	6	2013-02-25	Individual 2	0.4196	0	0	0	0
control diet	1	control	Control diet	control diet	control diet	1	1	1	control	3	1	25	2013-02-14	Individual 4	2	4	1	6	2	2013-02-25	Individual 2	0.3674	0	0	0	0
control diet	1	control	Control diet	control diet	control diet	1	1	1	control	3	1	26	2013-02-14	Individual 4	2	3	2	6	2	2013-02-25	Individual 2	0.3865	0	0	0	0
control diet	1	control	Control diet	control diet	control diet	1	1	1	control	3	1	27	2013-02-14	Individual 4	2	4	1	6	2	2013-02-25	Individual 2	0.3908	0	0	0	0
control diet	1	control	Control diet	control diet	control diet	1	1	1	control	3	1	28	2013-02-14	Individual 4	2	3	2	6	2	2013-02-25	Individual 2	0.3942	0	0	0	0
control diet	1	control	Control diet	control diet	control diet	1	1	1	control	3	1	29	2013-02-14	Individual 4	2	2	3	6	2	2013-02-25	Individual 2	0.3761	0	0	0	0
control diet	1	control	Control diet	control diet	control diet	1	1	1	control	3	1	30	2013-02-14	Individual 4	2	1	4	6	2	2013-02-25	Individual 2	0.3605	0	0	0	0
control diet	1	control	Control diet	control diet	control diet	1	1	1	control	3	1	31	2013-02-14	Individual 4	2	2	3	6	2	2013-02-25	Individual 2	0.3256	1	0	0	0
control diet	1	control	Control diet	control diet	control diet	1	1	1	control	3	1	32	2013-02-14	Individual 4	2	1	4	6	2	2013-02-25	Individual 2	0.3689	0	0	0	0
control diet	1	control	Control diet	control diet	control diet	1	1	1	control	6	4	9	2013-02-14	Individual 4	4	5	1	3	5	2013-02-25	Individual 4	0.3763	1	0	0	0
control diet	1	control	Control diet	control diet	control diet	1	1	1	control	6	4	10	2013-02-14	Individual 4	4	6	2	3	5	2013-02-25	Individual 4	0.3744	0	0	0	0
control diet	1	control	Control diet	control diet	control diet	1	1	1	control	6	4	11	2013-02-14	Individual 4	4	5	1	3	5	2013-02-25	Individual 4	0.3292	1	0	0	0
control diet	1	control	Control diet	control diet	control diet	1	1	1	control	6	4	12	2013-02-14	Individual 4	4	6	2	3	5	2013-02-25	Individual 4	0.3488	1	0	0	0
control diet	1	control	Control diet	control diet	control diet	1	1	1	control	6	4	13	2013-02-14	Individual 4	4	7	3	3	5	2013-02-25	Individual 4	0.3352	0	0	0	0
control diet	1	control	Control diet	control diet	control diet	1	1	1	control	6	4	14	2013-02-14	Individual 4	4	8	4	3	5	2013-02-25	Individual 4	0.2427	0	0	0	0
control diet	1	control	Control diet	control diet	control diet	1	1	1	control	6	4	15	2013-02-14	Individual 4	4	7	3	3	5	2013-02-25	Individual 4	0.3352	1	0	0	0
control diet	1	control	Control diet	control diet	control diet	1	1	1	control	6	4	16	2013-02-14	Individual 4	4	8	4	3	5	2013-02-25	Individual 4	0.3575	0	0	0	0
control diet	1	control	Control diet	control diet	control diet	1	1	1	control	7	2	17	2013-02-14	Individual 4	4	8	4	12	5	2013-02-25	Individual 4	0.388	1	0	0	0
control diet	1	control	Control diet	control diet	control diet	1	1	1	control	7	2	18	2013-02-14	Individual 4	4	7	3	12	5	2013-02-25	Individual 4	0.3595	1	0	0	0
control diet	1	control	Control diet	control diet	control diet	1	1	1	control	7	2	19	2013-02-14	Individual 4	4	8	4	12	5	2013-02-25	Individual 4	0.3567	1	0	0	0
control diet	1	control	Control diet	control diet	control diet	1	1	1	control	7	2	20	2013-02-14	Individual 4	4	7	3	12	5	2013-02-25	Individual 4	0.3911	1	0	0	0
control diet	1	control	Control diet	control diet	control diet	1	1	1	control	7	2	21	2013-02-14	Individual 4	4	6	2	12	5	2013-02-25	Individual 4	0.3907	1	0	0	0
control diet	1	control	Control diet	control diet	control diet	1	1	1	control	7	2	22	2013-02-14	Individual 4	4	5	1	12	5	2013-02-25	Individual 4	0.3307	0	0	0	0
control diet	1	control	Control diet	control diet	control diet	1	1	1	control	7	2	23	2013-02-14	Individual 4	4	6	2	12	5	2013-02-25	Individual 4	0.4203	1	0	0	0
control diet	1	control	Control diet	control diet	control diet	1	1	1	control	7	2	24	2013-02-14	Individual 4	4	5	1	12	5	2013-02-25	Individual 4	0.4021	1	0	0	0
control diet	1	control	Control diet	control diet	control diet	1	1	1	control	8	2	17	2013-02-14	Individual 4	5	8	4	7	1	2013-02-25	Individual 7	0.3699	0	0	0	0
control diet	1	control	Control diet	control diet	control diet	1	1	1	control	8	2	18	2013-02-14	Individual 4	5	7	3	7	1	2013-02-25	Individual 7	0.5678	0	0	0	0
control diet	1	control	Control diet	control diet	control diet	1	1	1	control	8	2	19	2013-02-14	Individual 4	5	8	4	7	1	2013-02-25	Individual 7	0.342	1	0	0	0
control diet	1	control	Control diet	control diet	control diet	1	1	1	control	8	2	20	2013-02-14	Individual 4	5	7	3	7	1	2013-02-25	Individual 7	0.3809	0	0	0	0
control diet	1	control	Control diet	control diet	control diet	1	1	1	control	8	2	21	2013-02-14	Individual 4	5	6	2	7	1	2013-02-25	Individual 7	0.4018	0	0	0	0
control diet	1	control	Control diet	control diet	control diet	1	1	1	control	8	2	22	2013-02-14	Individual 4	5	5	1	7	1	2013-02-25	Individual 7	0.3449	0	0	0	0
control diet	1	control	Control diet	control diet	control diet	1	1	1	control	8	2	23	2013-02-14	Individual 4	5	6	2	7	1	2013-02-25	Individual 7	0.3862	0	0	0	0
control diet	1	control	Control diet	control diet	control diet	1	1	1	control	8	2	24	2013-02-14	Individual 4	5	5	1	7	1	2013-02-25	Individual 7	0.3638	0	0	0	0
control diet	1	control	Control diet	control diet	control diet	1	1	2	control	9	4	9	2013-02-14	Individual 4	1	5	1	5	3	2013-02-25	Individual 4	0.3	0	0	0	0
control diet	1	control	Control diet	control diet	control diet	1	1	2	control	9	4	10	2013-02-14	Individual 4	1	6	2	5	3	2013-02-25	Individual 4	0.378	0	0	0	0
control diet	1	control	Control diet	control diet	control diet	1	1	2	control	9	4	11	2013-02-14	Individual 4	1	5	1	5	3	2013-02-25	Individual 4	0.3515	1	0	0	0
control diet	1	control	Control diet	control diet	control diet	1	1	2	control	9	4	12	2013-02-14	Individual 4	1	6	2	5	3	2013-02-25	Individual 4	0.3957	0	0	0	0
control diet	1	control	Control diet	control diet	control diet	1	1	2	control	9	4	13	2013-02-14	Individual 4	1	7	3	5	3	2013-02-25	Individual 4	0.3439	1	0	0	0
control diet	1	control	Control diet	control diet	control diet	1	1	2	control	9	4	14	2013-02-14	Individual 4	1	8	4	5	3	2013-02-25	Individual 4	0.3493	1	0	0	0
control diet	1	control	Control diet	control diet	control diet	1	1	2	control	9	4	15	2013-02-14	Individual 4	1	7	3	5	3	2013-02-25	Individual 4	0.3472	0	0	0	0
control diet	1	control	Control diet	control diet	control diet	1	1	2	control	9	4	16	2013-02-14	Individual 4	1	8	4	5	3	2013-02-25	Individual 4	0.404	0	0	0	0
control diet	1	control	Control diet	control diet	control diet	1	1	2	control	11	1	25	2013-02-14	Individual 2	2	4	1	8	1	2013-02-25	Individual 2	0.3857	0	0	0	0
control diet	1	control	Control diet	control diet	control diet	1	1	2	control	11	1	26	2013-02-14	Individual 2	2	3	2	8	1	2013-02-25	Individual 2	0.3681	0	0	0	0
control diet	1	control	Control diet	control diet	control diet	1	1	2	control	11	1	27	2013-02-14	Individual 2	2	4	1	8	1	2013-02-25	Individual 2	0.3986	0	0	0	0
control diet	1	control	Control diet	control diet	control diet	1	1	2	control	11	1	28	2013-02-14	Individual 2	2	3	2	8	1	2013-02-25	Individual 2	0.3824	0	0	0	0
control diet	1	control	Control diet	control diet	control diet	1	1	2	control	11	1	29	2013-02-14	Individual 2	2	2	3	8	1	2013-02-25	Individual 2	0.3836	0	0	0	0
control diet	1	control	Control diet	control diet	control diet	1	1	2	control	11	1	30	2013-02-14	Individual 2	2	1	4	8	1	2013-02-25	Individual 2	0.4049	0	0	0	0
control diet	1	control	Control diet	control diet	control diet	1	1	2	control	11	1	31	2013-02-14	Individual 2	2	2	3	8	1	2013-02-25	Individual 2	0.3861	0	0	0	0
control diet	1	control	Control diet	control diet	control diet	1	1	2	control	11	1	32	2013-02-14	Individual 2	2	1	4	8	1	2013-02-25	Individual 2	0.4559	0	0	0	0
control diet	1	control	Control diet	control diet	control diet	1	1	2	control	14	4	9	2013-02-14	Individual 2	4	5	1	5	3	2013-02-25	Individual 7	0.3488	0	0	0	0
control diet	1	control	Control diet	control diet	control diet	1	1	2	control	14	4	10	2013-02-14	Individual 2	4	6	2	5	3	2013-02-25	Individual 7	0.3646	0	0	0	0
control diet	1	control	Control diet	control diet	control diet	1	1	2	control	14	4	11	2013-02-14	Individual 2	4	5	1	5	3	2013-02-25	Individual 7	0.3647	0	0	0	0
control diet	1	control	Control diet	control diet	control diet	1	1	2	control	14	4	12	2013-02-14	Individual 2	4	6	2	5	3	2013-02-25	Individual 7	0.4197	0	0	0	0
control diet	1	control	Control diet	control diet	control diet	1	1	2	control	14	4	13	2013-02-14	Individual 2	4	7	3	5	3	2013-02-25	Individual 7	0.3784	1	0	0	0
control diet	1	control	Control diet	control diet	control diet	1	1	2	control	14	4	14	2013-02-14	Individual 2	4	8	4	5	3	2013-02-25	Individual 7	0.3718	1	0	0	0
control diet	1	control	Control diet	control diet	control diet	1	1	2	control	14	4	15	2013-02-14	Individual 2	4	7	3	5	3	2013-02-25	Individual 7	0.3721	0	0	0	0
control diet	1	control	Control diet	control diet	control diet	1	1	2	control	14	4	16	2013-02-14	Individual 2	4	8	4	5	3	2013-02-25	Individual 7	0.4372	0	0	0	0
control diet	1	control	Control diet	control diet	control diet	1	1	2	control	15	2	17	2013-02-14	Individual 4	4	8	4	14	7	2013-02-25	Individual 7	0.3599	1	0	0	0
control diet	1	control	Control diet	control diet	control diet	1	1	2	control	15	2	18	2013-02-14	Individual 4	4	7	3	14	7	2013-02-25	Individual 7	0.4061	1	0	0	0
control diet	1	control	Control diet	control diet	control diet	1	1	2	control	15	2	19	2013-02-14	Individual 4	4	8	4	14	7	2013-02-25	Individual 7	0.3732	1	0	0	0
control diet	1	control	Control diet	control diet	control diet	1	1	2	control	15	2	20	2013-02-14	Individual 4	4	7	3	14	7	2013-02-25	Individual 7	0.3811	1	0	0	0
control diet	1	control	Control diet	control diet	control diet	1	1	2	control	15	2	21	2013-02-14	Individual 4	4	6	2	14	7	2013-02-25	Individual 7	0.3833	0	0	0	0
control diet	1	control	Control diet	control diet	control diet	1	1	2	control	15	2	22	2013-02-14	Individual 4	4	5	1	14	7	2013-02-25	Individual 7	0.3698	0	0	0	0
control diet	1	control	Control diet	control diet	control diet	1	1	2	control	15	2	23	2013-02-14	Individual 4	4	6	2	14	7	2013-02-25	Individual 7	0.4531	0	0	0	0
control diet	1	control	Control diet	control diet	control diet	1	1	2	control	15	2	24	2013-02-14	Individual 4	4	5	1	14	7	2013-02-25	Individual 7				1	0
control diet	1	control	Control diet	control diet	control diet	1	1	2	control	16	2	17	2013-02-14	Individual 2	5	8	4	9	2	2013-02-25	Individual 4	0.3799	1	0	0	0
control diet	1	control	Control diet	control diet	control diet	1	1	2	control	16	2	18	2013-02-14	Individual 2	5	7	3	9	2	2013-02-25	Individual 4	0.3491	0	0	0	0
control diet	1	control	Control diet	control diet	control diet	1	1	2	control	16	2	19	2013-02-14	Individual 2	5	8	4	9	2	2013-02-25	Individual 4	0.36	0	0	0	0
control diet	1	control	Control diet	control diet	control diet	1	1	2	control	16	2	20	2013-02-14	Individual 2	5	7	3	9	2	2013-02-25	Individual 4	0.3439	0	0	0	0
control diet	1	control	Control diet	control diet	control diet	1	1	2	control	16	2	21	2013-02-14	Individual 2	5	6	2	9	2	2013-02-25	Individual 4	0.3434	0	0	0	0
control diet	1	control	Control diet	control diet	control diet	1	1	2	control	16	2	22	2013-02-14	Individual 2	5	5	1	9	2	2013-02-25	Individual 4	0.3752	0	0	0	0
control diet	1	control	Control diet	control diet	control diet	1	1	2	control	16	2	23	2013-02-14	Individual 2	5	6	2	9	2	2013-02-25	Individual 4	0.3689	0	0	0	0
control diet	1	control	Control diet	control diet	control diet	1	1	2	control	16	2	24	2013-02-14	Individual 2	5	5	1	9	2	2013-02-25	Individual 4	0.3357	0	0	0	0
control diet	1	control	Control diet	control diet	control diet	1	1	3	control	17	4	9	2013-02-14	Individual 4	1	5	1	6	2	2013-02-25	Individual 4	0.375	0	0	0	0
control diet	1	control	Control diet	control diet	control diet	1	1	3	control	17	4	10	2013-02-14	Individual 4	1	6	2	6	2	2013-02-25	Individual 4	0.3233	0	0	0	0
control diet	1	control	Control diet	control diet	control diet	1	1	3	control	17	4	11	2013-02-14	Individual 4	1	5	1	6	2	2013-02-25	Individual 4	0.3638	0	0	0	0
control diet	1	control	Control diet	control diet	control diet	1	1	3	control	17	4	12	2013-02-14	Individual 4	1	6	2	6	2	2013-02-25	Individual 4				1	0
control diet	1	control	Control diet	control diet	control diet	1	1	3	control	17	4	13	2013-02-14	Individual 4	1	7	3	6	2	2013-02-25	Individual 4	0.4007	1	0	0	0
control diet	1	control	Control diet	control diet	control diet	1	1	3	control	17	4	14	2013-02-14	Individual 4	1	8	4	6	2	2013-02-25	Individual 4	0.3504	0	0	0	0
control diet	1	control	Control diet	control diet	control diet	1	1	3	control	17	4	15	2013-02-14	Individual 4	1	7	3	6	2	2013-02-25	Individual 4	0.4618	0	0	0	0
control diet	1	control	Control diet	control diet	control diet	1	1	3	control	17	4	16	2013-02-14	Individual 4	1	8	4	6	2	2013-02-25	Individual 4	0.1868	0	0	0	0
control diet	1	control	Control diet	control diet	control diet	1	1	3	control	19	1	25	2013-02-14	Individual 2	2	4	1	10	3	2013-02-25	Individual 2	0.3974	1	0	0	0
control diet	1	control	Control diet	control diet	control diet	1	1	3	control	19	1	26	2013-02-14	Individual 2	2	3	2	10	3	2013-02-25	Individual 2	0.3935	1	0	0	0
control diet	1	control	Control diet	control diet	control diet	1	1	3	control	19	1	27	2013-02-14	Individual 2	2	4	1	10	3	2013-02-25	Individual 2	0.3542	1	0	0	0
control diet	1	control	Control diet	control diet	control diet	1	1	3	control	19	1	28	2013-02-14	Individual 2	2	3	2	10	3	2013-02-25	Individual 2	0.4235	1	0	0	0
control diet	1	control	Control diet	control diet	control diet	1	1	3	control	19	1	29	2013-02-14	Individual 2	2	2	3	10	3	2013-02-25	Individual 2	0.3404	1	0	0	0
control diet	1	control	Control diet	control diet	control diet	1	1	3	control	19	1	30	2013-02-14	Individual 2	2	1	4	10	3	2013-02-25	Individual 2	0.3325	1	0	0	0
control diet	1	control	Control diet	control diet	control diet	1	1	3	control	19	1	31	2013-02-14	Individual 2	2	2	3	10	3	2013-02-25	Individual 2	0.3171	1	0	0	0
control diet	1	control	Control diet	control diet	control diet	1	1	3	control	19	1	32	2013-02-14	Individual 2	2	1	4	10	3	2013-02-25	Individual 2	0.3893	0	0	0	0
control diet	1	control	Control diet	control diet	control diet	1	1	3	control	22	4	9	2013-02-14	Individual 4	4	5	1	7	1	2013-02-25	Individual 4	0.3742	0	0	0	0
control diet	1	control	Control diet	control diet	control diet	1	1	3	control	22	4	10	2013-02-14	Individual 4	4	6	2	7	1	2013-02-25	Individual 4	0.3441	0	0	0	0
control diet	1	control	Control diet	control diet	control diet	1	1	3	control	22	4	11	2013-02-14	Individual 4	4	5	1	7	1	2013-02-25	Individual 4	0.3646	1	0	0	0
control diet	1	control	Control diet	control diet	control diet	1	1	3	control	22	4	12	2013-02-14	Individual 4	4	6	2	7	1	2013-02-25	Individual 4	0.4056	0	0	0	0
control diet	1	control	Control diet	control diet	control diet	1	1	3	control	22	4	13	2013-02-14	Individual 4	4	7	3	7	1	2013-02-25	Individual 4	0.4313	0	0	0	0
control diet	1	control	Control diet	control diet	control diet	1	1	3	control	22	4	14	2013-02-14	Individual 4	4	8	4	7	1	2013-02-25	Individual 4	0.339	0	0	0	0
control diet	1	control	Control diet	control diet	control diet	1	1	3	control	22	4	15	2013-02-14	Individual 4	4	7	3	7	1	2013-02-25	Individual 4	0.3462	0	0	0	0
control diet	1	control	Control diet	control diet	control diet	1	1	3	control	22	4	16	2013-02-14	Individual 4	4	8	4	7	1	2013-02-25	Individual 4	0.432	1	0	0	0
control diet	1	control	Control diet	control diet	control diet	1	1	3	control	23	2	17	2013-02-14	Individual 4	5	8	4	3	5	2013-02-25	Individual 4	0.2861	0	0	0	0
control diet	1	control	Control diet	control diet	control diet	1	1	3	control	23	2	18	2013-02-14	Individual 4	5	7	3	3	5	2013-02-25	Individual 4				1	0
control diet	1	control	Control diet	control diet	control diet	1	1	3	control	23	2	19	2013-02-14	Individual 4	5	8	4	3	5	2013-02-25	Individual 4	0.3813	0	0	0	0
control diet	1	control	Control diet	control diet	control diet	1	1	3	control	23	2	20	2013-02-14	Individual 4	5	7	3	3	5	2013-02-25	Individual 4	0.3712	0	0	0	0
control diet	1	control	Control diet	control diet	control diet	1	1	3	control	23	2	21	2013-02-14	Individual 4	5	6	2	3	5	2013-02-25	Individual 4	0.3912	0	0	0	0
control diet	1	control	Control diet	control diet	control diet	1	1	3	control	23	2	22	2013-02-14	Individual 4	5	5	1	3	5	2013-02-25	Individual 4	0.4066	0	0	0	0
control diet	1	control	Control diet	control diet	control diet	1	1	3	control	23	2	23	2013-02-14	Individual 4	5	6	2	3	5	2013-02-25	Individual 4	0.3994	0	0	0	0
control diet	1	control	Control diet	control diet	control diet	1	1	3	control	23	2	24	2013-02-14	Individual 4	5	5	1	3	5	2013-02-25	Individual 4	0.3556	0	0	0	0
control diet	1	control	Control diet	control diet	control diet	1	1	3	control	24	2	17	2013-02-14	Individual 2	5	8	4	11	4	2013-02-25	Individual 8	0.3989	1	0	0	0
control diet	1	control	Control diet	control diet	control diet	1	1	3	control	24	2	18	2013-02-14	Individual 2	5	7	3	11	4	2013-02-25	Individual 8	0.3807	0	0	0	0
control diet	1	control	Control diet	control diet	control diet	1	1	3	control	24	2	19	2013-02-14	Individual 2	5	8	4	11	4	2013-02-25	Individual 8	0.3364	1	0	0	0
control diet	1	control	Control diet	control diet	control diet	1	1	3	control	24	2	20	2013-02-14	Individual 2	5	7	3	11	4	2013-02-25	Individual 8	0.3547	1	0	0	0
control diet	1	control	Control diet	control diet	control diet	1	1	3	control	24	2	21	2013-02-14	Individual 2	5	6	2	11	4	2013-02-25	Individual 8	0.427	0	0	0	0
control diet	1	control	Control diet	control diet	control diet	1	1	3	control	24	2	22	2013-02-14	Individual 2	5	5	1	11	4	2013-02-25	Individual 8	0.3957	0	0	0	0
control diet	1	control	Control diet	control diet	control diet	1	1	3	control	24	2	23	2013-02-14	Individual 2	5	6	2	11	4	2013-02-25	Individual 8	0.4229	1	0	0	0
control diet	1	control	Control diet	control diet	control diet	1	1	3	control	24	2	24	2013-02-14	Individual 2	5	5	1	11	4	2013-02-25	Individual 8	0.3766	1	0	0	0
control diet	1	control	Control diet	control diet	control diet	1	1	4	control	25	4	9	2013-02-14	Individual 4	1	5	1	8	1	2013-02-25	Individual 4	0.3538	1	0	0	0
control diet	1	control	Control diet	control diet	control diet	1	1	4	control	25	4	10	2013-02-14	Individual 4	1	6	2	8	1	2013-02-25	Individual 4	0.4395	0	0	0	0
control diet	1	control	Control diet	control diet	control diet	1	1	4	control	25	4	11	2013-02-14	Individual 4	1	5	1	8	1	2013-02-25	Individual 4	0.3842	1	0	0	0
control diet	1	control	Control diet	control diet	control diet	1	1	4	control	25	4	12	2013-02-14	Individual 4	1	6	2	8	1	2013-02-25	Individual 4				1	0
control diet	1	control	Control diet	control diet	control diet	1	1	4	control	25	4	13	2013-02-14	Individual 4	1	7	3	8	1	2013-02-25	Individual 4	0.3727	1	0	0	0
control diet	1	control	Control diet	control diet	control diet	1	1	4	control	25	4	14	2013-02-14	Individual 4	1	8	4	8	1	2013-02-25	Individual 4	0.3488	1	0	0	0
control diet	1	control	Control diet	control diet	control diet	1	1	4	control	25	4	15	2013-02-14	Individual 4	1	7	3	8	1	2013-02-25	Individual 4	0.3856	1	0	0	0
control diet	1	control	Control diet	control diet	control diet	1	1	4	control	25	4	16	2013-02-14	Individual 4	1	8	4	8	1	2013-02-25	Individual 4	0.3445	1	0	0	0
control diet	1	control	Control diet	control diet	control diet	1	1	4	control	27	1	25	2013-02-14	Individual 2	2	4	1	12	5	2013-02-25	Individual 2	0.3677	0	0	0	0
control diet	1	control	Control diet	control diet	control diet	1	1	4	control	27	1	26	2013-02-14	Individual 2	2	3	2	12	5	2013-02-25	Individual 2	0.357	0	0	0	0
control diet	1	control	Control diet	control diet	control diet	1	1	4	control	27	1	27	2013-02-14	Individual 2	2	4	1	12	5	2013-02-25	Individual 2	0.4098	1	0	0	0
control diet	1	control	Control diet	control diet	control diet	1	1	4	control	27	1	28	2013-02-14	Individual 2	2	3	2	12	5	2013-02-25	Individual 2	0.3842	0	0	0	0
control diet	1	control	Control diet	control diet	control diet	1	1	4	control	27	1	29	2013-02-14	Individual 2	2	2	3	12	5	2013-02-25	Individual 2	0.3509	0	0	0	0
control diet	1	control	Control diet	control diet	control diet	1	1	4	control	27	1	30	2013-02-14	Individual 2	2	1	4	12	5	2013-02-25	Individual 2	0.3632	0	0	0	0
control diet	1	control	Control diet	control diet	control diet	1	1	4	control	27	1	31	2013-02-14	Individual 2	2	2	3	12	5	2013-02-25	Individual 2	0.3608	0	0	0	0
control diet	1	control	Control diet	control diet	control diet	1	1	4	control	27	1	32	2013-02-14	Individual 2	2	1	4	12	5	2013-02-25	Individual 2	0.3881	0	0	0	0
control diet	1	control	Control diet	control diet	control diet	1	1	4	control	28	2	17	2013-02-14	Individual 4	3	8	4	7	1	2013-02-25	Individual 2	0.3977	0	0	0	0
control diet	1	control	Control diet	control diet	control diet	1	1	4	control	28	2	18	2013-02-14	Individual 4	3	7	3	7	1	2013-02-25	Individual 2	0.3599	1	0	0	0
control diet	1	control	Control diet	control diet	control diet	1	1	4	control	28	2	19	2013-02-14	Individual 4	3	8	4	7	1	2013-02-25	Individual 2	0.3741	0	0	0	0
control diet	1	control	Control diet	control diet	control diet	1	1	4	control	28	2	20	2013-02-14	Individual 4	3	7	3	7	1	2013-02-25	Individual 2	0.3644	0	0	0	0
control diet	1	control	Control diet	control diet	control diet	1	1	4	control	28	2	21	2013-02-14	Individual 4	3	6	2	7	1	2013-02-25	Individual 2	0.3525	0	0	0	0
control diet	1	control	Control diet	control diet	control diet	1	1	4	control	28	2	22	2013-02-14	Individual 4	3	5	1	7	1	2013-02-25	Individual 2	0.4119	0	0	0	0
control diet	1	control	Control diet	control diet	control diet	1	1	4	control	28	2	23	2013-02-14	Individual 4	3	6	2	7	1	2013-02-25	Individual 2	0.377	0	0	0	0
control diet	1	control	Control diet	control diet	control diet	1	1	4	control	28	2	24	2013-02-14	Individual 4	3	5	1	7	1	2013-02-25	Individual 2	0.377	0	0	0	0
control diet	1	control	Control diet	control diet	control diet	1	1	4	control	29	3	1	2013-02-14	Individual 4	4	1	4	1	7	2013-02-25	Individual 4	0.3748	0	0	0	0
control diet	1	control	Control diet	control diet	control diet	1	1	4	control	29	3	2	2013-02-14	Individual 4	4	2	3	1	7	2013-02-25	Individual 4	0.3797	0	0	0	0
control diet	1	control	Control diet	control diet	control diet	1	1	4	control	29	3	3	2013-02-14	Individual 4	4	1	4	1	7	2013-02-25	Individual 4	0.4012	0	0	0	0
control diet	1	control	Control diet	control diet	control diet	1	1	4	control	29	3	4	2013-02-14	Individual 4	4	2	3	1	7	2013-02-25	Individual 4	0.2577	0	0	0	0
control diet	1	control	Control diet	control diet	control diet	1	1	4	control	29	3	5	2013-02-14	Individual 4	4	3	2	1	7	2013-02-25	Individual 4	0.3829	0	0	0	0
control diet	1	control	Control diet	control diet	control diet	1	1	4	control	29	3	6	2013-02-14	Individual 4	4	4	1	1	7	2013-02-25	Individual 4	0.4058	0	0	0	0
control diet	1	control	Control diet	control diet	control diet	1	1	4	control	29	3	7	2013-02-14	Individual 4	4	3	2	1	7	2013-02-25	Individual 4	0.3817	0	0	0	0
control diet	1	control	Control diet	control diet	control diet	1	1	4	control	29	3	8	2013-02-14	Individual 4	4	4	1	1	7	2013-02-25	Individual 4	0.3764	0	0	0	0
control diet	1	control	Control diet	control diet	control diet	1	1	4	control	30	4	9	2013-02-14	Individual 2	4	5	1	9	2	2013-02-25	Individual 8	0.3601	1	0	0	0
control diet	1	control	Control diet	control diet	control diet	1	1	4	control	30	4	10	2013-02-14	Individual 2	4	6	2	9	2	2013-02-25	Individual 8	0.4265	1	0	0	0
control diet	1	control	Control diet	control diet	control diet	1	1	4	control	30	4	11	2013-02-14	Individual 2	4	5	1	9	2	2013-02-25	Individual 8	0.3265	1	0	0	0
control diet	1	control	Control diet	control diet	control diet	1	1	4	control	30	4	12	2013-02-14	Individual 2	4	6	2	9	2	2013-02-25	Individual 8	0.3571	0	0	0	0
control diet	1	control	Control diet	control diet	control diet	1	1	4	control	30	4	13	2013-02-14	Individual 2	4	7	3	9	2	2013-02-25	Individual 8	0.3536	1	0	0	0
control diet	1	control	Control diet	control diet	control diet	1	1	4	control	30	4	14	2013-02-14	Individual 2	4	8	4	9	2	2013-02-25	Individual 8	0.3637	1	0	0	0
control diet	1	control	Control diet	control diet	control diet	1	1	4	control	30	4	15	2013-02-14	Individual 2	4	7	3	9	2	2013-02-25	Individual 8	0.441	0	0	0	0
control diet	1	control	Control diet	control diet	control diet	1	1	4	control	30	4	16	2013-02-14	Individual 2	4	8	4	9	2	2013-02-25	Individual 8	0.389	0	0	0	0
control diet	1	control	Control diet	control diet	control diet	1	1	4	control	30	1	25	2013-02-14	Individual 2	4	4	1	10	3	2013-02-25	Individual 8	0.3329	0	0	0	0
control diet	1	control	Control diet	control diet	control diet	1	1	4	control	30	1	26	2013-02-14	Individual 2	4	3	2	10	3	2013-02-25	Individual 8	0.3566	0	0	0	0
control diet	1	control	Control diet	control diet	control diet	1	1	4	control	30	1	27	2013-02-14	Individual 2	4	4	1	10	3	2013-02-25	Individual 8	0.3701	1	0	0	0
control diet	1	control	Control diet	control diet	control diet	1	1	4	control	30	1	28	2013-02-14	Individual 2	4	3	2	10	3	2013-02-25	Individual 8	0.402	1	0	0	0
control diet	1	control	Control diet	control diet	control diet	1	1	4	control	30	1	29	2013-02-14	Individual 2	4	2	3	10	3	2013-02-25	Individual 8	0.4472	0	0	0	0
control diet	1	control	Control diet	control diet	control diet	1	1	4	control	30	1	30	2013-02-14	Individual 2	4	1	4	10	3	2013-02-25	Individual 8	0.3872	0	0	0	0
control diet	1	control	Control diet	control diet	control diet	1	1	4	control	30	1	31	2013-02-14	Individual 2	4	2	3	10	3	2013-02-25	Individual 8	0.3626	0	0	0	0
control diet	1	control	Control diet	control diet	control diet	1	1	4	control	30	1	32	2013-02-14	Individual 2	4	1	4	10	3	2013-02-25	Individual 8	0.3518	0	0	0	0
control diet	1	control	Control diet	control diet	control diet	1	1	4	control	31	2	17	2013-02-14	Individual 2	5	8	4	4	4	2013-02-25	Individual 8	0.3517	0	0	0	0
control diet	1	control	Control diet	control diet	control diet	1	1	4	control	31	2	18	2013-02-14	Individual 2	5	7	3	4	4	2013-02-25	Individual 8	0.3203	0	0	0	0
control diet	1	control	Control diet	control diet	control diet	1	1	4	control	31	2	19	2013-02-14	Individual 2	5	8	4	4	4	2013-02-25	Individual 8	0.3943	0	0	0	0
control diet	1	control	Control diet	control diet	control diet	1	1	4	control	31	2	20	2013-02-14	Individual 2	5	7	3	4	4	2013-02-25	Individual 8	0.3786	0	0	0	0
control diet	1	control	Control diet	control diet	control diet	1	1	4	control	31	2	21	2013-02-14	Individual 2	5	6	2	4	4	2013-02-25	Individual 8	0.3358	0	0	0	0
control diet	1	control	Control diet	control diet	control diet	1	1	4	control	31	2	22	2013-02-14	Individual 2	5	5	1	4	4	2013-02-25	Individual 8	0.4196	0	0	0	0
control diet	1	control	Control diet	control diet	control diet	1	1	4	control	31	2	23	2013-02-14	Individual 2	5	6	2	4	4	2013-02-25	Individual 8	0.3355	0	0	0	0
control diet	1	control	Control diet	control diet	control diet	1	1	4	control	31	2	24	2013-02-14	Individual 2	5	5	1	4	4	2013-02-25	Individual 8	0.3266	0	0	0	0
control diet	1	control	Control diet	control diet	control diet	1	1	4	control	32	2	17	2013-02-14	Individual 4	5	8	4	13	6	2013-02-25	Individual 8	0.35	0	0	0	0
control diet	1	control	Control diet	control diet	control diet	1	1	4	control	32	2	18	2013-02-14	Individual 4	5	7	3	13	6	2013-02-25	Individual 8	0.3651	1	0	0	0
control diet	1	control	Control diet	control diet	control diet	1	1	4	control	32	2	19	2013-02-14	Individual 4	5	8	4	13	6	2013-02-25	Individual 8	0.3667	0	0	0	0
control diet	1	control	Control diet	control diet	control diet	1	1	4	control	32	2	20	2013-02-14	Individual 4	5	7	3	13	6	2013-02-25	Individual 8	0.3497	1	0	0	0
control diet	1	control	Control diet	control diet	control diet	1	1	4	control	32	2	21	2013-02-14	Individual 4	5	6	2	13	6	2013-02-25	Individual 8	0.4121	0	0	0	0
control diet	1	control	Control diet	control diet	control diet	1	1	4	control	32	2	22	2013-02-14	Individual 4	5	5	1	13	6	2013-02-25	Individual 8	0.3827	0	0	0	0
control diet	1	control	Control diet	control diet	control diet	1	1	4	control	32	2	23	2013-02-14	Individual 4	5	6	2	13	6	2013-02-25	Individual 8	0.3556	0	0	0	0
control diet	1	control	Control diet	control diet	control diet	1	1	4	control	32	2	24	2013-02-14	Individual 4	5	5	1	13	6	2013-02-25	Individual 8	0.0851	0	0	0	0
119	2	2301	(GT119 x 91007)F1:2	11SCAA:BURKE:0866:03	(GT119 x SCE34-6D91007)-03	2	1	1	1	1	1	25	2013-02-21	Individual 4	1	4	1	3	5	2013-03-04	Individual 2	0.0202	0	0	0	0
119	2	2301	(GT119 x 91007)F1:2	11SCAA:BURKE:0866:03	(GT119 x SCE34-6D91007)-03	2	1	1	1	1	1	26	2013-02-21	Individual 4	1	3	2	3	5	2013-03-04	Individual 2	0.019	0	0	0	0
119	2	2301	(GT119 x 91007)F1:2	11SCAA:BURKE:0866:03	(GT119 x SCE34-6D91007)-03	2	1	1	1	1	1	27	2013-02-21	Individual 4	1	4	1	3	5	2013-03-04	Individual 2	0.0082	0	0	0	0
119	2	2301	(GT119 x 91007)F1:2	11SCAA:BURKE:0866:03	(GT119 x SCE34-6D91007)-03	2	1	1	1	1	1	28	2013-02-21	Individual 4	1	3	2	3	5	2013-03-04	Individual 2	0.0033	0	1	0	0
119	2	2301	(GT119 x 91007)F1:2	11SCAA:BURKE:0866:03	(GT119 x SCE34-6D91007)-03	2	1	1	1	1	1	29	2013-02-21	Individual 4	1	2	3	3	5	2013-03-04	Individual 2	0.01	0	0	0	0
119	2	2301	(GT119 x 91007)F1:2	11SCAA:BURKE:0866:03	(GT119 x SCE34-6D91007)-03	2	1	1	1	1	1	30	2013-02-21	Individual 4	1	1	4	3	5	2013-03-04	Individual 2	0.0083	0	0	0	0
119	2	2301	(GT119 x 91007)F1:2	11SCAA:BURKE:0866:03	(GT119 x SCE34-6D91007)-03	2	1	1	1	1	1	31	2013-02-21	Individual 4	1	2	3	3	5	2013-03-04	Individual 2	0.0033	0	1	0	0
119	2	2301	(GT119 x 91007)F1:2	11SCAA:BURKE:0866:03	(GT119 x SCE34-6D91007)-03	2	1	1	1	1	1	32	2013-02-21	Individual 4	1	1	4	3	5	2013-03-04	Individual 2	0.0478	0	0	0	0
119	2	2301	(GT119 x 91007)F1:2	11SCAA:BURKE:0866:03	(GT119 x SCE34-6D91007)-03	2	1	1	1	2	3	1	2013-02-21	Individual 2	1	1	4	10	3	2013-03-04	Individual 2	0.0108	0	0	0	0
119	2	2301	(GT119 x 91007)F1:2	11SCAA:BURKE:0866:03	(GT119 x SCE34-6D91007)-03	2	1	1	1	2	3	2	2013-02-21	Individual 2	1	2	3	10	3	2013-03-04	Individual 2	0.0194	0	0	0	0
119	2	2301	(GT119 x 91007)F1:2	11SCAA:BURKE:0866:03	(GT119 x SCE34-6D91007)-03	2	1	1	1	2	3	3	2013-02-21	Individual 2	1	1	4	10	3	2013-03-04	Individual 2	0.0042	0	0	0	0
119	2	2301	(GT119 x 91007)F1:2	11SCAA:BURKE:0866:03	(GT119 x SCE34-6D91007)-03	2	1	1	1	2	3	4	2013-02-21	Individual 2	1	2	3	10	3	2013-03-04	Individual 2	0.0242	0	0	0	0
119	2	2301	(GT119 x 91007)F1:2	11SCAA:BURKE:0866:03	(GT119 x SCE34-6D91007)-03	2	1	1	1	2	3	5	2013-02-21	Individual 2	1	3	2	10	3	2013-03-04	Individual 2	0.0188	0	0	0	0
119	2	2301	(GT119 x 91007)F1:2	11SCAA:BURKE:0866:03	(GT119 x SCE34-6D91007)-03	2	1	1	1	2	3	6	2013-02-21	Individual 2	1	4	1	10	3	2013-03-04	Individual 2	0.1498	0	0	0	0
119	2	2301	(GT119 x 91007)F1:2	11SCAA:BURKE:0866:03	(GT119 x SCE34-6D91007)-03	2	1	1	1	2	3	7	2013-02-21	Individual 2	1	3	2	10	3	2013-03-04	Individual 2				1	0
119	2	2301	(GT119 x 91007)F1:2	11SCAA:BURKE:0866:03	(GT119 x SCE34-6D91007)-03	2	1	1	1	2	3	8	2013-02-21	Individual 2	1	4	1	10	3	2013-03-04	Individual 2	0.0276	0	0	0	0
119	2	2301	(GT119 x 91007)F1:2	11SCAA:BURKE:0866:03	(GT119 x SCE34-6D91007)-03	2	1	1	1	7	1	25	2013-02-21	Individual 4	4	4	1	12	5	2013-03-04	Individual 4	0.0221	0	0	0	0
119	2	2301	(GT119 x 91007)F1:2	11SCAA:BURKE:0866:03	(GT119 x SCE34-6D91007)-03	2	1	1	1	7	1	26	2013-02-21	Individual 4	4	3	2	12	5	2013-03-04	Individual 4	0.0231	0	0	0	0
119	2	2301	(GT119 x 91007)F1:2	11SCAA:BURKE:0866:03	(GT119 x SCE34-6D91007)-03	2	1	1	1	7	1	27	2013-02-21	Individual 4	4	4	1	12	5	2013-03-04	Individual 4	0.0169	0	0	0	0
119	2	2301	(GT119 x 91007)F1:2	11SCAA:BURKE:0866:03	(GT119 x SCE34-6D91007)-03	2	1	1	1	7	1	28	2013-02-21	Individual 4	4	3	2	12	5	2013-03-04	Individual 4	0.0219	0	0	0	0
119	2	2301	(GT119 x 91007)F1:2	11SCAA:BURKE:0866:03	(GT119 x SCE34-6D91007)-03	2	1	1	1	7	1	29	2013-02-21	Individual 4	4	2	3	12	5	2013-03-04	Individual 4	0.008	0	0	0	0
119	2	2301	(GT119 x 91007)F1:2	11SCAA:BURKE:0866:03	(GT119 x SCE34-6D91007)-03	2	1	1	1	7	1	30	2013-02-21	Individual 4	4	1	4	12	5	2013-03-04	Individual 4	0.0142	0	0	0	0
119	2	2301	(GT119 x 91007)F1:2	11SCAA:BURKE:0866:03	(GT119 x SCE34-6D91007)-03	2	1	1	1	7	1	31	2013-02-21	Individual 4	4	2	3	12	5	2013-03-04	Individual 4	0.0107	0	0	0	0
119	2	2301	(GT119 x 91007)F1:2	11SCAA:BURKE:0866:03	(GT119 x SCE34-6D91007)-03	2	1	1	1	7	1	32	2013-02-21	Individual 4	4	1	4	12	5	2013-03-04	Individual 4	0.1394	0	0	0	0
Mo17	2	2303	Experimental check genotype	53953	Mo17	2	1	1	2	1	2	17	2013-02-21	Individual 4	1	8	4	3	5	2013-03-04	Individual 2	0.0028	0	1	0	0
Mo17	2	2303	Experimental check genotype	53953	Mo17	2	1	1	2	1	2	18	2013-02-21	Individual 4	1	7	3	3	5	2013-03-04	Individual 2	0.2099	0	0	0	0
Mo17	2	2303	Experimental check genotype	53953	Mo17	2	1	1	2	1	2	19	2013-02-21	Individual 4	1	8	4	3	5	2013-03-04	Individual 2	0.1805	0	0	0	0
Mo17	2	2303	Experimental check genotype	53953	Mo17	2	1	1	2	1	2	20	2013-02-21	Individual 4	1	7	3	3	5	2013-03-04	Individual 2					1
Mo17	2	2303	Experimental check genotype	53953	Mo17	2	1	1	2	1	2	21	2013-02-21	Individual 4	1	6	2	3	5	2013-03-04	Individual 2	0.1368	0	0	0	0
Mo17	2	2303	Experimental check genotype	53953	Mo17	2	1	1	2	1	2	22	2013-02-21	Individual 4	1	5	1	3	5	2013-03-04	Individual 2	0.1883	0	0	0	0
Mo17	2	2303	Experimental check genotype	53953	Mo17	2	1	1	2	1	2	23	2013-02-21	Individual 4	1	6	2	3	5	2013-03-04	Individual 2	0.4752	0	0	0	0
Mo17	2	2303	Experimental check genotype	53953	Mo17	2	1	1	2	1	2	24	2013-02-21	Individual 4	1	5	1	3	5	2013-03-04	Individual 2	0.1191	0	0	0	0
Mo17	2	2303	Experimental check genotype	53953	Mo17	2	1	1	2	6	2	17	2013-02-21	Individual 4	4	8	4	4	4	2013-03-04	Individual 4	0.5194	0	0	0	0
Mo17	2	2303	Experimental check genotype	53953	Mo17	2	1	1	2	6	2	18	2013-02-21	Individual 4	4	7	3	4	4	2013-03-04	Individual 4	0.1265	0	0	0	0
Mo17	2	2303	Experimental check genotype	53953	Mo17	2	1	1	2	6	2	19	2013-02-21	Individual 4	4	8	4	4	4	2013-03-04	Individual 4	0.1063	0	0	0	0
Mo17	2	2303	Experimental check genotype	53953	Mo17	2	1	1	2	6	2	20	2013-02-21	Individual 4	4	7	3	4	4	2013-03-04	Individual 4					1
Mo17	2	2303	Experimental check genotype	53953	Mo17	2	1	1	2	6	2	21	2013-02-21	Individual 4	4	6	2	4	4	2013-03-04	Individual 4				1	0
Mo17	2	2303	Experimental check genotype	53953	Mo17	2	1	1	2	6	2	22	2013-02-21	Individual 4	4	5	1	4	4	2013-03-04	Individual 4	0.2781	0	0	0	0
Mo17	2	2303	Experimental check genotype	53953	Mo17	2	1	1	2	6	2	23	2013-02-21	Individual 4	4	6	2	4	4	2013-03-04	Individual 4	0.0099	0	0	0	0
Mo17	2	2303	Experimental check genotype	53953	Mo17	2	1	1	2	6	2	24	2013-02-21	Individual 4	4	5	1	4	4	2013-03-04	Individual 4	0.0234	0	0	0	0
Mo17	2	2303	Experimental check genotype	53953	Mo17	2	1	1	2	8	4	9	2013-02-21	Individual 4	5	5	1	6	2	2013-03-04	Individual 4	0.0584	0	0	0	0
Mo17	2	2303	Experimental check genotype	53953	Mo17	2	1	1	2	8	4	10	2013-02-21	Individual 4	5	6	2	6	2	2013-03-04	Individual 4	0.4947	0	0	0	0
Mo17	2	2303	Experimental check genotype	53953	Mo17	2	1	1	2	8	4	11	2013-02-21	Individual 4	5	5	1	6	2	2013-03-04	Individual 4	0.4102	0	0	0	0
Mo17	2	2303	Experimental check genotype	53953	Mo17	2	1	1	2	8	4	12	2013-02-21	Individual 4	5	6	2	6	2	2013-03-04	Individual 4	0.4679	0	0	0	0
Mo17	2	2303	Experimental check genotype	53953	Mo17	2	1	1	2	8	4	13	2013-02-21	Individual 4	5	7	3	6	2	2013-03-04	Individual 4					1
Mo17	2	2303	Experimental check genotype	53953	Mo17	2	1	1	2	8	4	14	2013-02-21	Individual 4	5	8	4	6	2	2013-03-04	Individual 4	0.4127	0	0	0	0
Mo17	2	2303	Experimental check genotype	53953	Mo17	2	1	1	2	8	4	15	2013-02-21	Individual 4	5	7	3	6	2	2013-03-04	Individual 4	0.2611	0	0	0	0
Mo17	2	2303	Experimental check genotype	53953	Mo17	2	1	1	2	8	4	16	2013-02-21	Individual 4	5	8	4	6	2	2013-03-04	Individual 4	0.4458	0	0	0	0
137	2	2305	(GT119 x 91007)F1:2	11SCAA:BURKE:0869:04	(GT119 x SCE34-6D91007)-04	2	1	1	3	3	4	9	2013-02-21	Individual 4	2	5	1	5	3	2013-03-04	Individual 2	0.3498	0	0	0	0
137	2	2305	(GT119 x 91007)F1:2	11SCAA:BURKE:0869:04	(GT119 x SCE34-6D91007)-04	2	1	1	3	3	4	10	2013-02-21	Individual 4	2	6	2	5	3	2013-03-04	Individual 2	0.1363	0	0	0	0
137	2	2305	(GT119 x 91007)F1:2	11SCAA:BURKE:0869:04	(GT119 x SCE34-6D91007)-04	2	1	1	3	3	4	11	2013-02-21	Individual 4	2	5	1	5	3	2013-03-04	Individual 2	0.1744	0	0	0	0
137	2	2305	(GT119 x 91007)F1:2	11SCAA:BURKE:0869:04	(GT119 x SCE34-6D91007)-04	2	1	1	3	3	4	12	2013-02-21	Individual 4	2	6	2	5	3	2013-03-04	Individual 2	0.0423	0	0	0	0
137	2	2305	(GT119 x 91007)F1:2	11SCAA:BURKE:0869:04	(GT119 x SCE34-6D91007)-04	2	1	1	3	3	4	13	2013-02-21	Individual 4	2	7	3	5	3	2013-03-04	Individual 2	0.2855	0	0	0	0
137	2	2305	(GT119 x 91007)F1:2	11SCAA:BURKE:0869:04	(GT119 x SCE34-6D91007)-04	2	1	1	3	3	4	14	2013-02-21	Individual 4	2	8	4	5	3	2013-03-04	Individual 2	0.1031	0	0	0	0
137	2	2305	(GT119 x 91007)F1:2	11SCAA:BURKE:0869:04	(GT119 x SCE34-6D91007)-04	2	1	1	3	3	4	15	2013-02-21	Individual 4	2	7	3	5	3	2013-03-04	Individual 2	0.3054	0	0	0	0
137	2	2305	(GT119 x 91007)F1:2	11SCAA:BURKE:0869:04	(GT119 x SCE34-6D91007)-04	2	1	1	3	3	4	16	2013-02-21	Individual 4	2	8	4	5	3	2013-03-04	Individual 2	0.2872	0	0	0	0
137	2	2305	(GT119 x 91007)F1:2	11SCAA:BURKE:0869:04	(GT119 x SCE34-6D91007)-04	2	1	1	3	5	4	9	2013-02-21	Individual 4	3	5	1	8	1	2013-03-04	Individual 8				1	0
137	2	2305	(GT119 x 91007)F1:2	11SCAA:BURKE:0869:04	(GT119 x SCE34-6D91007)-04	2	1	1	3	5	4	10	2013-02-21	Individual 4	3	6	2	8	1	2013-03-04	Individual 8				1	0
137	2	2305	(GT119 x 91007)F1:2	11SCAA:BURKE:0869:04	(GT119 x SCE34-6D91007)-04	2	1	1	3	5	4	11	2013-02-21	Individual 4	3	5	1	8	1	2013-03-04	Individual 8	0.4343	0	0	0	0
137	2	2305	(GT119 x 91007)F1:2	11SCAA:BURKE:0869:04	(GT119 x SCE34-6D91007)-04	2	1	1	3	5	4	12	2013-02-21	Individual 4	3	6	2	8	1	2013-03-04	Individual 8	0.3288	0	0	0	0
137	2	2305	(GT119 x 91007)F1:2	11SCAA:BURKE:0869:04	(GT119 x SCE34-6D91007)-04	2	1	1	3	5	4	13	2013-02-21	Individual 4	3	7	3	8	1	2013-03-04	Individual 8	0.5194	0	0	0	0
137	2	2305	(GT119 x 91007)F1:2	11SCAA:BURKE:0869:04	(GT119 x SCE34-6D91007)-04	2	1	1	3	5	4	14	2013-02-21	Individual 4	3	8	4	8	1	2013-03-04	Individual 8	0.2248	0	0	0	0
137	2	2305	(GT119 x 91007)F1:2	11SCAA:BURKE:0869:04	(GT119 x SCE34-6D91007)-04	2	1	1	3	5	4	15	2013-02-21	Individual 4	3	7	3	8	1	2013-03-04	Individual 8	0.5921	0	0	0	0
137	2	2305	(GT119 x 91007)F1:2	11SCAA:BURKE:0869:04	(GT119 x SCE34-6D91007)-04	2	1	1	3	5	4	16	2013-02-21	Individual 4	3	8	4	8	1	2013-03-04	Individual 8	0.5455	0	0	0	0
137	2	2305	(GT119 x 91007)F1:2	11SCAA:BURKE:0869:04	(GT119 x SCE34-6D91007)-04	2	1	1	3	8	1	25	2013-02-21	Individual 4	5	4	1	7	1	2013-03-04	Individual 4	0.0133	0	0	0	0
137	2	2305	(GT119 x 91007)F1:2	11SCAA:BURKE:0869:04	(GT119 x SCE34-6D91007)-04	2	1	1	3	8	1	26	2013-02-21	Individual 4	5	3	2	7	1	2013-03-04	Individual 4	0.1259	0	0	0	0
137	2	2305	(GT119 x 91007)F1:2	11SCAA:BURKE:0869:04	(GT119 x SCE34-6D91007)-04	2	1	1	3	8	1	27	2013-02-21	Individual 4	5	4	1	7	1	2013-03-04	Individual 4	0.1078	0	0	0	0
137	2	2305	(GT119 x 91007)F1:2	11SCAA:BURKE:0869:04	(GT119 x SCE34-6D91007)-04	2	1	1	3	8	1	28	2013-02-21	Individual 4	5	3	2	7	1	2013-03-04	Individual 4	0.3098	0	0	0	0
137	2	2305	(GT119 x 91007)F1:2	11SCAA:BURKE:0869:04	(GT119 x SCE34-6D91007)-04	2	1	1	3	8	1	29	2013-02-21	Individual 4	5	2	3	7	1	2013-03-04	Individual 4	0.4009	0	0	0	0
137	2	2305	(GT119 x 91007)F1:2	11SCAA:BURKE:0869:04	(GT119 x SCE34-6D91007)-04	2	1	1	3	8	1	30	2013-02-21	Individual 4	5	1	4	7	1	2013-03-04	Individual 4	0.1321	0	0	0	0
137	2	2305	(GT119 x 91007)F1:2	11SCAA:BURKE:0869:04	(GT119 x SCE34-6D91007)-04	2	1	1	3	8	1	31	2013-02-21	Individual 4	5	2	3	7	1	2013-03-04	Individual 4				1	0
137	2	2305	(GT119 x 91007)F1:2	11SCAA:BURKE:0869:04	(GT119 x SCE34-6D91007)-04	2	1	1	3	8	1	32	2013-02-21	Individual 4	5	1	4	7	1	2013-03-04	Individual 4	0.1152	0	0	0	0
134	2	2309	(GT119 x 91007)F1:2	11SCAA:BURKE:0869:01	(GT119 x SCE34-6D91007)-01	2	1	1	4	2	2	17	2013-02-21	Individual 2	1	8	4	11	4	2013-03-04	Individual 2	0.1699	0	0	0	0
134	2	2309	(GT119 x 91007)F1:2	11SCAA:BURKE:0869:01	(GT119 x SCE34-6D91007)-01	2	1	1	4	2	2	18	2013-02-21	Individual 2	1	7	3	11	4	2013-03-04	Individual 2	0.0337	0	0	0	0
134	2	2309	(GT119 x 91007)F1:2	11SCAA:BURKE:0869:01	(GT119 x SCE34-6D91007)-01	2	1	1	4	2	2	19	2013-02-21	Individual 2	1	8	4	11	4	2013-03-04	Individual 2	0.1132	0	0	0	0
134	2	2309	(GT119 x 91007)F1:2	11SCAA:BURKE:0869:01	(GT119 x SCE34-6D91007)-01	2	1	1	4	2	2	20	2013-02-21	Individual 2	1	7	3	11	4	2013-03-04	Individual 2	0.0724	0	0	0	0
134	2	2309	(GT119 x 91007)F1:2	11SCAA:BURKE:0869:01	(GT119 x SCE34-6D91007)-01	2	1	1	4	2	2	21	2013-02-21	Individual 2	1	6	2	11	4	2013-03-04	Individual 2	0.032	0	0	0	0
134	2	2309	(GT119 x 91007)F1:2	11SCAA:BURKE:0869:01	(GT119 x SCE34-6D91007)-01	2	1	1	4	2	2	22	2013-02-21	Individual 2	1	5	1	11	4	2013-03-04	Individual 2	0.0379	0	0	0	0
134	2	2309	(GT119 x 91007)F1:2	11SCAA:BURKE:0869:01	(GT119 x SCE34-6D91007)-01	2	1	1	4	2	2	23	2013-02-21	Individual 2	1	6	2	11	4	2013-03-04	Individual 2	0.0161	0	0	0	0
134	2	2309	(GT119 x 91007)F1:2	11SCAA:BURKE:0869:01	(GT119 x SCE34-6D91007)-01	2	1	1	4	2	2	24	2013-02-21	Individual 2	1	5	1	11	4	2013-03-04	Individual 2	0.0075	0	0	0	0
134	2	2309	(GT119 x 91007)F1:2	11SCAA:BURKE:0869:01	(GT119 x SCE34-6D91007)-01	2	1	1	4	4	4	9	2013-02-21	Individual 4	2	5	1	13	6	2013-03-04	Individual 8	0.1645	0	0	0	0
134	2	2309	(GT119 x 91007)F1:2	11SCAA:BURKE:0869:01	(GT119 x SCE34-6D91007)-01	2	1	1	4	4	4	10	2013-02-21	Individual 4	2	6	2	13	6	2013-03-04	Individual 8	0.1214	0	0	0	0
134	2	2309	(GT119 x 91007)F1:2	11SCAA:BURKE:0869:01	(GT119 x SCE34-6D91007)-01	2	1	1	4	4	4	11	2013-02-21	Individual 4	2	5	1	13	6	2013-03-04	Individual 8	0.0865	0	0	0	0
134	2	2309	(GT119 x 91007)F1:2	11SCAA:BURKE:0869:01	(GT119 x SCE34-6D91007)-01	2	1	1	4	4	4	12	2013-02-21	Individual 4	2	6	2	13	6	2013-03-04	Individual 8	0.3442	0	0	0	0
134	2	2309	(GT119 x 91007)F1:2	11SCAA:BURKE:0869:01	(GT119 x SCE34-6D91007)-01	2	1	1	4	4	4	13	2013-02-21	Individual 4	2	7	3	13	6	2013-03-04	Individual 8	0.0524	0	0	0	0
134	2	2309	(GT119 x 91007)F1:2	11SCAA:BURKE:0869:01	(GT119 x SCE34-6D91007)-01	2	1	1	4	4	4	14	2013-02-21	Individual 4	2	8	4	13	6	2013-03-04	Individual 8	0.0748	0	0	0	0
134	2	2309	(GT119 x 91007)F1:2	11SCAA:BURKE:0869:01	(GT119 x SCE34-6D91007)-01	2	1	1	4	4	4	15	2013-02-21	Individual 4	2	7	3	13	6	2013-03-04	Individual 8	0.0635	0	0	0	0
134	2	2309	(GT119 x 91007)F1:2	11SCAA:BURKE:0869:01	(GT119 x SCE34-6D91007)-01	2	1	1	4	4	4	16	2013-02-21	Individual 4	2	8	4	13	6	2013-03-04	Individual 8	0.0748	0	0	0	0
134	2	2309	(GT119 x 91007)F1:2	11SCAA:BURKE:0869:01	(GT119 x SCE34-6D91007)-01	2	1	1	4	7	4	9	2013-02-21	Individual 4	4	5	1	11	4	2013-03-04	Individual 4	0.0155	0	0	0	0
134	2	2309	(GT119 x 91007)F1:2	11SCAA:BURKE:0869:01	(GT119 x SCE34-6D91007)-01	2	1	1	4	7	4	10	2013-02-21	Individual 4	4	6	2	11	4	2013-03-04	Individual 4	0.0268	0	0	0	0
134	2	2309	(GT119 x 91007)F1:2	11SCAA:BURKE:0869:01	(GT119 x SCE34-6D91007)-01	2	1	1	4	7	4	11	2013-02-21	Individual 4	4	5	1	11	4	2013-03-04	Individual 4	0.0331	0	0	0	0
134	2	2309	(GT119 x 91007)F1:2	11SCAA:BURKE:0869:01	(GT119 x SCE34-6D91007)-01	2	1	1	4	7	4	12	2013-02-21	Individual 4	4	6	2	11	4	2013-03-04	Individual 4	0.0364	0	0	0	0
134	2	2309	(GT119 x 91007)F1:2	11SCAA:BURKE:0869:01	(GT119 x SCE34-6D91007)-01	2	1	1	4	7	4	13	2013-02-21	Individual 4	4	7	3	11	4	2013-03-04	Individual 4	0.0561	0	0	0	0
134	2	2309	(GT119 x 91007)F1:2	11SCAA:BURKE:0869:01	(GT119 x SCE34-6D91007)-01	2	1	1	4	7	4	14	2013-02-21	Individual 4	4	8	4	11	4	2013-03-04	Individual 4	0.0108	0	0	0	0
134	2	2309	(GT119 x 91007)F1:2	11SCAA:BURKE:0869:01	(GT119 x SCE34-6D91007)-01	2	1	1	4	7	4	15	2013-02-21	Individual 4	4	7	3	11	4	2013-03-04	Individual 4	0.1196	0	0	0	0
134	2	2309	(GT119 x 91007)F1:2	11SCAA:BURKE:0869:01	(GT119 x SCE34-6D91007)-01	2	1	1	4	7	4	16	2013-02-21	Individual 4	4	8	4	11	4	2013-03-04	Individual 4	0.0632	0	0	0	0
128	2	2311	(GT119 x 91007)F1:2	11SCAA:BURKE:0867:06	(GT119 x SCE34-6D91007)-06	2	1	1	5	2	4	9	2013-02-21	Individual 2	1	5	1	10	3	2013-03-04	Individual 2	0.3246	0	0	0	0
128	2	2311	(GT119 x 91007)F1:2	11SCAA:BURKE:0867:06	(GT119 x SCE34-6D91007)-06	2	1	1	5	2	4	10	2013-02-21	Individual 2	1	6	2	10	3	2013-03-04	Individual 2	0.4315	0	0	0	0
128	2	2311	(GT119 x 91007)F1:2	11SCAA:BURKE:0867:06	(GT119 x SCE34-6D91007)-06	2	1	1	5	2	4	11	2013-02-21	Individual 2	1	5	1	10	3	2013-03-04	Individual 2	0.3632	0	0	0	0
128	2	2311	(GT119 x 91007)F1:2	11SCAA:BURKE:0867:06	(GT119 x SCE34-6D91007)-06	2	1	1	5	2	4	12	2013-02-21	Individual 2	1	6	2	10	3	2013-03-04	Individual 2	0.3468	0	0	0	0
128	2	2311	(GT119 x 91007)F1:2	11SCAA:BURKE:0867:06	(GT119 x SCE34-6D91007)-06	2	1	1	5	2	4	13	2013-02-21	Individual 2	1	7	3	10	3	2013-03-04	Individual 2	0.3667	0	0	0	0
128	2	2311	(GT119 x 91007)F1:2	11SCAA:BURKE:0867:06	(GT119 x SCE34-6D91007)-06	2	1	1	5	2	4	14	2013-02-21	Individual 2	1	8	4	10	3	2013-03-04	Individual 2	0.3722	1	0	0	0
128	2	2311	(GT119 x 91007)F1:2	11SCAA:BURKE:0867:06	(GT119 x SCE34-6D91007)-06	2	1	1	5	2	4	15	2013-02-21	Individual 2	1	7	3	10	3	2013-03-04	Individual 2	0.348	1	0	0	0
128	2	2311	(GT119 x 91007)F1:2	11SCAA:BURKE:0867:06	(GT119 x SCE34-6D91007)-06	2	1	1	5	2	4	16	2013-02-21	Individual 2	1	8	4	10	3	2013-03-04	Individual 2	0.3152	1	0	0	0
128	2	2311	(GT119 x 91007)F1:2	11SCAA:BURKE:0867:06	(GT119 x SCE34-6D91007)-06	2	1	1	5	3	2	17	2013-02-21	Individual 4	2	8	4	6	2	2013-03-04	Individual 2	0.4084	0	0	0	0
128	2	2311	(GT119 x 91007)F1:2	11SCAA:BURKE:0867:06	(GT119 x SCE34-6D91007)-06	2	1	1	5	3	2	18	2013-02-21	Individual 4	2	7	3	6	2	2013-03-04	Individual 2	0.3556	0	0	0	0
128	2	2311	(GT119 x 91007)F1:2	11SCAA:BURKE:0867:06	(GT119 x SCE34-6D91007)-06	2	1	1	5	3	2	19	2013-02-21	Individual 4	2	8	4	6	2	2013-03-04	Individual 2	0.452	0	0	0	0
128	2	2311	(GT119 x 91007)F1:2	11SCAA:BURKE:0867:06	(GT119 x SCE34-6D91007)-06	2	1	1	5	3	2	20	2013-02-21	Individual 4	2	7	3	6	2	2013-03-04	Individual 2	0.441	0	0	0	0
128	2	2311	(GT119 x 91007)F1:2	11SCAA:BURKE:0867:06	(GT119 x SCE34-6D91007)-06	2	1	1	5	3	2	21	2013-02-21	Individual 4	2	6	2	6	2	2013-03-04	Individual 2	0.3169	0	0	0	0
128	2	2311	(GT119 x 91007)F1:2	11SCAA:BURKE:0867:06	(GT119 x SCE34-6D91007)-06	2	1	1	5	3	2	22	2013-02-21	Individual 4	2	5	1	6	2	2013-03-04	Individual 2	0.016	0	1	0	0
128	2	2311	(GT119 x 91007)F1:2	11SCAA:BURKE:0867:06	(GT119 x SCE34-6D91007)-06	2	1	1	5	3	2	23	2013-02-21	Individual 4	2	6	2	6	2	2013-03-04	Individual 2	0.4264	0	0	0	0
128	2	2311	(GT119 x 91007)F1:2	11SCAA:BURKE:0867:06	(GT119 x SCE34-6D91007)-06	2	1	1	5	3	2	24	2013-02-21	Individual 4	2	5	1	6	2	2013-03-04	Individual 2	0.3814	0	0	0	0
128	2	2311	(GT119 x 91007)F1:2	11SCAA:BURKE:0867:06	(GT119 x SCE34-6D91007)-06	2	1	1	5	5	1	25	2013-02-21	Individual 4	3	4	1	9	2	2013-03-04	Individual 8	0.5547	0	0	0	0
128	2	2311	(GT119 x 91007)F1:2	11SCAA:BURKE:0867:06	(GT119 x SCE34-6D91007)-06	2	1	1	5	5	1	26	2013-02-21	Individual 4	3	3	2	9	2	2013-03-04	Individual 8	0.3633	0	0	0	0
128	2	2311	(GT119 x 91007)F1:2	11SCAA:BURKE:0867:06	(GT119 x SCE34-6D91007)-06	2	1	1	5	5	1	27	2013-02-21	Individual 4	3	4	1	9	2	2013-03-04	Individual 8	0.3493	0	0	0	0
128	2	2311	(GT119 x 91007)F1:2	11SCAA:BURKE:0867:06	(GT119 x SCE34-6D91007)-06	2	1	1	5	5	1	28	2013-02-21	Individual 4	3	3	2	9	2	2013-03-04	Individual 8	0.3724	0	0	0	0
128	2	2311	(GT119 x 91007)F1:2	11SCAA:BURKE:0867:06	(GT119 x SCE34-6D91007)-06	2	1	1	5	5	1	29	2013-02-21	Individual 4	3	2	3	9	2	2013-03-04	Individual 8	0.5033	0	0	0	0
128	2	2311	(GT119 x 91007)F1:2	11SCAA:BURKE:0867:06	(GT119 x SCE34-6D91007)-06	2	1	1	5	5	1	30	2013-02-21	Individual 4	3	1	4	9	2	2013-03-04	Individual 8	0.4662	0	0	0	0
128	2	2311	(GT119 x 91007)F1:2	11SCAA:BURKE:0867:06	(GT119 x SCE34-6D91007)-06	2	1	1	5	5	1	31	2013-02-21	Individual 4	3	2	3	9	2	2013-03-04	Individual 8	0.3248	0	0	0	0
128	2	2311	(GT119 x 91007)F1:2	11SCAA:BURKE:0867:06	(GT119 x SCE34-6D91007)-06	2	1	1	5	5	1	32	2013-02-21	Individual 4	3	1	4	9	2	2013-03-04	Individual 8	0.3965	0	0	0	0
110	2	2313	(GT119 x 91007)F1:2	11SCAA:BURKE:0865:02	(GT119 x SCE34-6D91007)-02	2	1	1	6	1	3	1	2013-02-21	Individual 4	1	1	4	2	6	2013-03-04	Individual 2	0.5871	0	0	0	0
110	2	2313	(GT119 x 91007)F1:2	11SCAA:BURKE:0865:02	(GT119 x SCE34-6D91007)-02	2	1	1	6	1	3	2	2013-02-21	Individual 4	1	2	3	2	6	2013-03-04	Individual 2	0.0606	0	0	0	0
110	2	2313	(GT119 x 91007)F1:2	11SCAA:BURKE:0865:02	(GT119 x SCE34-6D91007)-02	2	1	1	6	1	3	3	2013-02-21	Individual 4	1	1	4	2	6	2013-03-04	Individual 2	0.4269	0	0	0	0
110	2	2313	(GT119 x 91007)F1:2	11SCAA:BURKE:0865:02	(GT119 x SCE34-6D91007)-02	2	1	1	6	1	3	4	2013-02-21	Individual 4	1	2	3	2	6	2013-03-04	Individual 2	0.1484	0	0	0	0
110	2	2313	(GT119 x 91007)F1:2	11SCAA:BURKE:0865:02	(GT119 x SCE34-6D91007)-02	2	1	1	6	1	3	5	2013-02-21	Individual 4	1	3	2	2	6	2013-03-04	Individual 2	0.0437	0	0	0	0
110	2	2313	(GT119 x 91007)F1:2	11SCAA:BURKE:0865:02	(GT119 x SCE34-6D91007)-02	2	1	1	6	1	3	6	2013-02-21	Individual 4	1	4	1	2	6	2013-03-04	Individual 2	0.1291	0	0	0	0
110	2	2313	(GT119 x 91007)F1:2	11SCAA:BURKE:0865:02	(GT119 x SCE34-6D91007)-02	2	1	1	6	1	3	7	2013-02-21	Individual 4	1	3	2	2	6	2013-03-04	Individual 2	0.0987	0	0	0	0
110	2	2313	(GT119 x 91007)F1:2	11SCAA:BURKE:0865:02	(GT119 x SCE34-6D91007)-02	2	1	1	6	1	3	8	2013-02-21	Individual 4	1	4	1	2	6	2013-03-04	Individual 2	0.3741	0	0	0	0
110	2	2313	(GT119 x 91007)F1:2	11SCAA:BURKE:0865:02	(GT119 x SCE34-6D91007)-02	2	1	1	6	4	1	25	2013-02-21	Individual 4	2	4	1	14	7	2013-03-04	Individual 8	0.6006	0	0	0	0
110	2	2313	(GT119 x 91007)F1:2	11SCAA:BURKE:0865:02	(GT119 x SCE34-6D91007)-02	2	1	1	6	4	1	26	2013-02-21	Individual 4	2	3	2	14	7	2013-03-04	Individual 8				1	0
110	2	2313	(GT119 x 91007)F1:2	11SCAA:BURKE:0865:02	(GT119 x SCE34-6D91007)-02	2	1	1	6	4	1	27	2013-02-21	Individual 4	2	4	1	14	7	2013-03-04	Individual 8	0.4143	0	0	0	0
110	2	2313	(GT119 x 91007)F1:2	11SCAA:BURKE:0865:02	(GT119 x SCE34-6D91007)-02	2	1	1	6	4	1	28	2013-02-21	Individual 4	2	3	2	14	7	2013-03-04	Individual 8	0.5959	0	0	0	0
110	2	2313	(GT119 x 91007)F1:2	11SCAA:BURKE:0865:02	(GT119 x SCE34-6D91007)-02	2	1	1	6	4	1	29	2013-02-21	Individual 4	2	2	3	14	7	2013-03-04	Individual 8	0.1149	0	0	0	0
110	2	2313	(GT119 x 91007)F1:2	11SCAA:BURKE:0865:02	(GT119 x SCE34-6D91007)-02	2	1	1	6	4	1	30	2013-02-21	Individual 4	2	1	4	14	7	2013-03-04	Individual 8				1	0
110	2	2313	(GT119 x 91007)F1:2	11SCAA:BURKE:0865:02	(GT119 x SCE34-6D91007)-02	2	1	1	6	4	1	31	2013-02-21	Individual 4	2	2	3	14	7	2013-03-04	Individual 8	0.5274	0	0	0	0
110	2	2313	(GT119 x 91007)F1:2	11SCAA:BURKE:0865:02	(GT119 x SCE34-6D91007)-02	2	1	1	6	4	1	32	2013-02-21	Individual 4	2	1	4	14	7	2013-03-04	Individual 8				1	0
110	2	2313	(GT119 x 91007)F1:2	11SCAA:BURKE:0865:02	(GT119 x SCE34-6D91007)-02	2	1	1	6	6	3	1	2013-02-21	Individual 4	4	1	4	3	5	2013-03-04	Individual 4	0.0435	0	0	0	0
110	2	2313	(GT119 x 91007)F1:2	11SCAA:BURKE:0865:02	(GT119 x SCE34-6D91007)-02	2	1	1	6	6	3	2	2013-02-21	Individual 4	4	2	3	3	5	2013-03-04	Individual 4	0.2304	0	0	0	0
110	2	2313	(GT119 x 91007)F1:2	11SCAA:BURKE:0865:02	(GT119 x SCE34-6D91007)-02	2	1	1	6	6	3	3	2013-02-21	Individual 4	4	1	4	3	5	2013-03-04	Individual 4	0.5741	0	0	0	0
110	2	2313	(GT119 x 91007)F1:2	11SCAA:BURKE:0865:02	(GT119 x SCE34-6D91007)-02	2	1	1	6	6	3	4	2013-02-21	Individual 4	4	2	3	3	5	2013-03-04	Individual 4	0.4061	0	0	0	0
110	2	2313	(GT119 x 91007)F1:2	11SCAA:BURKE:0865:02	(GT119 x SCE34-6D91007)-02	2	1	1	6	6	3	5	2013-02-21	Individual 4	4	3	2	3	5	2013-03-04	Individual 4	0.5648	0	0	0	0
110	2	2313	(GT119 x 91007)F1:2	11SCAA:BURKE:0865:02	(GT119 x SCE34-6D91007)-02	2	1	1	6	6	3	6	2013-02-21	Individual 4	4	4	1	3	5	2013-03-04	Individual 4	0.5715	0	0	0	0
110	2	2313	(GT119 x 91007)F1:2	11SCAA:BURKE:0865:02	(GT119 x SCE34-6D91007)-02	2	1	1	6	6	3	7	2013-02-21	Individual 4	4	3	2	3	5	2013-03-04	Individual 4	0.2283	0	0	0	0
110	2	2313	(GT119 x 91007)F1:2	11SCAA:BURKE:0865:02	(GT119 x SCE34-6D91007)-02	2	1	1	6	6	3	8	2013-02-21	Individual 4	4	4	1	3	5	2013-03-04	Individual 4				1	0
116	2	2315	(GT119 x 91007)F1:2	11SCAA:BURKE:0865:10	(GT119 x SCE34-6D91007)-10	2	1	1	7	3	3	1	2013-02-21	Individual 4	2	1	4	5	3	2013-03-04	Individual 2	0.0656	0	0	0	0
116	2	2315	(GT119 x 91007)F1:2	11SCAA:BURKE:0865:10	(GT119 x SCE34-6D91007)-10	2	1	1	7	3	3	2	2013-02-21	Individual 4	2	2	3	5	3	2013-03-04	Individual 2	0.2638	0	0	0	0
116	2	2315	(GT119 x 91007)F1:2	11SCAA:BURKE:0865:10	(GT119 x SCE34-6D91007)-10	2	1	1	7	3	3	3	2013-02-21	Individual 4	2	1	4	5	3	2013-03-04	Individual 2	0.5132	0	0	0	0
116	2	2315	(GT119 x 91007)F1:2	11SCAA:BURKE:0865:10	(GT119 x SCE34-6D91007)-10	2	1	1	7	3	3	4	2013-02-21	Individual 4	2	2	3	5	3	2013-03-04	Individual 2				1	0
116	2	2315	(GT119 x 91007)F1:2	11SCAA:BURKE:0865:10	(GT119 x SCE34-6D91007)-10	2	1	1	7	3	3	5	2013-02-21	Individual 4	2	3	2	5	3	2013-03-04	Individual 2	0.0278	0	0	0	0
116	2	2315	(GT119 x 91007)F1:2	11SCAA:BURKE:0865:10	(GT119 x SCE34-6D91007)-10	2	1	1	7	3	3	6	2013-02-21	Individual 4	2	4	1	5	3	2013-03-04	Individual 2	0.0514	0	0	0	0
116	2	2315	(GT119 x 91007)F1:2	11SCAA:BURKE:0865:10	(GT119 x SCE34-6D91007)-10	2	1	1	7	3	3	7	2013-02-21	Individual 4	2	3	2	5	3	2013-03-04	Individual 2				1	0
116	2	2315	(GT119 x 91007)F1:2	11SCAA:BURKE:0865:10	(GT119 x SCE34-6D91007)-10	2	1	1	7	3	3	8	2013-02-21	Individual 4	2	4	1	5	3	2013-03-04	Individual 2	0.1032	0	0	0	0
116	2	2315	(GT119 x 91007)F1:2	11SCAA:BURKE:0865:10	(GT119 x SCE34-6D91007)-10	2	1	1	7	5	2	17	2013-02-21	Individual 4	3	8	4	9	2	2013-03-04	Individual 8				1	0
116	2	2315	(GT119 x 91007)F1:2	11SCAA:BURKE:0865:10	(GT119 x SCE34-6D91007)-10	2	1	1	7	5	2	18	2013-02-21	Individual 4	3	7	3	9	2	2013-03-04	Individual 8				1	0
116	2	2315	(GT119 x 91007)F1:2	11SCAA:BURKE:0865:10	(GT119 x SCE34-6D91007)-10	2	1	1	7	5	2	19	2013-02-21	Individual 4	3	8	4	9	2	2013-03-04	Individual 8	0.6643	0	0	0	0
116	2	2315	(GT119 x 91007)F1:2	11SCAA:BURKE:0865:10	(GT119 x SCE34-6D91007)-10	2	1	1	7	5	2	20	2013-02-21	Individual 4	3	7	3	9	2	2013-03-04	Individual 8	0.2016	0	0	0	0
116	2	2315	(GT119 x 91007)F1:2	11SCAA:BURKE:0865:10	(GT119 x SCE34-6D91007)-10	2	1	1	7	5	2	21	2013-02-21	Individual 4	3	6	2	9	2	2013-03-04	Individual 8	0.4846	0	0	0	0
116	2	2315	(GT119 x 91007)F1:2	11SCAA:BURKE:0865:10	(GT119 x SCE34-6D91007)-10	2	1	1	7	5	2	22	2013-02-21	Individual 4	3	5	1	9	2	2013-03-04	Individual 8	0.0518	0	0	0	0
116	2	2315	(GT119 x 91007)F1:2	11SCAA:BURKE:0865:10	(GT119 x SCE34-6D91007)-10	2	1	1	7	5	2	23	2013-02-21	Individual 4	3	6	2	9	2	2013-03-04	Individual 8	0.04	0	0	0	0
116	2	2315	(GT119 x 91007)F1:2	11SCAA:BURKE:0865:10	(GT119 x SCE34-6D91007)-10	2	1	1	7	5	2	24	2013-02-21	Individual 4	3	5	1	9	2	2013-03-04	Individual 8				1	0
116	2	2315	(GT119 x 91007)F1:2	11SCAA:BURKE:0865:10	(GT119 x SCE34-6D91007)-10	2	1	1	7	8	3	1	2013-02-21	Individual 4	5	1	4	6	2	2013-03-04	Individual 4	0.1873	0	0	0	0
116	2	2315	(GT119 x 91007)F1:2	11SCAA:BURKE:0865:10	(GT119 x SCE34-6D91007)-10	2	1	1	7	8	3	2	2013-02-21	Individual 4	5	2	3	6	2	2013-03-04	Individual 4	0.0521	0	0	0	0
116	2	2315	(GT119 x 91007)F1:2	11SCAA:BURKE:0865:10	(GT119 x SCE34-6D91007)-10	2	1	1	7	8	3	3	2013-02-21	Individual 4	5	1	4	6	2	2013-03-04	Individual 4	0.0159	0	0	0	0
116	2	2315	(GT119 x 91007)F1:2	11SCAA:BURKE:0865:10	(GT119 x SCE34-6D91007)-10	2	1	1	7	8	3	4	2013-02-21	Individual 4	5	2	3	6	2	2013-03-04	Individual 4	0.2022	0	0	0	0
116	2	2315	(GT119 x 91007)F1:2	11SCAA:BURKE:0865:10	(GT119 x SCE34-6D91007)-10	2	1	1	7	8	3	5	2013-02-21	Individual 4	5	3	2	6	2	2013-03-04	Individual 4	0.2535	0	0	0	0
116	2	2315	(GT119 x 91007)F1:2	11SCAA:BURKE:0865:10	(GT119 x SCE34-6D91007)-10	2	1	1	7	8	3	6	2013-02-21	Individual 4	5	4	1	6	2	2013-03-04	Individual 4	0.3073	0	0	0	0
116	2	2315	(GT119 x 91007)F1:2	11SCAA:BURKE:0865:10	(GT119 x SCE34-6D91007)-10	2	1	1	7	8	3	7	2013-02-21	Individual 4	5	3	2	6	2	2013-03-04	Individual 4	0.06	0	0	0	0
116	2	2315	(GT119 x 91007)F1:2	11SCAA:BURKE:0865:10	(GT119 x SCE34-6D91007)-10	2	1	1	7	8	3	8	2013-02-21	Individual 4	5	4	1	6	2	2013-03-04	Individual 4	0.0956	0	0	0	0
140	2	2317	(GT119 x 91007)F1:2	11SCAA:BURKE:0870:01	(GT119 x SCE34-6D91007)-01	2	1	1	8	2	1	25	2013-02-21	Individual 2	1	4	1	11	4	2013-03-04	Individual 2	0.4758	0	0	0	0
140	2	2317	(GT119 x 91007)F1:2	11SCAA:BURKE:0870:01	(GT119 x SCE34-6D91007)-01	2	1	1	8	2	1	26	2013-02-21	Individual 2	1	3	2	11	4	2013-03-04	Individual 2	0.1173	0	0	0	0
140	2	2317	(GT119 x 91007)F1:2	11SCAA:BURKE:0870:01	(GT119 x SCE34-6D91007)-01	2	1	1	8	2	1	27	2013-02-21	Individual 2	1	4	1	11	4	2013-03-04	Individual 2	0.653	0	0	0	0
140	2	2317	(GT119 x 91007)F1:2	11SCAA:BURKE:0870:01	(GT119 x SCE34-6D91007)-01	2	1	1	8	2	1	28	2013-02-21	Individual 2	1	3	2	11	4	2013-03-04	Individual 2	0.5028	0	0	0	0
140	2	2317	(GT119 x 91007)F1:2	11SCAA:BURKE:0870:01	(GT119 x SCE34-6D91007)-01	2	1	1	8	2	1	29	2013-02-21	Individual 2	1	2	3	11	4	2013-03-04	Individual 2	0.1097	0	0	0	0
140	2	2317	(GT119 x 91007)F1:2	11SCAA:BURKE:0870:01	(GT119 x SCE34-6D91007)-01	2	1	1	8	2	1	30	2013-02-21	Individual 2	1	1	4	11	4	2013-03-04	Individual 2	0.0363	0	0	0	0
140	2	2317	(GT119 x 91007)F1:2	11SCAA:BURKE:0870:01	(GT119 x SCE34-6D91007)-01	2	1	1	8	2	1	31	2013-02-21	Individual 2	1	2	3	11	4	2013-03-04	Individual 2	0.3098	0	0	0	0
140	2	2317	(GT119 x 91007)F1:2	11SCAA:BURKE:0870:01	(GT119 x SCE34-6D91007)-01	2	1	1	8	2	1	32	2013-02-21	Individual 2	1	1	4	11	4	2013-03-04	Individual 2	0.421	0	0	0	0
140	2	2317	(GT119 x 91007)F1:2	11SCAA:BURKE:0870:01	(GT119 x SCE34-6D91007)-01	2	1	1	8	4	3	1	2013-02-21	Individual 4	2	1	4	13	6	2013-03-04	Individual 8	0.4789	0	0	0	0
140	2	2317	(GT119 x 91007)F1:2	11SCAA:BURKE:0870:01	(GT119 x SCE34-6D91007)-01	2	1	1	8	4	3	2	2013-02-21	Individual 4	2	2	3	13	6	2013-03-04	Individual 8	0.4233	0	0	0	0
140	2	2317	(GT119 x 91007)F1:2	11SCAA:BURKE:0870:01	(GT119 x SCE34-6D91007)-01	2	1	1	8	4	3	3	2013-02-21	Individual 4	2	1	4	13	6	2013-03-04	Individual 8	0.445	0	0	0	0
140	2	2317	(GT119 x 91007)F1:2	11SCAA:BURKE:0870:01	(GT119 x SCE34-6D91007)-01	2	1	1	8	4	3	4	2013-02-21	Individual 4	2	2	3	13	6	2013-03-04	Individual 8	0.3936	0	0	0	0
140	2	2317	(GT119 x 91007)F1:2	11SCAA:BURKE:0870:01	(GT119 x SCE34-6D91007)-01	2	1	1	8	4	3	5	2013-02-21	Individual 4	2	3	2	13	6	2013-03-04	Individual 8	0.3235	0	0	0	0
140	2	2317	(GT119 x 91007)F1:2	11SCAA:BURKE:0870:01	(GT119 x SCE34-6D91007)-01	2	1	1	8	4	3	6	2013-02-21	Individual 4	2	4	1	13	6	2013-03-04	Individual 8	0.2634	0	0	0	0
140	2	2317	(GT119 x 91007)F1:2	11SCAA:BURKE:0870:01	(GT119 x SCE34-6D91007)-01	2	1	1	8	4	3	7	2013-02-21	Individual 4	2	3	2	13	6	2013-03-04	Individual 8	0.377	0	0	0	0
140	2	2317	(GT119 x 91007)F1:2	11SCAA:BURKE:0870:01	(GT119 x SCE34-6D91007)-01	2	1	1	8	4	3	8	2013-02-21	Individual 4	2	4	1	13	6	2013-03-04	Individual 8	0.4596	0	0	0	0
140	2	2317	(GT119 x 91007)F1:2	11SCAA:BURKE:0870:01	(GT119 x SCE34-6D91007)-01	2	1	1	8	7	3	1	2013-02-21	Individual 4	4	1	4	11	4	2013-03-04	Individual 4	0.1843	0	0	0	0
140	2	2317	(GT119 x 91007)F1:2	11SCAA:BURKE:0870:01	(GT119 x SCE34-6D91007)-01	2	1	1	8	7	3	2	2013-02-21	Individual 4	4	2	3	11	4	2013-03-04	Individual 4	0.4433	0	0	0	0
140	2	2317	(GT119 x 91007)F1:2	11SCAA:BURKE:0870:01	(GT119 x SCE34-6D91007)-01	2	1	1	8	7	3	3	2013-02-21	Individual 4	4	1	4	11	4	2013-03-04	Individual 4	0.2656	0	0	0	0
140	2	2317	(GT119 x 91007)F1:2	11SCAA:BURKE:0870:01	(GT119 x SCE34-6D91007)-01	2	1	1	8	7	3	4	2013-02-21	Individual 4	4	2	3	11	4	2013-03-04	Individual 4	0.4034	0	0	0	0
140	2	2317	(GT119 x 91007)F1:2	11SCAA:BURKE:0870:01	(GT119 x SCE34-6D91007)-01	2	1	1	8	7	3	5	2013-02-21	Individual 4	4	3	2	11	4	2013-03-04	Individual 4				1	0
140	2	2317	(GT119 x 91007)F1:2	11SCAA:BURKE:0870:01	(GT119 x SCE34-6D91007)-01	2	1	1	8	7	3	6	2013-02-21	Individual 4	4	4	1	11	4	2013-03-04	Individual 4	0.5861	0	0	0	0
140	2	2317	(GT119 x 91007)F1:2	11SCAA:BURKE:0870:01	(GT119 x SCE34-6D91007)-01	2	1	1	8	7	3	7	2013-02-21	Individual 4	4	3	2	11	4	2013-03-04	Individual 4	0.4525	0	0	0	0
140	2	2317	(GT119 x 91007)F1:2	11SCAA:BURKE:0870:01	(GT119 x SCE34-6D91007)-01	2	1	1	8	7	3	8	2013-02-21	Individual 4	4	4	1	11	4	2013-03-04	Individual 4	0.479	0	0	0	0
B97	2	2319	Experimental check genotype	11SCAA:BURKE:0826-0845	B97	2	1	1	9	4	2	17	2013-02-21	Individual 4	2	8	4	14	7	2013-03-04	Individual 8					1
B97	2	2319	Experimental check genotype	11SCAA:BURKE:0826-0845	B97	2	1	1	9	4	2	18	2013-02-21	Individual 4	2	7	3	14	7	2013-03-04	Individual 8	0.3102	0	0	0	0
B97	2	2319	Experimental check genotype	11SCAA:BURKE:0826-0845	B97	2	1	1	9	4	2	19	2013-02-21	Individual 4	2	8	4	14	7	2013-03-04	Individual 8					1
B97	2	2319	Experimental check genotype	11SCAA:BURKE:0826-0845	B97	2	1	1	9	4	2	20	2013-02-21	Individual 4	2	7	3	14	7	2013-03-04	Individual 8					1
B97	2	2319	Experimental check genotype	11SCAA:BURKE:0826-0845	B97	2	1	1	9	4	2	21	2013-02-21	Individual 4	2	6	2	14	7	2013-03-04	Individual 8	0.3913	0	0	0	0
B97	2	2319	Experimental check genotype	11SCAA:BURKE:0826-0845	B97	2	1	1	9	4	2	22	2013-02-21	Individual 4	2	5	1	14	7	2013-03-04	Individual 8	0.0945	0	0	0	0
B97	2	2319	Experimental check genotype	11SCAA:BURKE:0826-0845	B97	2	1	1	9	4	2	23	2013-02-21	Individual 4	2	6	2	14	7	2013-03-04	Individual 8	0.0424	0	0	0	0
B97	2	2319	Experimental check genotype	11SCAA:BURKE:0826-0845	B97	2	1	1	9	4	2	24	2013-02-21	Individual 4	2	5	1	14	7	2013-03-04	Individual 8	0.1844	0	0	0	0
B97	2	2319	Experimental check genotype	11SCAA:BURKE:0826-0845	B97	2	1	1	9	5	3	1	2013-02-21	Individual 4	3	1	4	8	1	2013-03-04	Individual 8	0.0402	0	0	0	0
B97	2	2319	Experimental check genotype	11SCAA:BURKE:0826-0845	B97	2	1	1	9	5	3	2	2013-02-21	Individual 4	3	2	3	8	1	2013-03-04	Individual 8	0.007	0	0	0	0
B97	2	2319	Experimental check genotype	11SCAA:BURKE:0826-0845	B97	2	1	1	9	5	3	3	2013-02-21	Individual 4	3	1	4	8	1	2013-03-04	Individual 8	0.5198	0	0	0	0
B97	2	2319	Experimental check genotype	11SCAA:BURKE:0826-0845	B97	2	1	1	9	5	3	4	2013-02-21	Individual 4	3	2	3	8	1	2013-03-04	Individual 8	0.0979	0	0	0	0
B97	2	2319	Experimental check genotype	11SCAA:BURKE:0826-0845	B97	2	1	1	9	5	3	5	2013-02-21	Individual 4	3	3	2	8	1	2013-03-04	Individual 8					1
B97	2	2319	Experimental check genotype	11SCAA:BURKE:0826-0845	B97	2	1	1	9	5	3	6	2013-02-21	Individual 4	3	4	1	8	1	2013-03-04	Individual 8					1
B97	2	2319	Experimental check genotype	11SCAA:BURKE:0826-0845	B97	2	1	1	9	5	3	7	2013-02-21	Individual 4	3	3	2	8	1	2013-03-04	Individual 8	0.5795	0	0	0	0
B97	2	2319	Experimental check genotype	11SCAA:BURKE:0826-0845	B97	2	1	1	9	5	3	8	2013-02-21	Individual 4	3	4	1	8	1	2013-03-04	Individual 8					1
B97	2	2319	Experimental check genotype	11SCAA:BURKE:0826-0845	B97	2	1	1	9	6	1	25	2013-02-21	Individual 4	4	4	1	4	4	2013-03-04	Individual 4					1
B97	2	2319	Experimental check genotype	11SCAA:BURKE:0826-0845	B97	2	1	1	9	6	1	26	2013-02-21	Individual 4	4	3	2	4	4	2013-03-04	Individual 4	0.4363	0	0	0	0
B97	2	2319	Experimental check genotype	11SCAA:BURKE:0826-0845	B97	2	1	1	9	6	1	27	2013-02-21	Individual 4	4	4	1	4	4	2013-03-04	Individual 4					1
B97	2	2319	Experimental check genotype	11SCAA:BURKE:0826-0845	B97	2	1	1	9	6	1	28	2013-02-21	Individual 4	4	3	2	4	4	2013-03-04	Individual 4					1
B97	2	2319	Experimental check genotype	11SCAA:BURKE:0826-0845	B97	2	1	1	9	6	1	29	2013-02-21	Individual 4	4	2	3	4	4	2013-03-04	Individual 4	0.0039	0	1	0	0
B97	2	2319	Experimental check genotype	11SCAA:BURKE:0826-0845	B97	2	1	1	9	6	1	30	2013-02-21	Individual 4	4	1	4	4	4	2013-03-04	Individual 4	0.4223	0	0	0	0
B97	2	2319	Experimental check genotype	11SCAA:BURKE:0826-0845	B97	2	1	1	9	6	1	31	2013-02-21	Individual 4	4	2	3	4	4	2013-03-04	Individual 4	0.3558	0	0	0	0
B97	2	2319	Experimental check genotype	11SCAA:BURKE:0826-0845	B97	2	1	1	9	6	1	32	2013-02-21	Individual 4	4	1	4	4	4	2013-03-04	Individual 4	0.3887	0	0	0	0
141	2	2321	(GT119 x 91007)F1:2	11SCAA:BURKE:0870:02	(GT119 x SCE34-6D91007)-02	2	1	2	1	9	1	25	2013-02-21	Individual 2	1	4	1	4	4	2013-03-04	Individual 2	0.0189	0	0	0	0
141	2	2321	(GT119 x 91007)F1:2	11SCAA:BURKE:0870:02	(GT119 x SCE34-6D91007)-02	2	1	2	1	9	1	26	2013-02-21	Individual 2	1	3	2	4	4	2013-03-04	Individual 2	0.0625	0	0	0	0
141	2	2321	(GT119 x 91007)F1:2	11SCAA:BURKE:0870:02	(GT119 x SCE34-6D91007)-02	2	1	2	1	9	1	27	2013-02-21	Individual 2	1	4	1	4	4	2013-03-04	Individual 2	0.2997	0	0	0	0
141	2	2321	(GT119 x 91007)F1:2	11SCAA:BURKE:0870:02	(GT119 x SCE34-6D91007)-02	2	1	2	1	9	1	28	2013-02-21	Individual 2	1	3	2	4	4	2013-03-04	Individual 2					1
141	2	2321	(GT119 x 91007)F1:2	11SCAA:BURKE:0870:02	(GT119 x SCE34-6D91007)-02	2	1	2	1	9	1	29	2013-02-21	Individual 2	1	2	3	4	4	2013-03-04	Individual 2	0.4536	0	0	0	0
141	2	2321	(GT119 x 91007)F1:2	11SCAA:BURKE:0870:02	(GT119 x SCE34-6D91007)-02	2	1	2	1	9	1	30	2013-02-21	Individual 2	1	1	4	4	4	2013-03-04	Individual 2	0.4032	0	0	0	0
141	2	2321	(GT119 x 91007)F1:2	11SCAA:BURKE:0870:02	(GT119 x SCE34-6D91007)-02	2	1	2	1	9	1	31	2013-02-21	Individual 2	1	2	3	4	4	2013-03-04	Individual 2	0.5626	0	0	0	0
141	2	2321	(GT119 x 91007)F1:2	11SCAA:BURKE:0870:02	(GT119 x SCE34-6D91007)-02	2	1	2	1	9	1	32	2013-02-21	Individual 2	1	1	4	4	4	2013-03-04	Individual 2	0.1994	0	0	0	0
141	2	2321	(GT119 x 91007)F1:2	11SCAA:BURKE:0870:02	(GT119 x SCE34-6D91007)-02	2	1	2	1	10	3	1	2013-02-21	Individual 4	1	1	4	12	5	2013-03-04	Individual 2	0.072	0	0	0	0
141	2	2321	(GT119 x 91007)F1:2	11SCAA:BURKE:0870:02	(GT119 x SCE34-6D91007)-02	2	1	2	1	10	3	2	2013-02-21	Individual 4	1	2	3	12	5	2013-03-04	Individual 2	0.1391	0	0	0	0
141	2	2321	(GT119 x 91007)F1:2	11SCAA:BURKE:0870:02	(GT119 x SCE34-6D91007)-02	2	1	2	1	10	3	3	2013-02-21	Individual 4	1	1	4	12	5	2013-03-04	Individual 2	0.4414	0	0	0	0
141	2	2321	(GT119 x 91007)F1:2	11SCAA:BURKE:0870:02	(GT119 x SCE34-6D91007)-02	2	1	2	1	10	3	4	2013-02-21	Individual 4	1	2	3	12	5	2013-03-04	Individual 2	0.5341	0	0	0	0
141	2	2321	(GT119 x 91007)F1:2	11SCAA:BURKE:0870:02	(GT119 x SCE34-6D91007)-02	2	1	2	1	10	3	5	2013-02-21	Individual 4	1	3	2	12	5	2013-03-04	Individual 2	0.4079	0	0	0	0
141	2	2321	(GT119 x 91007)F1:2	11SCAA:BURKE:0870:02	(GT119 x SCE34-6D91007)-02	2	1	2	1	10	3	6	2013-02-21	Individual 4	1	4	1	12	5	2013-03-04	Individual 2	0.4126	0	0	0	0
141	2	2321	(GT119 x 91007)F1:2	11SCAA:BURKE:0870:02	(GT119 x SCE34-6D91007)-02	2	1	2	1	10	3	7	2013-02-21	Individual 4	1	3	2	12	5	2013-03-04	Individual 2	0.0191	0	0	0	0
141	2	2321	(GT119 x 91007)F1:2	11SCAA:BURKE:0870:02	(GT119 x SCE34-6D91007)-02	2	1	2	1	10	3	8	2013-02-21	Individual 4	1	4	1	12	5	2013-03-04	Individual 2	0.3069	0	0	0	0
141	2	2321	(GT119 x 91007)F1:2	11SCAA:BURKE:0870:02	(GT119 x SCE34-6D91007)-02	2	1	2	1	15	1	25	2013-02-21	Individual 5	4	4	1	14	7	2013-03-04	Individual 4	0.4636	0	0	0	0
141	2	2321	(GT119 x 91007)F1:2	11SCAA:BURKE:0870:02	(GT119 x SCE34-6D91007)-02	2	1	2	1	15	1	26	2013-02-21	Individual 5	4	3	2	14	7	2013-03-04	Individual 4	0.405	0	0	0	0
141	2	2321	(GT119 x 91007)F1:2	11SCAA:BURKE:0870:02	(GT119 x SCE34-6D91007)-02	2	1	2	1	15	1	27	2013-02-21	Individual 5	4	4	1	14	7	2013-03-04	Individual 4	0.0335	0	0	0	0
141	2	2321	(GT119 x 91007)F1:2	11SCAA:BURKE:0870:02	(GT119 x SCE34-6D91007)-02	2	1	2	1	15	1	28	2013-02-21	Individual 5	4	3	2	14	7	2013-03-04	Individual 4	0.4904	0	0	0	0
141	2	2321	(GT119 x 91007)F1:2	11SCAA:BURKE:0870:02	(GT119 x SCE34-6D91007)-02	2	1	2	1	15	1	29	2013-02-21	Individual 5	4	2	3	14	7	2013-03-04	Individual 4	0.0151	0	0	0	0
141	2	2321	(GT119 x 91007)F1:2	11SCAA:BURKE:0870:02	(GT119 x SCE34-6D91007)-02	2	1	2	1	15	1	30	2013-02-21	Individual 5	4	1	4	14	7	2013-03-04	Individual 4	0.1925	0	0	0	0
141	2	2321	(GT119 x 91007)F1:2	11SCAA:BURKE:0870:02	(GT119 x SCE34-6D91007)-02	2	1	2	1	15	1	31	2013-02-21	Individual 5	4	2	3	14	7	2013-03-04	Individual 4	0.018	0	0	0	0
141	2	2321	(GT119 x 91007)F1:2	11SCAA:BURKE:0870:02	(GT119 x SCE34-6D91007)-02	2	1	2	1	15	1	32	2013-02-21	Individual 5	4	1	4	14	7	2013-03-04	Individual 4	0.0795	0	0	0	0
122	2	2323	(GT119 x 91007)F1:2	11SCAA:BURKE:0866:06	(GT119 x SCE34-6D91007)-06	2	1	2	2	9	2	17	2013-02-21	Individual 2	1	8	4	4	4	2013-03-04	Individual 2	0.1659	0	0	0	0
122	2	2323	(GT119 x 91007)F1:2	11SCAA:BURKE:0866:06	(GT119 x SCE34-6D91007)-06	2	1	2	2	9	2	18	2013-02-21	Individual 2	1	7	3	4	4	2013-03-04	Individual 2	0.3204	0	0	0	0
122	2	2323	(GT119 x 91007)F1:2	11SCAA:BURKE:0866:06	(GT119 x SCE34-6D91007)-06	2	1	2	2	9	2	19	2013-02-21	Individual 2	1	8	4	4	4	2013-03-04	Individual 2	0.4768	0	0	0	0
122	2	2323	(GT119 x 91007)F1:2	11SCAA:BURKE:0866:06	(GT119 x SCE34-6D91007)-06	2	1	2	2	9	2	20	2013-02-21	Individual 2	1	7	3	4	4	2013-03-04	Individual 2	0.4787	0	0	0	0
122	2	2323	(GT119 x 91007)F1:2	11SCAA:BURKE:0866:06	(GT119 x SCE34-6D91007)-06	2	1	2	2	9	2	21	2013-02-21	Individual 2	1	6	2	4	4	2013-03-04	Individual 2	0.1763	0	0	0	0
122	2	2323	(GT119 x 91007)F1:2	11SCAA:BURKE:0866:06	(GT119 x SCE34-6D91007)-06	2	1	2	2	9	2	22	2013-02-21	Individual 2	1	5	1	4	4	2013-03-04	Individual 2	0.2831	0	0	0	0
122	2	2323	(GT119 x 91007)F1:2	11SCAA:BURKE:0866:06	(GT119 x SCE34-6D91007)-06	2	1	2	2	9	2	23	2013-02-21	Individual 2	1	6	2	4	4	2013-03-04	Individual 2	0.5459	0	0	0	0
122	2	2323	(GT119 x 91007)F1:2	11SCAA:BURKE:0866:06	(GT119 x SCE34-6D91007)-06	2	1	2	2	9	2	24	2013-02-21	Individual 2	1	5	1	4	4	2013-03-04	Individual 2	0.0821	0	0	0	0
122	2	2323	(GT119 x 91007)F1:2	11SCAA:BURKE:0866:06	(GT119 x SCE34-6D91007)-06	2	1	2	2	14	2	17	2013-02-21	Individual 4	4	8	4	6	2	2013-03-04	Individual 4	0.5197	0	0	0	0
122	2	2323	(GT119 x 91007)F1:2	11SCAA:BURKE:0866:06	(GT119 x SCE34-6D91007)-06	2	1	2	2	14	2	18	2013-02-21	Individual 4	4	7	3	6	2	2013-03-04	Individual 4	0.4817	0	0	0	0
122	2	2323	(GT119 x 91007)F1:2	11SCAA:BURKE:0866:06	(GT119 x SCE34-6D91007)-06	2	1	2	2	14	2	19	2013-02-21	Individual 4	4	8	4	6	2	2013-03-04	Individual 4	0.4427	0	0	0	0
122	2	2323	(GT119 x 91007)F1:2	11SCAA:BURKE:0866:06	(GT119 x SCE34-6D91007)-06	2	1	2	2	14	2	20	2013-02-21	Individual 4	4	7	3	6	2	2013-03-04	Individual 4	0.5384	0	0	0	0
122	2	2323	(GT119 x 91007)F1:2	11SCAA:BURKE:0866:06	(GT119 x SCE34-6D91007)-06	2	1	2	2	14	2	21	2013-02-21	Individual 4	4	6	2	6	2	2013-03-04	Individual 4	0.6363	0	0	0	0
122	2	2323	(GT119 x 91007)F1:2	11SCAA:BURKE:0866:06	(GT119 x SCE34-6D91007)-06	2	1	2	2	14	2	22	2013-02-21	Individual 4	4	5	1	6	2	2013-03-04	Individual 4	0.5509	0	0	0	0
122	2	2323	(GT119 x 91007)F1:2	11SCAA:BURKE:0866:06	(GT119 x SCE34-6D91007)-06	2	1	2	2	14	2	23	2013-02-21	Individual 4	4	6	2	6	2	2013-03-04	Individual 4	0.0436	0	0	0	0
122	2	2323	(GT119 x 91007)F1:2	11SCAA:BURKE:0866:06	(GT119 x SCE34-6D91007)-06	2	1	2	2	14	2	24	2013-02-21	Individual 4	4	5	1	6	2	2013-03-04	Individual 4	0.5287	0	0	0	0
122	2	2323	(GT119 x 91007)F1:2	11SCAA:BURKE:0866:06	(GT119 x SCE34-6D91007)-06	2	1	2	2	16	4	9	2013-02-21	Individual 4	5	5	1	8	1	2013-03-04	Individual 4	0.4846	0	0	0	0
122	2	2323	(GT119 x 91007)F1:2	11SCAA:BURKE:0866:06	(GT119 x SCE34-6D91007)-06	2	1	2	2	16	4	10	2013-02-21	Individual 4	5	6	2	8	1	2013-03-04	Individual 4	0.353	0	0	0	0
122	2	2323	(GT119 x 91007)F1:2	11SCAA:BURKE:0866:06	(GT119 x SCE34-6D91007)-06	2	1	2	2	16	4	11	2013-02-21	Individual 4	5	5	1	8	1	2013-03-04	Individual 4	0.5134	0	0	0	0
122	2	2323	(GT119 x 91007)F1:2	11SCAA:BURKE:0866:06	(GT119 x SCE34-6D91007)-06	2	1	2	2	16	4	12	2013-02-21	Individual 4	5	6	2	8	1	2013-03-04	Individual 4	0.4335	0	0	0	0
122	2	2323	(GT119 x 91007)F1:2	11SCAA:BURKE:0866:06	(GT119 x SCE34-6D91007)-06	2	1	2	2	16	4	13	2013-02-21	Individual 4	5	7	3	8	1	2013-03-04	Individual 4	0.4705	0	0	0	0
122	2	2323	(GT119 x 91007)F1:2	11SCAA:BURKE:0866:06	(GT119 x SCE34-6D91007)-06	2	1	2	2	16	4	14	2013-02-21	Individual 4	5	8	4	8	1	2013-03-04	Individual 4	0.3155	0	0	0	0
122	2	2323	(GT119 x 91007)F1:2	11SCAA:BURKE:0866:06	(GT119 x SCE34-6D91007)-06	2	1	2	2	16	4	15	2013-02-21	Individual 4	5	7	3	8	1	2013-03-04	Individual 4	0.134	0	0	0	0
122	2	2323	(GT119 x 91007)F1:2	11SCAA:BURKE:0866:06	(GT119 x SCE34-6D91007)-06	2	1	2	2	16	4	16	2013-02-21	Individual 4	5	8	4	8	1	2013-03-04	Individual 4	0.4899	0	0	0	0
127	2	2325	(GT119 x 91007)F1:2	11SCAA:BURKE:0867:05	(GT119 x SCE34-6D91007)-05	2	1	2	3	11	4	9	2013-02-21	Individual 2	2	5	1	7	1	2013-03-04	Individual 2	0.2914	0	0	0	0
127	2	2325	(GT119 x 91007)F1:2	11SCAA:BURKE:0867:05	(GT119 x SCE34-6D91007)-05	2	1	2	3	11	4	10	2013-02-21	Individual 2	2	6	2	7	1	2013-03-04	Individual 2	0.1443	0	0	0	0
127	2	2325	(GT119 x 91007)F1:2	11SCAA:BURKE:0867:05	(GT119 x SCE34-6D91007)-05	2	1	2	3	11	4	11	2013-02-21	Individual 2	2	5	1	7	1	2013-03-04	Individual 2	0.1699	0	0	0	0
127	2	2325	(GT119 x 91007)F1:2	11SCAA:BURKE:0867:05	(GT119 x SCE34-6D91007)-05	2	1	2	3	11	4	12	2013-02-21	Individual 2	2	6	2	7	1	2013-03-04	Individual 2	0.0258	0	0	0	0
127	2	2325	(GT119 x 91007)F1:2	11SCAA:BURKE:0867:05	(GT119 x SCE34-6D91007)-05	2	1	2	3	11	4	13	2013-02-21	Individual 2	2	7	3	7	1	2013-03-04	Individual 2	0.1076	0	0	0	0
127	2	2325	(GT119 x 91007)F1:2	11SCAA:BURKE:0867:05	(GT119 x SCE34-6D91007)-05	2	1	2	3	11	4	14	2013-02-21	Individual 2	2	8	4	7	1	2013-03-04	Individual 2	0.0197	0	0	0	0
127	2	2325	(GT119 x 91007)F1:2	11SCAA:BURKE:0867:05	(GT119 x SCE34-6D91007)-05	2	1	2	3	11	4	15	2013-02-21	Individual 2	2	7	3	7	1	2013-03-04	Individual 2	0.4762	0	0	0	0
127	2	2325	(GT119 x 91007)F1:2	11SCAA:BURKE:0867:05	(GT119 x SCE34-6D91007)-05	2	1	2	3	11	4	16	2013-02-21	Individual 2	2	8	4	7	1	2013-03-04	Individual 2	0.1025	0	0	0	0
127	2	2325	(GT119 x 91007)F1:2	11SCAA:BURKE:0867:05	(GT119 x SCE34-6D91007)-05	2	1	2	3	13	4	9	2013-02-21	Individual 4	3	5	1	10	3	2013-03-04	Individual 8	0.3836	0	0	0	0
127	2	2325	(GT119 x 91007)F1:2	11SCAA:BURKE:0867:05	(GT119 x SCE34-6D91007)-05	2	1	2	3	13	4	10	2013-02-21	Individual 4	3	6	2	10	3	2013-03-04	Individual 8	0.0308	0	0	0	0
127	2	2325	(GT119 x 91007)F1:2	11SCAA:BURKE:0867:05	(GT119 x SCE34-6D91007)-05	2	1	2	3	13	4	11	2013-02-21	Individual 4	3	5	1	10	3	2013-03-04	Individual 8				1	0
127	2	2325	(GT119 x 91007)F1:2	11SCAA:BURKE:0867:05	(GT119 x SCE34-6D91007)-05	2	1	2	3	13	4	12	2013-02-21	Individual 4	3	6	2	10	3	2013-03-04	Individual 8	0.1246	0	0	0	0
127	2	2325	(GT119 x 91007)F1:2	11SCAA:BURKE:0867:05	(GT119 x SCE34-6D91007)-05	2	1	2	3	13	4	13	2013-02-21	Individual 4	3	7	3	10	3	2013-03-04	Individual 8	0.0449	0	0	0	0
127	2	2325	(GT119 x 91007)F1:2	11SCAA:BURKE:0867:05	(GT119 x SCE34-6D91007)-05	2	1	2	3	13	4	14	2013-02-21	Individual 4	3	8	4	10	3	2013-03-04	Individual 8	0.0286	0	0	0	0
127	2	2325	(GT119 x 91007)F1:2	11SCAA:BURKE:0867:05	(GT119 x SCE34-6D91007)-05	2	1	2	3	13	4	15	2013-02-21	Individual 4	3	7	3	10	3	2013-03-04	Individual 8	0.5676	0	0	0	0
127	2	2325	(GT119 x 91007)F1:2	11SCAA:BURKE:0867:05	(GT119 x SCE34-6D91007)-05	2	1	2	3	13	4	16	2013-02-21	Individual 4	3	8	4	10	3	2013-03-04	Individual 8	0.3563	0	0	0	0
127	2	2325	(GT119 x 91007)F1:2	11SCAA:BURKE:0867:05	(GT119 x SCE34-6D91007)-05	2	1	2	3	16	1	25	2013-02-21	Individual 4	5	4	1	9	2	2013-03-04	Individual 4	0.2224	0	0	0	0
127	2	2325	(GT119 x 91007)F1:2	11SCAA:BURKE:0867:05	(GT119 x SCE34-6D91007)-05	2	1	2	3	16	1	26	2013-02-21	Individual 4	5	3	2	9	2	2013-03-04	Individual 4	0.0666	0	0	0	0
127	2	2325	(GT119 x 91007)F1:2	11SCAA:BURKE:0867:05	(GT119 x SCE34-6D91007)-05	2	1	2	3	16	1	27	2013-02-21	Individual 4	5	4	1	9	2	2013-03-04	Individual 4	0.4236	0	0	0	0
127	2	2325	(GT119 x 91007)F1:2	11SCAA:BURKE:0867:05	(GT119 x SCE34-6D91007)-05	2	1	2	3	16	1	28	2013-02-21	Individual 4	5	3	2	9	2	2013-03-04	Individual 4	0.0955	0	0	0	0
127	2	2325	(GT119 x 91007)F1:2	11SCAA:BURKE:0867:05	(GT119 x SCE34-6D91007)-05	2	1	2	3	16	1	29	2013-02-21	Individual 4	5	2	3	9	2	2013-03-04	Individual 4	0.2117	0	0	0	0
127	2	2325	(GT119 x 91007)F1:2	11SCAA:BURKE:0867:05	(GT119 x SCE34-6D91007)-05	2	1	2	3	16	1	30	2013-02-21	Individual 4	5	1	4	9	2	2013-03-04	Individual 4	0.3048	0	0	0	0
127	2	2325	(GT119 x 91007)F1:2	11SCAA:BURKE:0867:05	(GT119 x SCE34-6D91007)-05	2	1	2	3	16	1	31	2013-02-21	Individual 4	5	2	3	9	2	2013-03-04	Individual 4	0.1098	0	0	0	0
127	2	2325	(GT119 x 91007)F1:2	11SCAA:BURKE:0867:05	(GT119 x SCE34-6D91007)-05	2	1	2	3	16	1	32	2013-02-21	Individual 4	5	1	4	9	2	2013-03-04	Individual 4	0.2047	0	0	0	0
124	2	2327	(GT119 x 91007)F1:2	11SCAA:BURKE:0867:02	(GT119 x SCE34-6D91007)-02	2	1	2	4	10	2	17	2013-02-21	Individual 4	1	8	4	13	6	2013-03-04	Individual 2	0.365	0	0	0	0
124	2	2327	(GT119 x 91007)F1:2	11SCAA:BURKE:0867:02	(GT119 x SCE34-6D91007)-02	2	1	2	4	10	2	18	2013-02-21	Individual 4	1	7	3	13	6	2013-03-04	Individual 2	0.3529	0	0	0	0
124	2	2327	(GT119 x 91007)F1:2	11SCAA:BURKE:0867:02	(GT119 x SCE34-6D91007)-02	2	1	2	4	10	2	19	2013-02-21	Individual 4	1	8	4	13	6	2013-03-04	Individual 2	0.3351	0	0	0	0
124	2	2327	(GT119 x 91007)F1:2	11SCAA:BURKE:0867:02	(GT119 x SCE34-6D91007)-02	2	1	2	4	10	2	20	2013-02-21	Individual 4	1	7	3	13	6	2013-03-04	Individual 2	0.4335	0	0	0	0
124	2	2327	(GT119 x 91007)F1:2	11SCAA:BURKE:0867:02	(GT119 x SCE34-6D91007)-02	2	1	2	4	10	2	21	2013-02-21	Individual 4	1	6	2	13	6	2013-03-04	Individual 2	0.4957	0	0	0	0
124	2	2327	(GT119 x 91007)F1:2	11SCAA:BURKE:0867:02	(GT119 x SCE34-6D91007)-02	2	1	2	4	10	2	22	2013-02-21	Individual 4	1	5	1	13	6	2013-03-04	Individual 2	0.5253	0	0	0	0
124	2	2327	(GT119 x 91007)F1:2	11SCAA:BURKE:0867:02	(GT119 x SCE34-6D91007)-02	2	1	2	4	10	2	23	2013-02-21	Individual 4	1	6	2	13	6	2013-03-04	Individual 2	0.2575	0	0	0	0
124	2	2327	(GT119 x 91007)F1:2	11SCAA:BURKE:0867:02	(GT119 x SCE34-6D91007)-02	2	1	2	4	10	2	24	2013-02-21	Individual 4	1	5	1	13	6	2013-03-04	Individual 2	0.4313	0	0	0	0
124	2	2327	(GT119 x 91007)F1:2	11SCAA:BURKE:0867:02	(GT119 x SCE34-6D91007)-02	2	1	2	4	12	4	9	2013-02-21	Individual 4	3	5	1	2	6	2013-03-04	Individual 8	0.3743	0	0	0	0
124	2	2327	(GT119 x 91007)F1:2	11SCAA:BURKE:0867:02	(GT119 x SCE34-6D91007)-02	2	1	2	4	12	4	10	2013-02-21	Individual 4	3	6	2	2	6	2013-03-04	Individual 8	0.5991	0	0	0	0
124	2	2327	(GT119 x 91007)F1:2	11SCAA:BURKE:0867:02	(GT119 x SCE34-6D91007)-02	2	1	2	4	12	4	11	2013-02-21	Individual 4	3	5	1	2	6	2013-03-04	Individual 8	0.448	0	0	0	0
124	2	2327	(GT119 x 91007)F1:2	11SCAA:BURKE:0867:02	(GT119 x SCE34-6D91007)-02	2	1	2	4	12	4	12	2013-02-21	Individual 4	3	6	2	2	6	2013-03-04	Individual 8	0.387	0	0	0	0
124	2	2327	(GT119 x 91007)F1:2	11SCAA:BURKE:0867:02	(GT119 x SCE34-6D91007)-02	2	1	2	4	12	4	13	2013-02-21	Individual 4	3	7	3	2	6	2013-03-04	Individual 8	0.4963	0	0	0	0
124	2	2327	(GT119 x 91007)F1:2	11SCAA:BURKE:0867:02	(GT119 x SCE34-6D91007)-02	2	1	2	4	12	4	14	2013-02-21	Individual 4	3	8	4	2	6	2013-03-04	Individual 8	0.4523	0	0	0	0
124	2	2327	(GT119 x 91007)F1:2	11SCAA:BURKE:0867:02	(GT119 x SCE34-6D91007)-02	2	1	2	4	12	4	15	2013-02-21	Individual 4	3	7	3	2	6	2013-03-04	Individual 8				1	0
124	2	2327	(GT119 x 91007)F1:2	11SCAA:BURKE:0867:02	(GT119 x SCE34-6D91007)-02	2	1	2	4	12	4	16	2013-02-21	Individual 4	3	8	4	2	6	2013-03-04	Individual 8	0.4418	0	0	0	0
124	2	2327	(GT119 x 91007)F1:2	11SCAA:BURKE:0867:02	(GT119 x SCE34-6D91007)-02	2	1	2	4	15	4	9	2013-02-21	Individual 5	4	5	1	13	6	2013-03-04	Individual 4	0.3254	0	0	0	0
124	2	2327	(GT119 x 91007)F1:2	11SCAA:BURKE:0867:02	(GT119 x SCE34-6D91007)-02	2	1	2	4	15	4	10	2013-02-21	Individual 5	4	6	2	13	6	2013-03-04	Individual 4	0.3526	0	0	0	0
124	2	2327	(GT119 x 91007)F1:2	11SCAA:BURKE:0867:02	(GT119 x SCE34-6D91007)-02	2	1	2	4	15	4	11	2013-02-21	Individual 5	4	5	1	13	6	2013-03-04	Individual 4	0.3981	0	0	0	0
124	2	2327	(GT119 x 91007)F1:2	11SCAA:BURKE:0867:02	(GT119 x SCE34-6D91007)-02	2	1	2	4	15	4	12	2013-02-21	Individual 5	4	6	2	13	6	2013-03-04	Individual 4	0.356	0	0	0	0
124	2	2327	(GT119 x 91007)F1:2	11SCAA:BURKE:0867:02	(GT119 x SCE34-6D91007)-02	2	1	2	4	15	4	13	2013-02-21	Individual 5	4	7	3	13	6	2013-03-04	Individual 4	0.3787	0	0	0	0
124	2	2327	(GT119 x 91007)F1:2	11SCAA:BURKE:0867:02	(GT119 x SCE34-6D91007)-02	2	1	2	4	15	4	14	2013-02-21	Individual 5	4	8	4	13	6	2013-03-04	Individual 4	0.3697	0	0	0	0
124	2	2327	(GT119 x 91007)F1:2	11SCAA:BURKE:0867:02	(GT119 x SCE34-6D91007)-02	2	1	2	4	15	4	15	2013-02-21	Individual 5	4	7	3	13	6	2013-03-04	Individual 4	0.3979	0	0	0	0
124	2	2327	(GT119 x 91007)F1:2	11SCAA:BURKE:0867:02	(GT119 x SCE34-6D91007)-02	2	1	2	4	15	4	16	2013-02-21	Individual 5	4	8	4	13	6	2013-03-04	Individual 4	0.4984	0	0	0	0
129	2	2329	(GT119 x 91007)F1:2	11SCAA:BURKE:0867:07	(GT119 x SCE34-6D91007)-07	2	1	2	5	10	4	9	2013-02-21	Individual 4	1	5	1	12	5	2013-03-04	Individual 2	0.3774	0	0	0	0
129	2	2329	(GT119 x 91007)F1:2	11SCAA:BURKE:0867:07	(GT119 x SCE34-6D91007)-07	2	1	2	5	10	4	10	2013-02-21	Individual 4	1	6	2	12	5	2013-03-04	Individual 2	0.3764	0	0	0	0
129	2	2329	(GT119 x 91007)F1:2	11SCAA:BURKE:0867:07	(GT119 x SCE34-6D91007)-07	2	1	2	5	10	4	11	2013-02-21	Individual 4	1	5	1	12	5	2013-03-04	Individual 2	0.2947	0	0	0	0
129	2	2329	(GT119 x 91007)F1:2	11SCAA:BURKE:0867:07	(GT119 x SCE34-6D91007)-07	2	1	2	5	10	4	12	2013-02-21	Individual 4	1	6	2	12	5	2013-03-04	Individual 2	0.0175	0	1	0	0
129	2	2329	(GT119 x 91007)F1:2	11SCAA:BURKE:0867:07	(GT119 x SCE34-6D91007)-07	2	1	2	5	10	4	13	2013-02-21	Individual 4	1	7	3	12	5	2013-03-04	Individual 2					1
129	2	2329	(GT119 x 91007)F1:2	11SCAA:BURKE:0867:07	(GT119 x SCE34-6D91007)-07	2	1	2	5	10	4	14	2013-02-21	Individual 4	1	8	4	12	5	2013-03-04	Individual 2					1
129	2	2329	(GT119 x 91007)F1:2	11SCAA:BURKE:0867:07	(GT119 x SCE34-6D91007)-07	2	1	2	5	10	4	15	2013-02-21	Individual 4	1	7	3	12	5	2013-03-04	Individual 2					1
129	2	2329	(GT119 x 91007)F1:2	11SCAA:BURKE:0867:07	(GT119 x SCE34-6D91007)-07	2	1	2	5	10	4	16	2013-02-21	Individual 4	1	8	4	12	5	2013-03-04	Individual 2					1
129	2	2329	(GT119 x 91007)F1:2	11SCAA:BURKE:0867:07	(GT119 x SCE34-6D91007)-07	2	1	2	5	11	2	17	2013-02-21	Individual 2	2	8	4	8	1	2013-03-04	Individual 2					1
129	2	2329	(GT119 x 91007)F1:2	11SCAA:BURKE:0867:07	(GT119 x SCE34-6D91007)-07	2	1	2	5	11	2	18	2013-02-21	Individual 2	2	7	3	8	1	2013-03-04	Individual 2					1
129	2	2329	(GT119 x 91007)F1:2	11SCAA:BURKE:0867:07	(GT119 x SCE34-6D91007)-07	2	1	2	5	11	2	19	2013-02-21	Individual 2	2	8	4	8	1	2013-03-04	Individual 2					1
129	2	2329	(GT119 x 91007)F1:2	11SCAA:BURKE:0867:07	(GT119 x SCE34-6D91007)-07	2	1	2	5	11	2	20	2013-02-21	Individual 2	2	7	3	8	1	2013-03-04	Individual 2					1
129	2	2329	(GT119 x 91007)F1:2	11SCAA:BURKE:0867:07	(GT119 x SCE34-6D91007)-07	2	1	2	5	11	2	21	2013-02-21	Individual 2	2	6	2	8	1	2013-03-04	Individual 2					1
129	2	2329	(GT119 x 91007)F1:2	11SCAA:BURKE:0867:07	(GT119 x SCE34-6D91007)-07	2	1	2	5	11	2	22	2013-02-21	Individual 2	2	5	1	8	1	2013-03-04	Individual 2	0.334	0	0	0	0
129	2	2329	(GT119 x 91007)F1:2	11SCAA:BURKE:0867:07	(GT119 x SCE34-6D91007)-07	2	1	2	5	11	2	23	2013-02-21	Individual 2	2	6	2	8	1	2013-03-04	Individual 2	0.3541	0	0	0	0
129	2	2329	(GT119 x 91007)F1:2	11SCAA:BURKE:0867:07	(GT119 x SCE34-6D91007)-07	2	1	2	5	11	2	24	2013-02-21	Individual 2	2	5	1	8	1	2013-03-04	Individual 2	0.4403	0	0	0	0
129	2	2329	(GT119 x 91007)F1:2	11SCAA:BURKE:0867:07	(GT119 x SCE34-6D91007)-07	2	1	2	5	13	1	25	2013-02-21	Individual 4	3	4	1	11	4	2013-03-04	Individual 8					1
129	2	2329	(GT119 x 91007)F1:2	11SCAA:BURKE:0867:07	(GT119 x SCE34-6D91007)-07	2	1	2	5	13	1	26	2013-02-21	Individual 4	3	3	2	11	4	2013-03-04	Individual 8					1
129	2	2329	(GT119 x 91007)F1:2	11SCAA:BURKE:0867:07	(GT119 x SCE34-6D91007)-07	2	1	2	5	13	1	27	2013-02-21	Individual 4	3	4	1	11	4	2013-03-04	Individual 8					1
129	2	2329	(GT119 x 91007)F1:2	11SCAA:BURKE:0867:07	(GT119 x SCE34-6D91007)-07	2	1	2	5	13	1	28	2013-02-21	Individual 4	3	3	2	11	4	2013-03-04	Individual 8					1
129	2	2329	(GT119 x 91007)F1:2	11SCAA:BURKE:0867:07	(GT119 x SCE34-6D91007)-07	2	1	2	5	13	1	29	2013-02-21	Individual 4	3	2	3	11	4	2013-03-04	Individual 8	0.1851	0	0	0	0
129	2	2329	(GT119 x 91007)F1:2	11SCAA:BURKE:0867:07	(GT119 x SCE34-6D91007)-07	2	1	2	5	13	1	30	2013-02-21	Individual 4	3	1	4	11	4	2013-03-04	Individual 8	0.0288	0	0	0	0
129	2	2329	(GT119 x 91007)F1:2	11SCAA:BURKE:0867:07	(GT119 x SCE34-6D91007)-07	2	1	2	5	13	1	31	2013-02-21	Individual 4	3	2	3	11	4	2013-03-04	Individual 8	0.4664	0	0	0	0
129	2	2329	(GT119 x 91007)F1:2	11SCAA:BURKE:0867:07	(GT119 x SCE34-6D91007)-07	2	1	2	5	13	1	32	2013-02-21	Individual 4	3	1	4	11	4	2013-03-04	Individual 8	0.3132	0	0	0	0
123	2	2331	(GT119 x 91007)F1:2	11SCAA:BURKE:0867:01	(GT119 x SCE34-6D91007)-01	2	1	2	6	9	3	1	2013-02-21	Individual 2	1	1	4	5	3	2013-03-04	Individual 2	0.5259	0	0	0	0
123	2	2331	(GT119 x 91007)F1:2	11SCAA:BURKE:0867:01	(GT119 x SCE34-6D91007)-01	2	1	2	6	9	3	2	2013-02-21	Individual 2	1	2	3	5	3	2013-03-04	Individual 2	0.1164	0	0	0	0
123	2	2331	(GT119 x 91007)F1:2	11SCAA:BURKE:0867:01	(GT119 x SCE34-6D91007)-01	2	1	2	6	9	3	3	2013-02-21	Individual 2	1	1	4	5	3	2013-03-04	Individual 2	0.1745	0	0	0	0
123	2	2331	(GT119 x 91007)F1:2	11SCAA:BURKE:0867:01	(GT119 x SCE34-6D91007)-01	2	1	2	6	9	3	4	2013-02-21	Individual 2	1	2	3	5	3	2013-03-04	Individual 2	0.4019	0	0	0	0
123	2	2331	(GT119 x 91007)F1:2	11SCAA:BURKE:0867:01	(GT119 x SCE34-6D91007)-01	2	1	2	6	9	3	5	2013-02-21	Individual 2	1	3	2	5	3	2013-03-04	Individual 2	0.5337	0	0	0	0
123	2	2331	(GT119 x 91007)F1:2	11SCAA:BURKE:0867:01	(GT119 x SCE34-6D91007)-01	2	1	2	6	9	3	6	2013-02-21	Individual 2	1	4	1	5	3	2013-03-04	Individual 2	0.474	0	0	0	0
123	2	2331	(GT119 x 91007)F1:2	11SCAA:BURKE:0867:01	(GT119 x SCE34-6D91007)-01	2	1	2	6	9	3	7	2013-02-21	Individual 2	1	3	2	5	3	2013-03-04	Individual 2	0.0698	0	0	0	0
123	2	2331	(GT119 x 91007)F1:2	11SCAA:BURKE:0867:01	(GT119 x SCE34-6D91007)-01	2	1	2	6	9	3	8	2013-02-21	Individual 2	1	4	1	5	3	2013-03-04	Individual 2	0.2768	0	0	0	0
123	2	2331	(GT119 x 91007)F1:2	11SCAA:BURKE:0867:01	(GT119 x SCE34-6D91007)-01	2	1	2	6	12	1	25	2013-02-21	Individual 4	3	4	1	3	5	2013-03-04	Individual 8	0.5248	0	0	0	0
123	2	2331	(GT119 x 91007)F1:2	11SCAA:BURKE:0867:01	(GT119 x SCE34-6D91007)-01	2	1	2	6	12	1	26	2013-02-21	Individual 4	3	3	2	3	5	2013-03-04	Individual 8	0.2989	0	0	0	0
123	2	2331	(GT119 x 91007)F1:2	11SCAA:BURKE:0867:01	(GT119 x SCE34-6D91007)-01	2	1	2	6	12	1	27	2013-02-21	Individual 4	3	4	1	3	5	2013-03-04	Individual 8	0.5215	0	0	0	0
123	2	2331	(GT119 x 91007)F1:2	11SCAA:BURKE:0867:01	(GT119 x SCE34-6D91007)-01	2	1	2	6	12	1	28	2013-02-21	Individual 4	3	3	2	3	5	2013-03-04	Individual 8	0.469	0	0	0	0
123	2	2331	(GT119 x 91007)F1:2	11SCAA:BURKE:0867:01	(GT119 x SCE34-6D91007)-01	2	1	2	6	12	1	29	2013-02-21	Individual 4	3	2	3	3	5	2013-03-04	Individual 8	0.423	0	0	0	0
123	2	2331	(GT119 x 91007)F1:2	11SCAA:BURKE:0867:01	(GT119 x SCE34-6D91007)-01	2	1	2	6	12	1	30	2013-02-21	Individual 4	3	1	4	3	5	2013-03-04	Individual 8	0.6178	0	0	0	0
123	2	2331	(GT119 x 91007)F1:2	11SCAA:BURKE:0867:01	(GT119 x SCE34-6D91007)-01	2	1	2	6	12	1	31	2013-02-21	Individual 4	3	2	3	3	5	2013-03-04	Individual 8	0.6056	0	0	0	0
123	2	2331	(GT119 x 91007)F1:2	11SCAA:BURKE:0867:01	(GT119 x SCE34-6D91007)-01	2	1	2	6	12	1	32	2013-02-21	Individual 4	3	1	4	3	5	2013-03-04	Individual 8	0.5502	0	0	0	0
123	2	2331	(GT119 x 91007)F1:2	11SCAA:BURKE:0867:01	(GT119 x SCE34-6D91007)-01	2	1	2	6	14	3	1	2013-02-21	Individual 4	4	1	4	5	3	2013-03-04	Individual 4	0.2995	0	0	0	0
123	2	2331	(GT119 x 91007)F1:2	11SCAA:BURKE:0867:01	(GT119 x SCE34-6D91007)-01	2	1	2	6	14	3	2	2013-02-21	Individual 4	4	2	3	5	3	2013-03-04	Individual 4	0.0155	0	0	0	0
123	2	2331	(GT119 x 91007)F1:2	11SCAA:BURKE:0867:01	(GT119 x SCE34-6D91007)-01	2	1	2	6	14	3	3	2013-02-21	Individual 4	4	1	4	5	3	2013-03-04	Individual 4	0.3371	0	0	0	0
123	2	2331	(GT119 x 91007)F1:2	11SCAA:BURKE:0867:01	(GT119 x SCE34-6D91007)-01	2	1	2	6	14	3	4	2013-02-21	Individual 4	4	2	3	5	3	2013-03-04	Individual 4	0.5982	0	0	0	0
123	2	2331	(GT119 x 91007)F1:2	11SCAA:BURKE:0867:01	(GT119 x SCE34-6D91007)-01	2	1	2	6	14	3	5	2013-02-21	Individual 4	4	3	2	5	3	2013-03-04	Individual 4	0.6185	0	0	0	0
123	2	2331	(GT119 x 91007)F1:2	11SCAA:BURKE:0867:01	(GT119 x SCE34-6D91007)-01	2	1	2	6	14	3	6	2013-02-21	Individual 4	4	4	1	5	3	2013-03-04	Individual 4	0.5092	0	0	0	0
123	2	2331	(GT119 x 91007)F1:2	11SCAA:BURKE:0867:01	(GT119 x SCE34-6D91007)-01	2	1	2	6	14	3	7	2013-02-21	Individual 4	4	3	2	5	3	2013-03-04	Individual 4	0.5626	0	0	0	0
123	2	2331	(GT119 x 91007)F1:2	11SCAA:BURKE:0867:01	(GT119 x SCE34-6D91007)-01	2	1	2	6	14	3	8	2013-02-21	Individual 4	4	4	1	5	3	2013-03-04	Individual 4	0.49	0	0	0	0
118	2	2333	(GT119 x 91007)F1:2	11SCAA:BURKE:0866:02	(GT119 x SCE34-6D91007)-02	2	1	2	7	11	3	1	2013-02-21	Individual 2	2	1	4	7	1	2013-03-04	Individual 2	0.2065	0	0	0	0
118	2	2333	(GT119 x 91007)F1:2	11SCAA:BURKE:0866:02	(GT119 x SCE34-6D91007)-02	2	1	2	7	11	3	2	2013-02-21	Individual 2	2	2	3	7	1	2013-03-04	Individual 2	0.4357	0	0	0	0
118	2	2333	(GT119 x 91007)F1:2	11SCAA:BURKE:0866:02	(GT119 x SCE34-6D91007)-02	2	1	2	7	11	3	3	2013-02-21	Individual 2	2	1	4	7	1	2013-03-04	Individual 2	0.4297	0	0	0	0
118	2	2333	(GT119 x 91007)F1:2	11SCAA:BURKE:0866:02	(GT119 x SCE34-6D91007)-02	2	1	2	7	11	3	4	2013-02-21	Individual 2	2	2	3	7	1	2013-03-04	Individual 2	0.0375	0	0	0	0
118	2	2333	(GT119 x 91007)F1:2	11SCAA:BURKE:0866:02	(GT119 x SCE34-6D91007)-02	2	1	2	7	11	3	5	2013-02-21	Individual 2	2	3	2	7	1	2013-03-04	Individual 2	0.3715	0	0	0	0
118	2	2333	(GT119 x 91007)F1:2	11SCAA:BURKE:0866:02	(GT119 x SCE34-6D91007)-02	2	1	2	7	11	3	6	2013-02-21	Individual 2	2	4	1	7	1	2013-03-04	Individual 2	0.1028	0	0	0	0
118	2	2333	(GT119 x 91007)F1:2	11SCAA:BURKE:0866:02	(GT119 x SCE34-6D91007)-02	2	1	2	7	11	3	7	2013-02-21	Individual 2	2	3	2	7	1	2013-03-04	Individual 2	0.3435	0	0	0	0
118	2	2333	(GT119 x 91007)F1:2	11SCAA:BURKE:0866:02	(GT119 x SCE34-6D91007)-02	2	1	2	7	11	3	8	2013-02-21	Individual 2	2	4	1	7	1	2013-03-04	Individual 2				1	0
118	2	2333	(GT119 x 91007)F1:2	11SCAA:BURKE:0866:02	(GT119 x SCE34-6D91007)-02	2	1	2	7	13	2	17	2013-02-21	Individual 4	3	8	4	11	4	2013-03-04	Individual 8	0.4499	0	0	0	0
118	2	2333	(GT119 x 91007)F1:2	11SCAA:BURKE:0866:02	(GT119 x SCE34-6D91007)-02	2	1	2	7	13	2	18	2013-02-21	Individual 4	3	7	3	11	4	2013-03-04	Individual 8	0.1062	0	0	0	0
118	2	2333	(GT119 x 91007)F1:2	11SCAA:BURKE:0866:02	(GT119 x SCE34-6D91007)-02	2	1	2	7	13	2	19	2013-02-21	Individual 4	3	8	4	11	4	2013-03-04	Individual 8	0.0671	0	0	0	0
118	2	2333	(GT119 x 91007)F1:2	11SCAA:BURKE:0866:02	(GT119 x SCE34-6D91007)-02	2	1	2	7	13	2	20	2013-02-21	Individual 4	3	7	3	11	4	2013-03-04	Individual 8				1	0
118	2	2333	(GT119 x 91007)F1:2	11SCAA:BURKE:0866:02	(GT119 x SCE34-6D91007)-02	2	1	2	7	13	2	21	2013-02-21	Individual 4	3	6	2	11	4	2013-03-04	Individual 8	0.1351	0	0	0	0
118	2	2333	(GT119 x 91007)F1:2	11SCAA:BURKE:0866:02	(GT119 x SCE34-6D91007)-02	2	1	2	7	13	2	22	2013-02-21	Individual 4	3	5	1	11	4	2013-03-04	Individual 8	0.6944	0	0	0	0
118	2	2333	(GT119 x 91007)F1:2	11SCAA:BURKE:0866:02	(GT119 x SCE34-6D91007)-02	2	1	2	7	13	2	23	2013-02-21	Individual 4	3	6	2	11	4	2013-03-04	Individual 8	0.2349	0	0	0	0
118	2	2333	(GT119 x 91007)F1:2	11SCAA:BURKE:0866:02	(GT119 x SCE34-6D91007)-02	2	1	2	7	13	2	24	2013-02-21	Individual 4	3	5	1	11	4	2013-03-04	Individual 8	0.2331	0	0	0	0
118	2	2333	(GT119 x 91007)F1:2	11SCAA:BURKE:0866:02	(GT119 x SCE34-6D91007)-02	2	1	2	7	16	3	1	2013-02-21	Individual 4	5	1	4	8	1	2013-03-04	Individual 4	0.2656	0	0	0	0
118	2	2333	(GT119 x 91007)F1:2	11SCAA:BURKE:0866:02	(GT119 x SCE34-6D91007)-02	2	1	2	7	16	3	2	2013-02-21	Individual 4	5	2	3	8	1	2013-03-04	Individual 4	0.3818	0	0	0	0
118	2	2333	(GT119 x 91007)F1:2	11SCAA:BURKE:0866:02	(GT119 x SCE34-6D91007)-02	2	1	2	7	16	3	3	2013-02-21	Individual 4	5	1	4	8	1	2013-03-04	Individual 4	0.3217	0	0	0	0
118	2	2333	(GT119 x 91007)F1:2	11SCAA:BURKE:0866:02	(GT119 x SCE34-6D91007)-02	2	1	2	7	16	3	4	2013-02-21	Individual 4	5	2	3	8	1	2013-03-04	Individual 4	0.1259	0	0	0	0
118	2	2333	(GT119 x 91007)F1:2	11SCAA:BURKE:0866:02	(GT119 x SCE34-6D91007)-02	2	1	2	7	16	3	5	2013-02-21	Individual 4	5	3	2	8	1	2013-03-04	Individual 4	0.2866	0	0	0	0
118	2	2333	(GT119 x 91007)F1:2	11SCAA:BURKE:0866:02	(GT119 x SCE34-6D91007)-02	2	1	2	7	16	3	6	2013-02-21	Individual 4	5	4	1	8	1	2013-03-04	Individual 4				1	0
118	2	2333	(GT119 x 91007)F1:2	11SCAA:BURKE:0866:02	(GT119 x SCE34-6D91007)-02	2	1	2	7	16	3	7	2013-02-21	Individual 4	5	3	2	8	1	2013-03-04	Individual 4	0.1832	0	0	0	0
118	2	2333	(GT119 x 91007)F1:2	11SCAA:BURKE:0866:02	(GT119 x SCE34-6D91007)-02	2	1	2	7	16	3	8	2013-02-21	Individual 4	5	4	1	8	1	2013-03-04	Individual 4	0.5407	0	0	0	0
111	2	2335	(GT119 x 91007)F1:2	11SCAA:BURKE:0865:03	(GT119 x SCE34-6D91007)-03	2	1	2	8	10	1	25	2013-02-21	Individual 4	1	4	1	13	6	2013-03-04	Individual 2	0.1565	0	0	0	0
111	2	2335	(GT119 x 91007)F1:2	11SCAA:BURKE:0865:03	(GT119 x SCE34-6D91007)-03	2	1	2	8	10	1	26	2013-02-21	Individual 4	1	3	2	13	6	2013-03-04	Individual 2	0.286	0	0	0	0
111	2	2335	(GT119 x 91007)F1:2	11SCAA:BURKE:0865:03	(GT119 x SCE34-6D91007)-03	2	1	2	8	10	1	27	2013-02-21	Individual 4	1	4	1	13	6	2013-03-04	Individual 2	0.1429	0	0	0	0
111	2	2335	(GT119 x 91007)F1:2	11SCAA:BURKE:0865:03	(GT119 x SCE34-6D91007)-03	2	1	2	8	10	1	28	2013-02-21	Individual 4	1	3	2	13	6	2013-03-04	Individual 2	0.0059	0	0	0	0
111	2	2335	(GT119 x 91007)F1:2	11SCAA:BURKE:0865:03	(GT119 x SCE34-6D91007)-03	2	1	2	8	10	1	29	2013-02-21	Individual 4	1	2	3	13	6	2013-03-04	Individual 2	0.2747	0	0	0	0
111	2	2335	(GT119 x 91007)F1:2	11SCAA:BURKE:0865:03	(GT119 x SCE34-6D91007)-03	2	1	2	8	10	1	30	2013-02-21	Individual 4	1	1	4	13	6	2013-03-04	Individual 2	0.2488	0	0	0	0
111	2	2335	(GT119 x 91007)F1:2	11SCAA:BURKE:0865:03	(GT119 x SCE34-6D91007)-03	2	1	2	8	10	1	31	2013-02-21	Individual 4	1	2	3	13	6	2013-03-04	Individual 2	0.3233	0	0	0	0
111	2	2335	(GT119 x 91007)F1:2	11SCAA:BURKE:0865:03	(GT119 x SCE34-6D91007)-03	2	1	2	8	10	1	32	2013-02-21	Individual 4	1	1	4	13	6	2013-03-04	Individual 2	0.4301	0	0	0	0
111	2	2335	(GT119 x 91007)F1:2	11SCAA:BURKE:0865:03	(GT119 x SCE34-6D91007)-03	2	1	2	8	12	3	1	2013-02-21	Individual 4	3	1	4	2	6	2013-03-04	Individual 8	0.272	0	0	0	0
111	2	2335	(GT119 x 91007)F1:2	11SCAA:BURKE:0865:03	(GT119 x SCE34-6D91007)-03	2	1	2	8	12	3	2	2013-02-21	Individual 4	3	2	3	2	6	2013-03-04	Individual 8	0.0358	0	0	0	0
111	2	2335	(GT119 x 91007)F1:2	11SCAA:BURKE:0865:03	(GT119 x SCE34-6D91007)-03	2	1	2	8	12	3	3	2013-02-21	Individual 4	3	1	4	2	6	2013-03-04	Individual 8	0.0892	0	0	0	0
111	2	2335	(GT119 x 91007)F1:2	11SCAA:BURKE:0865:03	(GT119 x SCE34-6D91007)-03	2	1	2	8	12	3	4	2013-02-21	Individual 4	3	2	3	2	6	2013-03-04	Individual 8	0.5695	0	0	0	0
111	2	2335	(GT119 x 91007)F1:2	11SCAA:BURKE:0865:03	(GT119 x SCE34-6D91007)-03	2	1	2	8	12	3	5	2013-02-21	Individual 4	3	3	2	2	6	2013-03-04	Individual 8	0.036	0	0	0	0
111	2	2335	(GT119 x 91007)F1:2	11SCAA:BURKE:0865:03	(GT119 x SCE34-6D91007)-03	2	1	2	8	12	3	6	2013-02-21	Individual 4	3	4	1	2	6	2013-03-04	Individual 8	0.4075	0	0	0	0
111	2	2335	(GT119 x 91007)F1:2	11SCAA:BURKE:0865:03	(GT119 x SCE34-6D91007)-03	2	1	2	8	12	3	7	2013-02-21	Individual 4	3	3	2	2	6	2013-03-04	Individual 8	0.3322	0	0	0	0
111	2	2335	(GT119 x 91007)F1:2	11SCAA:BURKE:0865:03	(GT119 x SCE34-6D91007)-03	2	1	2	8	12	3	8	2013-02-21	Individual 4	3	4	1	2	6	2013-03-04	Individual 8	0.5025	0	0	0	0
111	2	2335	(GT119 x 91007)F1:2	11SCAA:BURKE:0865:03	(GT119 x SCE34-6D91007)-03	2	1	2	8	15	3	1	2013-02-21	Individual 5	4	1	4	13	6	2013-03-04	Individual 4	0.058	0	0	0	0
111	2	2335	(GT119 x 91007)F1:2	11SCAA:BURKE:0865:03	(GT119 x SCE34-6D91007)-03	2	1	2	8	15	3	2	2013-02-21	Individual 5	4	2	3	13	6	2013-03-04	Individual 4	0.4376	0	0	0	0
111	2	2335	(GT119 x 91007)F1:2	11SCAA:BURKE:0865:03	(GT119 x SCE34-6D91007)-03	2	1	2	8	15	3	3	2013-02-21	Individual 5	4	1	4	13	6	2013-03-04	Individual 4	0.0672	0	0	0	0
111	2	2335	(GT119 x 91007)F1:2	11SCAA:BURKE:0865:03	(GT119 x SCE34-6D91007)-03	2	1	2	8	15	3	4	2013-02-21	Individual 5	4	2	3	13	6	2013-03-04	Individual 4	0.2218	0	0	0	0
111	2	2335	(GT119 x 91007)F1:2	11SCAA:BURKE:0865:03	(GT119 x SCE34-6D91007)-03	2	1	2	8	15	3	5	2013-02-21	Individual 5	4	3	2	13	6	2013-03-04	Individual 4	0.6006	0	0	0	0
111	2	2335	(GT119 x 91007)F1:2	11SCAA:BURKE:0865:03	(GT119 x SCE34-6D91007)-03	2	1	2	8	15	3	6	2013-02-21	Individual 5	4	4	1	13	6	2013-03-04	Individual 4	0.0134	0	0	0	0
111	2	2335	(GT119 x 91007)F1:2	11SCAA:BURKE:0865:03	(GT119 x SCE34-6D91007)-03	2	1	2	8	15	3	7	2013-02-21	Individual 5	4	3	2	13	6	2013-03-04	Individual 4	0.0828	0	0	0	0
111	2	2335	(GT119 x 91007)F1:2	11SCAA:BURKE:0865:03	(GT119 x SCE34-6D91007)-03	2	1	2	8	15	3	8	2013-02-21	Individual 5	4	4	1	13	6	2013-03-04	Individual 4	0.0098	0	0	0	0
130	2	2339	(GT119 x 91007)F1:2	11SCAA:BURKE:0867:08	(GT119 x SCE34-6D91007)-08	2	1	2	9	12	2	17	2013-02-21	Individual 4	3	8	4	3	5	2013-03-04	Individual 8					1
130	2	2339	(GT119 x 91007)F1:2	11SCAA:BURKE:0867:08	(GT119 x SCE34-6D91007)-08	2	1	2	9	12	2	18	2013-02-21	Individual 4	3	7	3	3	5	2013-03-04	Individual 8	0.0606	0	0	0	0
130	2	2339	(GT119 x 91007)F1:2	11SCAA:BURKE:0867:08	(GT119 x SCE34-6D91007)-08	2	1	2	9	12	2	19	2013-02-21	Individual 4	3	8	4	3	5	2013-03-04	Individual 8				1	0
130	2	2339	(GT119 x 91007)F1:2	11SCAA:BURKE:0867:08	(GT119 x SCE34-6D91007)-08	2	1	2	9	12	2	20	2013-02-21	Individual 4	3	7	3	3	5	2013-03-04	Individual 8				1	0
130	2	2339	(GT119 x 91007)F1:2	11SCAA:BURKE:0867:08	(GT119 x SCE34-6D91007)-08	2	1	2	9	12	2	21	2013-02-21	Individual 4	3	6	2	3	5	2013-03-04	Individual 8	0.1659	0	0	0	0
130	2	2339	(GT119 x 91007)F1:2	11SCAA:BURKE:0867:08	(GT119 x SCE34-6D91007)-08	2	1	2	9	12	2	22	2013-02-21	Individual 4	3	5	1	3	5	2013-03-04	Individual 8	0.3813	0	0	0	0
130	2	2339	(GT119 x 91007)F1:2	11SCAA:BURKE:0867:08	(GT119 x SCE34-6D91007)-08	2	1	2	9	12	2	23	2013-02-21	Individual 4	3	6	2	3	5	2013-03-04	Individual 8				1	0
130	2	2339	(GT119 x 91007)F1:2	11SCAA:BURKE:0867:08	(GT119 x SCE34-6D91007)-08	2	1	2	9	12	2	24	2013-02-21	Individual 4	3	5	1	3	5	2013-03-04	Individual 8				1	0
130	2	2339	(GT119 x 91007)F1:2	11SCAA:BURKE:0867:08	(GT119 x SCE34-6D91007)-08	2	1	2	9	13	3	1	2013-02-21	Individual 4	3	1	4	10	3	2013-03-04	Individual 8	0.006	0	0	0	0
130	2	2339	(GT119 x 91007)F1:2	11SCAA:BURKE:0867:08	(GT119 x SCE34-6D91007)-08	2	1	2	9	13	3	2	2013-02-21	Individual 4	3	2	3	10	3	2013-03-04	Individual 8	0.0061	0	0	0	0
130	2	2339	(GT119 x 91007)F1:2	11SCAA:BURKE:0867:08	(GT119 x SCE34-6D91007)-08	2	1	2	9	13	3	3	2013-02-21	Individual 4	3	1	4	10	3	2013-03-04	Individual 8				1	0
130	2	2339	(GT119 x 91007)F1:2	11SCAA:BURKE:0867:08	(GT119 x SCE34-6D91007)-08	2	1	2	9	13	3	4	2013-02-21	Individual 4	3	2	3	10	3	2013-03-04	Individual 8				1	0
130	2	2339	(GT119 x 91007)F1:2	11SCAA:BURKE:0867:08	(GT119 x SCE34-6D91007)-08	2	1	2	9	13	3	5	2013-02-21	Individual 4	3	3	2	10	3	2013-03-04	Individual 8	0.0314	0	0	0	0
130	2	2339	(GT119 x 91007)F1:2	11SCAA:BURKE:0867:08	(GT119 x SCE34-6D91007)-08	2	1	2	9	13	3	6	2013-02-21	Individual 4	3	4	1	10	3	2013-03-04	Individual 8	0.018	0	0	0	0
130	2	2339	(GT119 x 91007)F1:2	11SCAA:BURKE:0867:08	(GT119 x SCE34-6D91007)-08	2	1	2	9	13	3	7	2013-02-21	Individual 4	3	3	2	10	3	2013-03-04	Individual 8	0.0451	0	0	0	0
130	2	2339	(GT119 x 91007)F1:2	11SCAA:BURKE:0867:08	(GT119 x SCE34-6D91007)-08	2	1	2	9	13	3	8	2013-02-21	Individual 4	3	4	1	10	3	2013-03-04	Individual 8					1
130	2	2339	(GT119 x 91007)F1:2	11SCAA:BURKE:0867:08	(GT119 x SCE34-6D91007)-08	2	1	2	9	14	1	25	2013-02-21	Individual 4	4	4	1	6	2	2013-03-04	Individual 4	0.0342	0	0	0	0
130	2	2339	(GT119 x 91007)F1:2	11SCAA:BURKE:0867:08	(GT119 x SCE34-6D91007)-08	2	1	2	9	14	1	26	2013-02-21	Individual 4	4	3	2	6	2	2013-03-04	Individual 4	0.0235	0	0	0	0
130	2	2339	(GT119 x 91007)F1:2	11SCAA:BURKE:0867:08	(GT119 x SCE34-6D91007)-08	2	1	2	9	14	1	27	2013-02-21	Individual 4	4	4	1	6	2	2013-03-04	Individual 4	0.0976	0	0	0	0
130	2	2339	(GT119 x 91007)F1:2	11SCAA:BURKE:0867:08	(GT119 x SCE34-6D91007)-08	2	1	2	9	14	1	28	2013-02-21	Individual 4	4	3	2	6	2	2013-03-04	Individual 4	0.0485	0	0	0	0
130	2	2339	(GT119 x 91007)F1:2	11SCAA:BURKE:0867:08	(GT119 x SCE34-6D91007)-08	2	1	2	9	14	1	29	2013-02-21	Individual 4	4	2	3	6	2	2013-03-04	Individual 4	0.1471	0	0	0	0
130	2	2339	(GT119 x 91007)F1:2	11SCAA:BURKE:0867:08	(GT119 x SCE34-6D91007)-08	2	1	2	9	14	1	30	2013-02-21	Individual 4	4	1	4	6	2	2013-03-04	Individual 4					1
130	2	2339	(GT119 x 91007)F1:2	11SCAA:BURKE:0867:08	(GT119 x SCE34-6D91007)-08	2	1	2	9	14	1	31	2013-02-21	Individual 4	4	2	3	6	2	2013-03-04	Individual 4	0.2367	0	0	0	0
130	2	2339	(GT119 x 91007)F1:2	11SCAA:BURKE:0867:08	(GT119 x SCE34-6D91007)-08	2	1	2	9	14	1	32	2013-02-21	Individual 4	4	1	4	6	2	2013-03-04	Individual 4	0.1479	0	0	0	0
113	2	2343	(GT119 x 91007)F1:2	11SCAA:BURKE:0865:05	(GT119 x SCE34-6D91007)-05	2	1	3	1	17	1	25	2013-02-21	Individual 2	1	4	1	7	1	2013-03-04	Individual 2				1	0
113	2	2343	(GT119 x 91007)F1:2	11SCAA:BURKE:0865:05	(GT119 x SCE34-6D91007)-05	2	1	3	1	17	1	26	2013-02-21	Individual 2	1	3	2	7	1	2013-03-04	Individual 2				1	0
113	2	2343	(GT119 x 91007)F1:2	11SCAA:BURKE:0865:05	(GT119 x SCE34-6D91007)-05	2	1	3	1	17	1	27	2013-02-21	Individual 2	1	4	1	7	1	2013-03-04	Individual 2	0.2894	0	0	0	0
113	2	2343	(GT119 x 91007)F1:2	11SCAA:BURKE:0865:05	(GT119 x SCE34-6D91007)-05	2	1	3	1	17	1	28	2013-02-21	Individual 2	1	3	2	7	1	2013-03-04	Individual 2	0.164	0	0	0	0
113	2	2343	(GT119 x 91007)F1:2	11SCAA:BURKE:0865:05	(GT119 x SCE34-6D91007)-05	2	1	3	1	17	1	29	2013-02-21	Individual 2	1	2	3	7	1	2013-03-04	Individual 2	0.0082	0	0	0	0
113	2	2343	(GT119 x 91007)F1:2	11SCAA:BURKE:0865:05	(GT119 x SCE34-6D91007)-05	2	1	3	1	17	1	30	2013-02-21	Individual 2	1	1	4	7	1	2013-03-04	Individual 2	0.3459	0	0	0	0
113	2	2343	(GT119 x 91007)F1:2	11SCAA:BURKE:0865:05	(GT119 x SCE34-6D91007)-05	2	1	3	1	17	1	31	2013-02-21	Individual 2	1	2	3	7	1	2013-03-04	Individual 2	0.2154	0	0	0	0
113	2	2343	(GT119 x 91007)F1:2	11SCAA:BURKE:0865:05	(GT119 x SCE34-6D91007)-05	2	1	3	1	17	1	32	2013-02-21	Individual 2	1	1	4	7	1	2013-03-04	Individual 2	0.0639	0	1	0	0
113	2	2343	(GT119 x 91007)F1:2	11SCAA:BURKE:0865:05	(GT119 x SCE34-6D91007)-05	2	1	3	1	18	3	1	2013-02-21	Individual 4	2	1	4	1	7	2013-03-04	Individual 2	0.0427	0	0	0	0
113	2	2343	(GT119 x 91007)F1:2	11SCAA:BURKE:0865:05	(GT119 x SCE34-6D91007)-05	2	1	3	1	18	3	2	2013-02-21	Individual 4	2	2	3	1	7	2013-03-04	Individual 2	0.1264	0	0	0	0
113	2	2343	(GT119 x 91007)F1:2	11SCAA:BURKE:0865:05	(GT119 x SCE34-6D91007)-05	2	1	3	1	18	3	3	2013-02-21	Individual 4	2	1	4	1	7	2013-03-04	Individual 2	0.4795	0	0	0	0
113	2	2343	(GT119 x 91007)F1:2	11SCAA:BURKE:0865:05	(GT119 x SCE34-6D91007)-05	2	1	3	1	18	3	4	2013-02-21	Individual 4	2	2	3	1	7	2013-03-04	Individual 2	0.0271	0	0	0	0
113	2	2343	(GT119 x 91007)F1:2	11SCAA:BURKE:0865:05	(GT119 x SCE34-6D91007)-05	2	1	3	1	18	3	5	2013-02-21	Individual 4	2	3	2	1	7	2013-03-04	Individual 2	0.0301	0	0	0	0
113	2	2343	(GT119 x 91007)F1:2	11SCAA:BURKE:0865:05	(GT119 x SCE34-6D91007)-05	2	1	3	1	18	3	6	2013-02-21	Individual 4	2	4	1	1	7	2013-03-04	Individual 2	0.1366	0	0	0	0
113	2	2343	(GT119 x 91007)F1:2	11SCAA:BURKE:0865:05	(GT119 x SCE34-6D91007)-05	2	1	3	1	18	3	7	2013-02-21	Individual 4	2	3	2	1	7	2013-03-04	Individual 2	0.0159	0	0	0	0
113	2	2343	(GT119 x 91007)F1:2	11SCAA:BURKE:0865:05	(GT119 x SCE34-6D91007)-05	2	1	3	1	18	3	8	2013-02-21	Individual 4	2	4	1	1	7	2013-03-04	Individual 2	0.0081	0	0	0	0
113	2	2343	(GT119 x 91007)F1:2	11SCAA:BURKE:0865:05	(GT119 x SCE34-6D91007)-05	2	1	3	1	23	1	25	2013-02-21	Individual 2	5	4	1	3	5	2013-03-04	Individual 4	0.0063	0	0	0	0
113	2	2343	(GT119 x 91007)F1:2	11SCAA:BURKE:0865:05	(GT119 x SCE34-6D91007)-05	2	1	3	1	23	1	26	2013-02-21	Individual 2	5	3	2	3	5	2013-03-04	Individual 4	0.0368	0	0	0	0
113	2	2343	(GT119 x 91007)F1:2	11SCAA:BURKE:0865:05	(GT119 x SCE34-6D91007)-05	2	1	3	1	23	1	27	2013-02-21	Individual 2	5	4	1	3	5	2013-03-04	Individual 4	0.197	0	0	0	0
113	2	2343	(GT119 x 91007)F1:2	11SCAA:BURKE:0865:05	(GT119 x SCE34-6D91007)-05	2	1	3	1	23	1	28	2013-02-21	Individual 2	5	3	2	3	5	2013-03-04	Individual 4	0.6128	0	0	0	0
113	2	2343	(GT119 x 91007)F1:2	11SCAA:BURKE:0865:05	(GT119 x SCE34-6D91007)-05	2	1	3	1	23	1	29	2013-02-21	Individual 2	5	2	3	3	5	2013-03-04	Individual 4	0.4441	0	0	0	0
113	2	2343	(GT119 x 91007)F1:2	11SCAA:BURKE:0865:05	(GT119 x SCE34-6D91007)-05	2	1	3	1	23	1	30	2013-02-21	Individual 2	5	1	4	3	5	2013-03-04	Individual 4	0.2811	0	0	0	0
113	2	2343	(GT119 x 91007)F1:2	11SCAA:BURKE:0865:05	(GT119 x SCE34-6D91007)-05	2	1	3	1	23	1	31	2013-02-21	Individual 2	5	2	3	3	5	2013-03-04	Individual 4	0.0749	0	0	0	0
113	2	2343	(GT119 x 91007)F1:2	11SCAA:BURKE:0865:05	(GT119 x SCE34-6D91007)-05	2	1	3	1	23	1	32	2013-02-21	Individual 2	5	1	4	3	5	2013-03-04	Individual 4	0.4641	0	0	0	0
138	2	2345	(GT119 x 91007)F1:2	11SCAA:BURKE:0869:05	(GT119 x SCE34-6D91007)-05	2	1	3	2	17	2	17	2013-02-21	Individual 2	1	8	4	7	1	2013-03-04	Individual 2	0.3546	0	0	0	0
138	2	2345	(GT119 x 91007)F1:2	11SCAA:BURKE:0869:05	(GT119 x SCE34-6D91007)-05	2	1	3	2	17	2	18	2013-02-21	Individual 2	1	7	3	7	1	2013-03-04	Individual 2	0.304	0	0	0	0
138	2	2345	(GT119 x 91007)F1:2	11SCAA:BURKE:0869:05	(GT119 x SCE34-6D91007)-05	2	1	3	2	17	2	19	2013-02-21	Individual 2	1	8	4	7	1	2013-03-04	Individual 2	0.3528	0	0	0	0
138	2	2345	(GT119 x 91007)F1:2	11SCAA:BURKE:0869:05	(GT119 x SCE34-6D91007)-05	2	1	3	2	17	2	20	2013-02-21	Individual 2	1	7	3	7	1	2013-03-04	Individual 2	0.5961	0	0	0	0
138	2	2345	(GT119 x 91007)F1:2	11SCAA:BURKE:0869:05	(GT119 x SCE34-6D91007)-05	2	1	3	2	17	2	21	2013-02-21	Individual 2	1	6	2	7	1	2013-03-04	Individual 2	0.3372	0	0	0	0
138	2	2345	(GT119 x 91007)F1:2	11SCAA:BURKE:0869:05	(GT119 x SCE34-6D91007)-05	2	1	3	2	17	2	22	2013-02-21	Individual 2	1	5	1	7	1	2013-03-04	Individual 2	0.3741	0	0	0	0
138	2	2345	(GT119 x 91007)F1:2	11SCAA:BURKE:0869:05	(GT119 x SCE34-6D91007)-05	2	1	3	2	17	2	23	2013-02-21	Individual 2	1	6	2	7	1	2013-03-04	Individual 2	0.0098	0	1	0	0
138	2	2345	(GT119 x 91007)F1:2	11SCAA:BURKE:0869:05	(GT119 x SCE34-6D91007)-05	2	1	3	2	17	2	24	2013-02-21	Individual 2	1	5	1	7	1	2013-03-04	Individual 2	0.568	0	0	0	0
138	2	2345	(GT119 x 91007)F1:2	11SCAA:BURKE:0869:05	(GT119 x SCE34-6D91007)-05	2	1	3	2	22	2	17	2013-02-21	Individual 2	4	8	4	8	1	2013-03-04	Individual 4	0.3891	0	0	0	0
138	2	2345	(GT119 x 91007)F1:2	11SCAA:BURKE:0869:05	(GT119 x SCE34-6D91007)-05	2	1	3	2	22	2	18	2013-02-21	Individual 2	4	7	3	8	1	2013-03-04	Individual 4	0.3468	0	0	0	0
138	2	2345	(GT119 x 91007)F1:2	11SCAA:BURKE:0869:05	(GT119 x SCE34-6D91007)-05	2	1	3	2	22	2	19	2013-02-21	Individual 2	4	8	4	8	1	2013-03-04	Individual 4	0.3721	0	0	0	0
138	2	2345	(GT119 x 91007)F1:2	11SCAA:BURKE:0869:05	(GT119 x SCE34-6D91007)-05	2	1	3	2	22	2	20	2013-02-21	Individual 2	4	7	3	8	1	2013-03-04	Individual 4	0.5093	0	0	0	0
138	2	2345	(GT119 x 91007)F1:2	11SCAA:BURKE:0869:05	(GT119 x SCE34-6D91007)-05	2	1	3	2	22	2	21	2013-02-21	Individual 2	4	6	2	8	1	2013-03-04	Individual 4	0.3675	0	0	0	0
138	2	2345	(GT119 x 91007)F1:2	11SCAA:BURKE:0869:05	(GT119 x SCE34-6D91007)-05	2	1	3	2	22	2	22	2013-02-21	Individual 2	4	5	1	8	1	2013-03-04	Individual 4	0.447	0	0	0	0
138	2	2345	(GT119 x 91007)F1:2	11SCAA:BURKE:0869:05	(GT119 x SCE34-6D91007)-05	2	1	3	2	22	2	23	2013-02-21	Individual 2	4	6	2	8	1	2013-03-04	Individual 4	0.5408	0	0	0	0
138	2	2345	(GT119 x 91007)F1:2	11SCAA:BURKE:0869:05	(GT119 x SCE34-6D91007)-05	2	1	3	2	22	2	24	2013-02-21	Individual 2	4	5	1	8	1	2013-03-04	Individual 4	0.5283	0	0	0	0
138	2	2345	(GT119 x 91007)F1:2	11SCAA:BURKE:0869:05	(GT119 x SCE34-6D91007)-05	2	1	3	2	24	4	9	2013-02-21	Individual 4	5	5	1	10	3	2013-03-04	Individual 4	0.5351	0	0	0	0
138	2	2345	(GT119 x 91007)F1:2	11SCAA:BURKE:0869:05	(GT119 x SCE34-6D91007)-05	2	1	3	2	24	4	10	2013-02-21	Individual 4	5	6	2	10	3	2013-03-04	Individual 4	0.4692	0	0	0	0
138	2	2345	(GT119 x 91007)F1:2	11SCAA:BURKE:0869:05	(GT119 x SCE34-6D91007)-05	2	1	3	2	24	4	11	2013-02-21	Individual 4	5	5	1	10	3	2013-03-04	Individual 4	0.4149	0	0	0	0
138	2	2345	(GT119 x 91007)F1:2	11SCAA:BURKE:0869:05	(GT119 x SCE34-6D91007)-05	2	1	3	2	24	4	12	2013-02-21	Individual 4	5	6	2	10	3	2013-03-04	Individual 4	0.3424	0	0	0	0
138	2	2345	(GT119 x 91007)F1:2	11SCAA:BURKE:0869:05	(GT119 x SCE34-6D91007)-05	2	1	3	2	24	4	13	2013-02-21	Individual 4	5	7	3	10	3	2013-03-04	Individual 4	0.3154	0	0	0	0
138	2	2345	(GT119 x 91007)F1:2	11SCAA:BURKE:0869:05	(GT119 x SCE34-6D91007)-05	2	1	3	2	24	4	14	2013-02-21	Individual 4	5	8	4	10	3	2013-03-04	Individual 4	0.3469	0	0	0	0
138	2	2345	(GT119 x 91007)F1:2	11SCAA:BURKE:0869:05	(GT119 x SCE34-6D91007)-05	2	1	3	2	24	4	15	2013-02-21	Individual 4	5	7	3	10	3	2013-03-04	Individual 4	0.3398	0	0	0	0
138	2	2345	(GT119 x 91007)F1:2	11SCAA:BURKE:0869:05	(GT119 x SCE34-6D91007)-05	2	1	3	2	24	4	16	2013-02-21	Individual 4	5	8	4	10	3	2013-03-04	Individual 4	0.4496	0	0	0	0
125	2	2347	(GT119 x 91007)F1:2	11SCAA:BURKE:0867:03	(GT119 x SCE34-6D91007)-03	2	1	3	3	19	4	9	2013-02-21	Individual 4	2	5	1	9	2	2013-03-04	Individual 2	0.1815	0	0	0	0
125	2	2347	(GT119 x 91007)F1:2	11SCAA:BURKE:0867:03	(GT119 x SCE34-6D91007)-03	2	1	3	3	19	4	10	2013-02-21	Individual 4	2	6	2	9	2	2013-03-04	Individual 2	0.2763	1	0	0	0
125	2	2347	(GT119 x 91007)F1:2	11SCAA:BURKE:0867:03	(GT119 x SCE34-6D91007)-03	2	1	3	3	19	4	11	2013-02-21	Individual 4	2	5	1	9	2	2013-03-04	Individual 2	0.4076	0	0	0	0
125	2	2347	(GT119 x 91007)F1:2	11SCAA:BURKE:0867:03	(GT119 x SCE34-6D91007)-03	2	1	3	3	19	4	12	2013-02-21	Individual 4	2	6	2	9	2	2013-03-04	Individual 2	0.1149	0	0	0	0
125	2	2347	(GT119 x 91007)F1:2	11SCAA:BURKE:0867:03	(GT119 x SCE34-6D91007)-03	2	1	3	3	19	4	13	2013-02-21	Individual 4	2	7	3	9	2	2013-03-04	Individual 2	0.4428	0	0	0	0
125	2	2347	(GT119 x 91007)F1:2	11SCAA:BURKE:0867:03	(GT119 x SCE34-6D91007)-03	2	1	3	3	19	4	14	2013-02-21	Individual 4	2	8	4	9	2	2013-03-04	Individual 2	0.3304	0	0	0	0
125	2	2347	(GT119 x 91007)F1:2	11SCAA:BURKE:0867:03	(GT119 x SCE34-6D91007)-03	2	1	3	3	19	4	15	2013-02-21	Individual 4	2	7	3	9	2	2013-03-04	Individual 2	0.4257	0	0	0	0
125	2	2347	(GT119 x 91007)F1:2	11SCAA:BURKE:0867:03	(GT119 x SCE34-6D91007)-03	2	1	3	3	19	4	16	2013-02-21	Individual 4	2	8	4	9	2	2013-03-04	Individual 2	0.3223	0	0	0	0
125	2	2347	(GT119 x 91007)F1:2	11SCAA:BURKE:0867:03	(GT119 x SCE34-6D91007)-03	2	1	3	3	21	4	9	2013-02-21	Individual 4	3	5	1	12	5	2013-03-04	Individual 8	0.3624	0	0	0	0
125	2	2347	(GT119 x 91007)F1:2	11SCAA:BURKE:0867:03	(GT119 x SCE34-6D91007)-03	2	1	3	3	21	4	10	2013-02-21	Individual 4	3	6	2	12	5	2013-03-04	Individual 8	0.2994	0	0	0	0
125	2	2347	(GT119 x 91007)F1:2	11SCAA:BURKE:0867:03	(GT119 x SCE34-6D91007)-03	2	1	3	3	21	4	11	2013-02-21	Individual 4	3	5	1	12	5	2013-03-04	Individual 8	0.4191	0	0	0	0
125	2	2347	(GT119 x 91007)F1:2	11SCAA:BURKE:0867:03	(GT119 x SCE34-6D91007)-03	2	1	3	3	21	4	12	2013-02-21	Individual 4	3	6	2	12	5	2013-03-04	Individual 8	0.2946	0	0	0	0
125	2	2347	(GT119 x 91007)F1:2	11SCAA:BURKE:0867:03	(GT119 x SCE34-6D91007)-03	2	1	3	3	21	4	13	2013-02-21	Individual 4	3	7	3	12	5	2013-03-04	Individual 8	0.4323	0	0	0	0
125	2	2347	(GT119 x 91007)F1:2	11SCAA:BURKE:0867:03	(GT119 x SCE34-6D91007)-03	2	1	3	3	21	4	14	2013-02-21	Individual 4	3	8	4	12	5	2013-03-04	Individual 8	0.3275	0	0	0	0
125	2	2347	(GT119 x 91007)F1:2	11SCAA:BURKE:0867:03	(GT119 x SCE34-6D91007)-03	2	1	3	3	21	4	15	2013-02-21	Individual 4	3	7	3	12	5	2013-03-04	Individual 8	0.5028	0	0	0	0
125	2	2347	(GT119 x 91007)F1:2	11SCAA:BURKE:0867:03	(GT119 x SCE34-6D91007)-03	2	1	3	3	21	4	16	2013-02-21	Individual 4	3	8	4	12	5	2013-03-04	Individual 8	0.3234	0	0	0	0
125	2	2347	(GT119 x 91007)F1:2	11SCAA:BURKE:0867:03	(GT119 x SCE34-6D91007)-03	2	1	3	3	24	1	25	2013-02-21	Individual 4	5	4	1	11	4	2013-03-04	Individual 4	0.326	0	0	0	0
125	2	2347	(GT119 x 91007)F1:2	11SCAA:BURKE:0867:03	(GT119 x SCE34-6D91007)-03	2	1	3	3	24	1	26	2013-02-21	Individual 4	5	3	2	11	4	2013-03-04	Individual 4	0.4567	0	0	0	0
125	2	2347	(GT119 x 91007)F1:2	11SCAA:BURKE:0867:03	(GT119 x SCE34-6D91007)-03	2	1	3	3	24	1	27	2013-02-21	Individual 4	5	4	1	11	4	2013-03-04	Individual 4	0.2085	0	0	0	0
125	2	2347	(GT119 x 91007)F1:2	11SCAA:BURKE:0867:03	(GT119 x SCE34-6D91007)-03	2	1	3	3	24	1	28	2013-02-21	Individual 4	5	3	2	11	4	2013-03-04	Individual 4	0.4918	0	0	0	0
125	2	2347	(GT119 x 91007)F1:2	11SCAA:BURKE:0867:03	(GT119 x SCE34-6D91007)-03	2	1	3	3	24	1	29	2013-02-21	Individual 4	5	2	3	11	4	2013-03-04	Individual 4	0.4404	0	0	0	0
125	2	2347	(GT119 x 91007)F1:2	11SCAA:BURKE:0867:03	(GT119 x SCE34-6D91007)-03	2	1	3	3	24	1	30	2013-02-21	Individual 4	5	1	4	11	4	2013-03-04	Individual 4	0.426	0	0	0	0
125	2	2347	(GT119 x 91007)F1:2	11SCAA:BURKE:0867:03	(GT119 x SCE34-6D91007)-03	2	1	3	3	24	1	31	2013-02-21	Individual 4	5	2	3	11	4	2013-03-04	Individual 4	0.3935	0	0	0	0
125	2	2347	(GT119 x 91007)F1:2	11SCAA:BURKE:0867:03	(GT119 x SCE34-6D91007)-03	2	1	3	3	24	1	32	2013-02-21	Individual 4	5	1	4	11	4	2013-03-04	Individual 4	0.3176	0	0	0	0
115	2	2351	(GT119 x 91007)F1:2	11SCAA:BURKE:0865:08	(GT119 x SCE34-6D91007)-08	2	1	3	4	18	2	17	2013-02-21	Individual 4	2	8	4	2	6	2013-03-04	Individual 2	0.3378	0	0	0	0
115	2	2351	(GT119 x 91007)F1:2	11SCAA:BURKE:0865:08	(GT119 x SCE34-6D91007)-08	2	1	3	4	18	2	18	2013-02-21	Individual 4	2	7	3	2	6	2013-03-04	Individual 2	0.5715	0	0	0	0
115	2	2351	(GT119 x 91007)F1:2	11SCAA:BURKE:0865:08	(GT119 x SCE34-6D91007)-08	2	1	3	4	18	2	19	2013-02-21	Individual 4	2	8	4	2	6	2013-03-04	Individual 2	0.1411	0	0	0	0
115	2	2351	(GT119 x 91007)F1:2	11SCAA:BURKE:0865:08	(GT119 x SCE34-6D91007)-08	2	1	3	4	18	2	20	2013-02-21	Individual 4	2	7	3	2	6	2013-03-04	Individual 2	0.3731	0	0	0	0
115	2	2351	(GT119 x 91007)F1:2	11SCAA:BURKE:0865:08	(GT119 x SCE34-6D91007)-08	2	1	3	4	18	2	21	2013-02-21	Individual 4	2	6	2	2	6	2013-03-04	Individual 2	0.3722	0	0	0	0
115	2	2351	(GT119 x 91007)F1:2	11SCAA:BURKE:0865:08	(GT119 x SCE34-6D91007)-08	2	1	3	4	18	2	22	2013-02-21	Individual 4	2	5	1	2	6	2013-03-04	Individual 2	0.2775	0	0	0	0
115	2	2351	(GT119 x 91007)F1:2	11SCAA:BURKE:0865:08	(GT119 x SCE34-6D91007)-08	2	1	3	4	18	2	23	2013-02-21	Individual 4	2	6	2	2	6	2013-03-04	Individual 2	0.0074	0	1	0	0
115	2	2351	(GT119 x 91007)F1:2	11SCAA:BURKE:0865:08	(GT119 x SCE34-6D91007)-08	2	1	3	4	18	2	24	2013-02-21	Individual 4	2	5	1	2	6	2013-03-04	Individual 2	0.1521	0	0	0	0
115	2	2351	(GT119 x 91007)F1:2	11SCAA:BURKE:0865:08	(GT119 x SCE34-6D91007)-08	2	1	3	4	20	4	9	2013-02-21	Individual 4	3	5	1	5	3	2013-03-04	Individual 8				1	0
115	2	2351	(GT119 x 91007)F1:2	11SCAA:BURKE:0865:08	(GT119 x SCE34-6D91007)-08	2	1	3	4	20	4	10	2013-02-21	Individual 4	3	6	2	5	3	2013-03-04	Individual 8	0.175	0	0	0	0
115	2	2351	(GT119 x 91007)F1:2	11SCAA:BURKE:0865:08	(GT119 x SCE34-6D91007)-08	2	1	3	4	20	4	11	2013-02-21	Individual 4	3	5	1	5	3	2013-03-04	Individual 8	0.0674	0	0	0	0
115	2	2351	(GT119 x 91007)F1:2	11SCAA:BURKE:0865:08	(GT119 x SCE34-6D91007)-08	2	1	3	4	20	4	12	2013-02-21	Individual 4	3	6	2	5	3	2013-03-04	Individual 8	0.0496	0	0	0	0
115	2	2351	(GT119 x 91007)F1:2	11SCAA:BURKE:0865:08	(GT119 x SCE34-6D91007)-08	2	1	3	4	20	4	13	2013-02-21	Individual 4	3	7	3	5	3	2013-03-04	Individual 8	0.0315	0	0	0	0
115	2	2351	(GT119 x 91007)F1:2	11SCAA:BURKE:0865:08	(GT119 x SCE34-6D91007)-08	2	1	3	4	20	4	14	2013-02-21	Individual 4	3	8	4	5	3	2013-03-04	Individual 8	0.2019	0	0	0	0
115	2	2351	(GT119 x 91007)F1:2	11SCAA:BURKE:0865:08	(GT119 x SCE34-6D91007)-08	2	1	3	4	20	4	15	2013-02-21	Individual 4	3	7	3	5	3	2013-03-04	Individual 8	0.0313	0	0	0	0
115	2	2351	(GT119 x 91007)F1:2	11SCAA:BURKE:0865:08	(GT119 x SCE34-6D91007)-08	2	1	3	4	20	4	16	2013-02-21	Individual 4	3	8	4	5	3	2013-03-04	Individual 8	0.2229	0	0	0	0
115	2	2351	(GT119 x 91007)F1:2	11SCAA:BURKE:0865:08	(GT119 x SCE34-6D91007)-08	2	1	3	4	23	4	9	2013-02-21	Individual 2	5	5	1	2	6	2013-03-04	Individual 4	0.2042	0	0	0	0
115	2	2351	(GT119 x 91007)F1:2	11SCAA:BURKE:0865:08	(GT119 x SCE34-6D91007)-08	2	1	3	4	23	4	10	2013-02-21	Individual 2	5	6	2	2	6	2013-03-04	Individual 4	0.0909	0	0	0	0
115	2	2351	(GT119 x 91007)F1:2	11SCAA:BURKE:0865:08	(GT119 x SCE34-6D91007)-08	2	1	3	4	23	4	11	2013-02-21	Individual 2	5	5	1	2	6	2013-03-04	Individual 4	0.0497	0	0	0	0
115	2	2351	(GT119 x 91007)F1:2	11SCAA:BURKE:0865:08	(GT119 x SCE34-6D91007)-08	2	1	3	4	23	4	12	2013-02-21	Individual 2	5	6	2	2	6	2013-03-04	Individual 4	0.0569	0	0	0	0
115	2	2351	(GT119 x 91007)F1:2	11SCAA:BURKE:0865:08	(GT119 x SCE34-6D91007)-08	2	1	3	4	23	4	13	2013-02-21	Individual 2	5	7	3	2	6	2013-03-04	Individual 4	0.0915	0	0	0	0
115	2	2351	(GT119 x 91007)F1:2	11SCAA:BURKE:0865:08	(GT119 x SCE34-6D91007)-08	2	1	3	4	23	4	14	2013-02-21	Individual 2	5	8	4	2	6	2013-03-04	Individual 4	0.1378	0	0	0	0
115	2	2351	(GT119 x 91007)F1:2	11SCAA:BURKE:0865:08	(GT119 x SCE34-6D91007)-08	2	1	3	4	23	4	15	2013-02-21	Individual 2	5	7	3	2	6	2013-03-04	Individual 4	0.1461	0	0	0	0
115	2	2351	(GT119 x 91007)F1:2	11SCAA:BURKE:0865:08	(GT119 x SCE34-6D91007)-08	2	1	3	4	23	4	16	2013-02-21	Individual 2	5	8	4	2	6	2013-03-04	Individual 4	0.2401	0	0	0	0
117	2	2353	(GT119 x 91007)F1:2	11SCAA:BURKE:0866:01	(GT119 x SCE34-6D91007)-01	2	1	3	5	18	4	9	2013-02-21	Individual 4	2	5	1	1	7	2013-03-04	Individual 2	0.0551	0	0	0	0
117	2	2353	(GT119 x 91007)F1:2	11SCAA:BURKE:0866:01	(GT119 x SCE34-6D91007)-01	2	1	3	5	18	4	10	2013-02-21	Individual 4	2	6	2	1	7	2013-03-04	Individual 2	0.0283	0	0	0	0
117	2	2353	(GT119 x 91007)F1:2	11SCAA:BURKE:0866:01	(GT119 x SCE34-6D91007)-01	2	1	3	5	18	4	11	2013-02-21	Individual 4	2	5	1	1	7	2013-03-04	Individual 2	0.0209	0	0	0	0
117	2	2353	(GT119 x 91007)F1:2	11SCAA:BURKE:0866:01	(GT119 x SCE34-6D91007)-01	2	1	3	5	18	4	12	2013-02-21	Individual 4	2	6	2	1	7	2013-03-04	Individual 2	0.0245	0	0	0	0
117	2	2353	(GT119 x 91007)F1:2	11SCAA:BURKE:0866:01	(GT119 x SCE34-6D91007)-01	2	1	3	5	18	4	13	2013-02-21	Individual 4	2	7	3	1	7	2013-03-04	Individual 2	0.2899	0	0	0	0
117	2	2353	(GT119 x 91007)F1:2	11SCAA:BURKE:0866:01	(GT119 x SCE34-6D91007)-01	2	1	3	5	18	4	14	2013-02-21	Individual 4	2	8	4	1	7	2013-03-04	Individual 2	0.1202	0	0	0	0
117	2	2353	(GT119 x 91007)F1:2	11SCAA:BURKE:0866:01	(GT119 x SCE34-6D91007)-01	2	1	3	5	18	4	15	2013-02-21	Individual 4	2	7	3	1	7	2013-03-04	Individual 2	0.0066	0	0	0	0
117	2	2353	(GT119 x 91007)F1:2	11SCAA:BURKE:0866:01	(GT119 x SCE34-6D91007)-01	2	1	3	5	18	4	16	2013-02-21	Individual 4	2	8	4	1	7	2013-03-04	Individual 2	0.0109	0	0	0	0
117	2	2353	(GT119 x 91007)F1:2	11SCAA:BURKE:0866:01	(GT119 x SCE34-6D91007)-01	2	1	3	5	19	2	17	2013-02-21	Individual 4	2	8	4	10	3	2013-03-04	Individual 2	0.0089	0	0	0	0
117	2	2353	(GT119 x 91007)F1:2	11SCAA:BURKE:0866:01	(GT119 x SCE34-6D91007)-01	2	1	3	5	19	2	18	2013-02-21	Individual 4	2	7	3	10	3	2013-03-04	Individual 2	0.0547	0	0	0	0
117	2	2353	(GT119 x 91007)F1:2	11SCAA:BURKE:0866:01	(GT119 x SCE34-6D91007)-01	2	1	3	5	19	2	19	2013-02-21	Individual 4	2	8	4	10	3	2013-03-04	Individual 2	0.0352	0	0	0	0
117	2	2353	(GT119 x 91007)F1:2	11SCAA:BURKE:0866:01	(GT119 x SCE34-6D91007)-01	2	1	3	5	19	2	20	2013-02-21	Individual 4	2	7	3	10	3	2013-03-04	Individual 2	0.0137	0	0	0	0
117	2	2353	(GT119 x 91007)F1:2	11SCAA:BURKE:0866:01	(GT119 x SCE34-6D91007)-01	2	1	3	5	19	2	21	2013-02-21	Individual 4	2	6	2	10	3	2013-03-04	Individual 2	0.1938	0	0	0	0
117	2	2353	(GT119 x 91007)F1:2	11SCAA:BURKE:0866:01	(GT119 x SCE34-6D91007)-01	2	1	3	5	19	2	22	2013-02-21	Individual 4	2	5	1	10	3	2013-03-04	Individual 2	0.017	0	0	0	0
117	2	2353	(GT119 x 91007)F1:2	11SCAA:BURKE:0866:01	(GT119 x SCE34-6D91007)-01	2	1	3	5	19	2	23	2013-02-21	Individual 4	2	6	2	10	3	2013-03-04	Individual 2	0.0119	0	0	0	0
117	2	2353	(GT119 x 91007)F1:2	11SCAA:BURKE:0866:01	(GT119 x SCE34-6D91007)-01	2	1	3	5	19	2	24	2013-02-21	Individual 4	2	5	1	10	3	2013-03-04	Individual 2	0.003	0	0	0	0
117	2	2353	(GT119 x 91007)F1:2	11SCAA:BURKE:0866:01	(GT119 x SCE34-6D91007)-01	2	1	3	5	21	1	25	2013-02-21	Individual 4	3	4	1	13	6	2013-03-04	Individual 8					1
117	2	2353	(GT119 x 91007)F1:2	11SCAA:BURKE:0866:01	(GT119 x SCE34-6D91007)-01	2	1	3	5	21	1	26	2013-02-21	Individual 4	3	3	2	13	6	2013-03-04	Individual 8					1
117	2	2353	(GT119 x 91007)F1:2	11SCAA:BURKE:0866:01	(GT119 x SCE34-6D91007)-01	2	1	3	5	21	1	27	2013-02-21	Individual 4	3	4	1	13	6	2013-03-04	Individual 8					1
117	2	2353	(GT119 x 91007)F1:2	11SCAA:BURKE:0866:01	(GT119 x SCE34-6D91007)-01	2	1	3	5	21	1	28	2013-02-21	Individual 4	3	3	2	13	6	2013-03-04	Individual 8					1
117	2	2353	(GT119 x 91007)F1:2	11SCAA:BURKE:0866:01	(GT119 x SCE34-6D91007)-01	2	1	3	5	21	1	29	2013-02-21	Individual 4	3	2	3	13	6	2013-03-04	Individual 8					1
117	2	2353	(GT119 x 91007)F1:2	11SCAA:BURKE:0866:01	(GT119 x SCE34-6D91007)-01	2	1	3	5	21	1	30	2013-02-21	Individual 4	3	1	4	13	6	2013-03-04	Individual 8					1
117	2	2353	(GT119 x 91007)F1:2	11SCAA:BURKE:0866:01	(GT119 x SCE34-6D91007)-01	2	1	3	5	21	1	31	2013-02-21	Individual 4	3	2	3	13	6	2013-03-04	Individual 8					1
117	2	2353	(GT119 x 91007)F1:2	11SCAA:BURKE:0866:01	(GT119 x SCE34-6D91007)-01	2	1	3	5	21	1	32	2013-02-21	Individual 4	3	1	4	13	6	2013-03-04	Individual 8					1
114	2	2355	(GT119 x 91007)F1:2	11SCAA:BURKE:0865:07	(GT119 x SCE34-6D91007)-07	2	1	3	6	17	3	1	2013-02-21	Individual 2	1	1	4	6	2	2013-03-04	Individual 2	0.0301	0	0	0	0
114	2	2355	(GT119 x 91007)F1:2	11SCAA:BURKE:0865:07	(GT119 x SCE34-6D91007)-07	2	1	3	6	17	3	2	2013-02-21	Individual 2	1	2	3	6	2	2013-03-04	Individual 2	0.1086	0	0	0	0
114	2	2355	(GT119 x 91007)F1:2	11SCAA:BURKE:0865:07	(GT119 x SCE34-6D91007)-07	2	1	3	6	17	3	3	2013-02-21	Individual 2	1	1	4	6	2	2013-03-04	Individual 2	0.0629	0	0	0	0
114	2	2355	(GT119 x 91007)F1:2	11SCAA:BURKE:0865:07	(GT119 x SCE34-6D91007)-07	2	1	3	6	17	3	4	2013-02-21	Individual 2	1	2	3	6	2	2013-03-04	Individual 2	0.0315	0	0	0	0
114	2	2355	(GT119 x 91007)F1:2	11SCAA:BURKE:0865:07	(GT119 x SCE34-6D91007)-07	2	1	3	6	17	3	5	2013-02-21	Individual 2	1	3	2	6	2	2013-03-04	Individual 2	0.4158	0	0	0	0
114	2	2355	(GT119 x 91007)F1:2	11SCAA:BURKE:0865:07	(GT119 x SCE34-6D91007)-07	2	1	3	6	17	3	6	2013-02-21	Individual 2	1	4	1	6	2	2013-03-04	Individual 2	0.1313	0	0	0	0
114	2	2355	(GT119 x 91007)F1:2	11SCAA:BURKE:0865:07	(GT119 x SCE34-6D91007)-07	2	1	3	6	17	3	7	2013-02-21	Individual 2	1	3	2	6	2	2013-03-04	Individual 2				1	0
114	2	2355	(GT119 x 91007)F1:2	11SCAA:BURKE:0865:07	(GT119 x SCE34-6D91007)-07	2	1	3	6	17	3	8	2013-02-21	Individual 2	1	4	1	6	2	2013-03-04	Individual 2	0.0238	0	0	0	0
114	2	2355	(GT119 x 91007)F1:2	11SCAA:BURKE:0865:07	(GT119 x SCE34-6D91007)-07	2	1	3	6	20	1	25	2013-02-21	Individual 4	3	4	1	4	4	2013-03-04	Individual 8	0.2511	0	0	0	0
114	2	2355	(GT119 x 91007)F1:2	11SCAA:BURKE:0865:07	(GT119 x SCE34-6D91007)-07	2	1	3	6	20	1	26	2013-02-21	Individual 4	3	3	2	4	4	2013-03-04	Individual 8	0.4998	0	0	0	0
114	2	2355	(GT119 x 91007)F1:2	11SCAA:BURKE:0865:07	(GT119 x SCE34-6D91007)-07	2	1	3	6	20	1	27	2013-02-21	Individual 4	3	4	1	4	4	2013-03-04	Individual 8	0.4838	0	0	0	0
114	2	2355	(GT119 x 91007)F1:2	11SCAA:BURKE:0865:07	(GT119 x SCE34-6D91007)-07	2	1	3	6	20	1	28	2013-02-21	Individual 4	3	3	2	4	4	2013-03-04	Individual 8	0.4127	0	0	0	0
114	2	2355	(GT119 x 91007)F1:2	11SCAA:BURKE:0865:07	(GT119 x SCE34-6D91007)-07	2	1	3	6	20	1	29	2013-02-21	Individual 4	3	2	3	4	4	2013-03-04	Individual 8	0.2125	0	0	0	0
114	2	2355	(GT119 x 91007)F1:2	11SCAA:BURKE:0865:07	(GT119 x SCE34-6D91007)-07	2	1	3	6	20	1	30	2013-02-21	Individual 4	3	1	4	4	4	2013-03-04	Individual 8	0.246	0	0	0	0
114	2	2355	(GT119 x 91007)F1:2	11SCAA:BURKE:0865:07	(GT119 x SCE34-6D91007)-07	2	1	3	6	20	1	31	2013-02-21	Individual 4	3	2	3	4	4	2013-03-04	Individual 8	0.1899	0	0	0	0
114	2	2355	(GT119 x 91007)F1:2	11SCAA:BURKE:0865:07	(GT119 x SCE34-6D91007)-07	2	1	3	6	20	1	32	2013-02-21	Individual 4	3	1	4	4	4	2013-03-04	Individual 8	0.5214	0	0	0	0
114	2	2355	(GT119 x 91007)F1:2	11SCAA:BURKE:0865:07	(GT119 x SCE34-6D91007)-07	2	1	3	6	22	3	1	2013-02-21	Individual 2	4	1	4	7	1	2013-03-04	Individual 4	0.0325	0	0	0	0
114	2	2355	(GT119 x 91007)F1:2	11SCAA:BURKE:0865:07	(GT119 x SCE34-6D91007)-07	2	1	3	6	22	3	2	2013-02-21	Individual 2	4	2	3	7	1	2013-03-04	Individual 4	0.1793	0	0	0	0
114	2	2355	(GT119 x 91007)F1:2	11SCAA:BURKE:0865:07	(GT119 x SCE34-6D91007)-07	2	1	3	6	22	3	3	2013-02-21	Individual 2	4	1	4	7	1	2013-03-04	Individual 4	0.5029	0	0	0	0
114	2	2355	(GT119 x 91007)F1:2	11SCAA:BURKE:0865:07	(GT119 x SCE34-6D91007)-07	2	1	3	6	22	3	4	2013-02-21	Individual 2	4	2	3	7	1	2013-03-04	Individual 4	0.3198	0	0	0	0
114	2	2355	(GT119 x 91007)F1:2	11SCAA:BURKE:0865:07	(GT119 x SCE34-6D91007)-07	2	1	3	6	22	3	5	2013-02-21	Individual 2	4	3	2	7	1	2013-03-04	Individual 4	0.0827	0	0	0	0
114	2	2355	(GT119 x 91007)F1:2	11SCAA:BURKE:0865:07	(GT119 x SCE34-6D91007)-07	2	1	3	6	22	3	6	2013-02-21	Individual 2	4	4	1	7	1	2013-03-04	Individual 4	0.0615	0	0	0	0
114	2	2355	(GT119 x 91007)F1:2	11SCAA:BURKE:0865:07	(GT119 x SCE34-6D91007)-07	2	1	3	6	22	3	7	2013-02-21	Individual 2	4	3	2	7	1	2013-03-04	Individual 4				1	0
114	2	2355	(GT119 x 91007)F1:2	11SCAA:BURKE:0865:07	(GT119 x SCE34-6D91007)-07	2	1	3	6	22	3	8	2013-02-21	Individual 2	4	4	1	7	1	2013-03-04	Individual 4				1	0
136	2	2357	(GT119 x 91007)F1:2	11SCAA:BURKE:0869:03	(GT119 x SCE34-6D91007)-03	2	1	3	7	19	3	1	2013-02-21	Individual 4	2	1	4	9	2	2013-03-04	Individual 2	0.4109	0	0	0	0
136	2	2357	(GT119 x 91007)F1:2	11SCAA:BURKE:0869:03	(GT119 x SCE34-6D91007)-03	2	1	3	7	19	3	2	2013-02-21	Individual 4	2	2	3	9	2	2013-03-04	Individual 2	0.2256	0	0	0	0
136	2	2357	(GT119 x 91007)F1:2	11SCAA:BURKE:0869:03	(GT119 x SCE34-6D91007)-03	2	1	3	7	19	3	3	2013-02-21	Individual 4	2	1	4	9	2	2013-03-04	Individual 2	0.0177	0	0	0	0
136	2	2357	(GT119 x 91007)F1:2	11SCAA:BURKE:0869:03	(GT119 x SCE34-6D91007)-03	2	1	3	7	19	3	4	2013-02-21	Individual 4	2	2	3	9	2	2013-03-04	Individual 2	0.17	0	0	0	0
136	2	2357	(GT119 x 91007)F1:2	11SCAA:BURKE:0869:03	(GT119 x SCE34-6D91007)-03	2	1	3	7	19	3	5	2013-02-21	Individual 4	2	3	2	9	2	2013-03-04	Individual 2	0.435	0	0	0	0
136	2	2357	(GT119 x 91007)F1:2	11SCAA:BURKE:0869:03	(GT119 x SCE34-6D91007)-03	2	1	3	7	19	3	6	2013-02-21	Individual 4	2	4	1	9	2	2013-03-04	Individual 2	0.064	0	0	0	0
136	2	2357	(GT119 x 91007)F1:2	11SCAA:BURKE:0869:03	(GT119 x SCE34-6D91007)-03	2	1	3	7	19	3	7	2013-02-21	Individual 4	2	3	2	9	2	2013-03-04	Individual 2	0.3957	0	0	0	0
136	2	2357	(GT119 x 91007)F1:2	11SCAA:BURKE:0869:03	(GT119 x SCE34-6D91007)-03	2	1	3	7	19	3	8	2013-02-21	Individual 4	2	4	1	9	2	2013-03-04	Individual 2	0.5021	0	0	0	0
136	2	2357	(GT119 x 91007)F1:2	11SCAA:BURKE:0869:03	(GT119 x SCE34-6D91007)-03	2	1	3	7	21	2	17	2013-02-21	Individual 4	3	8	4	13	6	2013-03-04	Individual 8	0.1247	0	0	0	0
136	2	2357	(GT119 x 91007)F1:2	11SCAA:BURKE:0869:03	(GT119 x SCE34-6D91007)-03	2	1	3	7	21	2	18	2013-02-21	Individual 4	3	7	3	13	6	2013-03-04	Individual 8	0.1152	0	0	0	0
136	2	2357	(GT119 x 91007)F1:2	11SCAA:BURKE:0869:03	(GT119 x SCE34-6D91007)-03	2	1	3	7	21	2	19	2013-02-21	Individual 4	3	8	4	13	6	2013-03-04	Individual 8	0.0305	0	0	0	0
136	2	2357	(GT119 x 91007)F1:2	11SCAA:BURKE:0869:03	(GT119 x SCE34-6D91007)-03	2	1	3	7	21	2	20	2013-02-21	Individual 4	3	7	3	13	6	2013-03-04	Individual 8	0.0262	0	0	0	0
136	2	2357	(GT119 x 91007)F1:2	11SCAA:BURKE:0869:03	(GT119 x SCE34-6D91007)-03	2	1	3	7	21	2	21	2013-02-21	Individual 4	3	6	2	13	6	2013-03-04	Individual 8				1	0
136	2	2357	(GT119 x 91007)F1:2	11SCAA:BURKE:0869:03	(GT119 x SCE34-6D91007)-03	2	1	3	7	21	2	22	2013-02-21	Individual 4	3	5	1	13	6	2013-03-04	Individual 8	0.0373	0	0	0	0
136	2	2357	(GT119 x 91007)F1:2	11SCAA:BURKE:0869:03	(GT119 x SCE34-6D91007)-03	2	1	3	7	21	2	23	2013-02-21	Individual 4	3	6	2	13	6	2013-03-04	Individual 8	0.4649	0	0	0	0
136	2	2357	(GT119 x 91007)F1:2	11SCAA:BURKE:0869:03	(GT119 x SCE34-6D91007)-03	2	1	3	7	21	2	24	2013-02-21	Individual 4	3	5	1	13	6	2013-03-04	Individual 8	0.0566	0	0	0	0
136	2	2357	(GT119 x 91007)F1:2	11SCAA:BURKE:0869:03	(GT119 x SCE34-6D91007)-03	2	1	3	7	24	3	1	2013-02-21	Individual 4	5	1	4	10	3	2013-03-04	Individual 4	0.5449	0	0	0	0
136	2	2357	(GT119 x 91007)F1:2	11SCAA:BURKE:0869:03	(GT119 x SCE34-6D91007)-03	2	1	3	7	24	3	2	2013-02-21	Individual 4	5	2	3	10	3	2013-03-04	Individual 4	0.329	0	0	0	0
136	2	2357	(GT119 x 91007)F1:2	11SCAA:BURKE:0869:03	(GT119 x SCE34-6D91007)-03	2	1	3	7	24	3	3	2013-02-21	Individual 4	5	1	4	10	3	2013-03-04	Individual 4	0.5234	0	0	0	0
136	2	2357	(GT119 x 91007)F1:2	11SCAA:BURKE:0869:03	(GT119 x SCE34-6D91007)-03	2	1	3	7	24	3	4	2013-02-21	Individual 4	5	2	3	10	3	2013-03-04	Individual 4	0.4714	0	0	0	0
136	2	2357	(GT119 x 91007)F1:2	11SCAA:BURKE:0869:03	(GT119 x SCE34-6D91007)-03	2	1	3	7	24	3	5	2013-02-21	Individual 4	5	3	2	10	3	2013-03-04	Individual 4	0.5483	0	0	0	0
136	2	2357	(GT119 x 91007)F1:2	11SCAA:BURKE:0869:03	(GT119 x SCE34-6D91007)-03	2	1	3	7	24	3	6	2013-02-21	Individual 4	5	4	1	10	3	2013-03-04	Individual 4	0.4614	0	0	0	0
136	2	2357	(GT119 x 91007)F1:2	11SCAA:BURKE:0869:03	(GT119 x SCE34-6D91007)-03	2	1	3	7	24	3	7	2013-02-21	Individual 4	5	3	2	10	3	2013-03-04	Individual 4	0.0409	0	0	0	0
136	2	2357	(GT119 x 91007)F1:2	11SCAA:BURKE:0869:03	(GT119 x SCE34-6D91007)-03	2	1	3	7	24	3	8	2013-02-21	Individual 4	5	4	1	10	3	2013-03-04	Individual 4	0.5192	0	0	0	0
132	2	2359	(GT119 x 91007)F1:2	11SCAA:BURKE:0868:02	(GT119 x SCE34-6D91007)-02	2	1	3	8	18	1	25	2013-02-21	Individual 4	2	4	1	2	6	2013-03-04	Individual 2	0.5273	0	0	0	0
132	2	2359	(GT119 x 91007)F1:2	11SCAA:BURKE:0868:02	(GT119 x SCE34-6D91007)-02	2	1	3	8	18	1	26	2013-02-21	Individual 4	2	3	2	2	6	2013-03-04	Individual 2	0.0586	0	0	0	0
132	2	2359	(GT119 x 91007)F1:2	11SCAA:BURKE:0868:02	(GT119 x SCE34-6D91007)-02	2	1	3	8	18	1	27	2013-02-21	Individual 4	2	4	1	2	6	2013-03-04	Individual 2	0.3514	0	0	0	0
132	2	2359	(GT119 x 91007)F1:2	11SCAA:BURKE:0868:02	(GT119 x SCE34-6D91007)-02	2	1	3	8	18	1	28	2013-02-21	Individual 4	2	3	2	2	6	2013-03-04	Individual 2	0.4499	0	0	0	0
132	2	2359	(GT119 x 91007)F1:2	11SCAA:BURKE:0868:02	(GT119 x SCE34-6D91007)-02	2	1	3	8	18	1	29	2013-02-21	Individual 4	2	2	3	2	6	2013-03-04	Individual 2	0.5442	0	0	0	0
132	2	2359	(GT119 x 91007)F1:2	11SCAA:BURKE:0868:02	(GT119 x SCE34-6D91007)-02	2	1	3	8	18	1	30	2013-02-21	Individual 4	2	1	4	2	6	2013-03-04	Individual 2	0.299	0	0	0	0
132	2	2359	(GT119 x 91007)F1:2	11SCAA:BURKE:0868:02	(GT119 x SCE34-6D91007)-02	2	1	3	8	18	1	31	2013-02-21	Individual 4	2	2	3	2	6	2013-03-04	Individual 2	0.4742	0	0	0	0
132	2	2359	(GT119 x 91007)F1:2	11SCAA:BURKE:0868:02	(GT119 x SCE34-6D91007)-02	2	1	3	8	18	1	32	2013-02-21	Individual 4	2	1	4	2	6	2013-03-04	Individual 2	0.1972	0	0	0	0
132	2	2359	(GT119 x 91007)F1:2	11SCAA:BURKE:0868:02	(GT119 x SCE34-6D91007)-02	2	1	3	8	20	3	1	2013-02-21	Individual 4	3	1	4	5	3	2013-03-04	Individual 8	0.6647	0	0	0	0
132	2	2359	(GT119 x 91007)F1:2	11SCAA:BURKE:0868:02	(GT119 x SCE34-6D91007)-02	2	1	3	8	20	3	2	2013-02-21	Individual 4	3	2	3	5	3	2013-03-04	Individual 8	0.3921	0	0	0	0
132	2	2359	(GT119 x 91007)F1:2	11SCAA:BURKE:0868:02	(GT119 x SCE34-6D91007)-02	2	1	3	8	20	3	3	2013-02-21	Individual 4	3	1	4	5	3	2013-03-04	Individual 8	0.5304	0	0	0	0
132	2	2359	(GT119 x 91007)F1:2	11SCAA:BURKE:0868:02	(GT119 x SCE34-6D91007)-02	2	1	3	8	20	3	4	2013-02-21	Individual 4	3	2	3	5	3	2013-03-04	Individual 8	0.6738	0	0	0	0
132	2	2359	(GT119 x 91007)F1:2	11SCAA:BURKE:0868:02	(GT119 x SCE34-6D91007)-02	2	1	3	8	20	3	5	2013-02-21	Individual 4	3	3	2	5	3	2013-03-04	Individual 8	0.501	0	0	0	0
132	2	2359	(GT119 x 91007)F1:2	11SCAA:BURKE:0868:02	(GT119 x SCE34-6D91007)-02	2	1	3	8	20	3	6	2013-02-21	Individual 4	3	4	1	5	3	2013-03-04	Individual 8	0.4889	0	0	0	0
132	2	2359	(GT119 x 91007)F1:2	11SCAA:BURKE:0868:02	(GT119 x SCE34-6D91007)-02	2	1	3	8	20	3	7	2013-02-21	Individual 4	3	3	2	5	3	2013-03-04	Individual 8	0.4187	0	0	0	0
132	2	2359	(GT119 x 91007)F1:2	11SCAA:BURKE:0868:02	(GT119 x SCE34-6D91007)-02	2	1	3	8	20	3	8	2013-02-21	Individual 4	3	4	1	5	3	2013-03-04	Individual 8	0.4531	0	0	0	0
132	2	2359	(GT119 x 91007)F1:2	11SCAA:BURKE:0868:02	(GT119 x SCE34-6D91007)-02	2	1	3	8	23	3	1	2013-02-21	Individual 2	5	1	4	2	6	2013-03-04	Individual 4	0.5431	0	0	0	0
132	2	2359	(GT119 x 91007)F1:2	11SCAA:BURKE:0868:02	(GT119 x SCE34-6D91007)-02	2	1	3	8	23	3	2	2013-02-21	Individual 2	5	2	3	2	6	2013-03-04	Individual 4	0.4894	0	0	0	0
132	2	2359	(GT119 x 91007)F1:2	11SCAA:BURKE:0868:02	(GT119 x SCE34-6D91007)-02	2	1	3	8	23	3	3	2013-02-21	Individual 2	5	1	4	2	6	2013-03-04	Individual 4	0.2295	0	0	0	0
132	2	2359	(GT119 x 91007)F1:2	11SCAA:BURKE:0868:02	(GT119 x SCE34-6D91007)-02	2	1	3	8	23	3	4	2013-02-21	Individual 2	5	2	3	2	6	2013-03-04	Individual 4	0.0821	0	0	0	0
132	2	2359	(GT119 x 91007)F1:2	11SCAA:BURKE:0868:02	(GT119 x SCE34-6D91007)-02	2	1	3	8	23	3	5	2013-02-21	Individual 2	5	3	2	2	6	2013-03-04	Individual 4	0.4006	0	0	0	0
132	2	2359	(GT119 x 91007)F1:2	11SCAA:BURKE:0868:02	(GT119 x SCE34-6D91007)-02	2	1	3	8	23	3	6	2013-02-21	Individual 2	5	4	1	2	6	2013-03-04	Individual 4	0.0767	0	0	0	0
132	2	2359	(GT119 x 91007)F1:2	11SCAA:BURKE:0868:02	(GT119 x SCE34-6D91007)-02	2	1	3	8	23	3	7	2013-02-21	Individual 2	5	3	2	2	6	2013-03-04	Individual 4	0.0118	0	0	0	0
132	2	2359	(GT119 x 91007)F1:2	11SCAA:BURKE:0868:02	(GT119 x SCE34-6D91007)-02	2	1	3	8	23	3	8	2013-02-21	Individual 2	5	4	1	2	6	2013-03-04	Individual 4	0.0862	0	0	0	0
133	2	2361	(GT119 x 91007)F1:2	11SCAA:BURKE:0868:03	(GT119 x SCE34-6D91007)-03	2	1	3	9	20	2	17	2013-02-21	Individual 4	3	8	4	4	4	2013-03-04	Individual 8				1	0
133	2	2361	(GT119 x 91007)F1:2	11SCAA:BURKE:0868:03	(GT119 x SCE34-6D91007)-03	2	1	3	9	20	2	18	2013-02-21	Individual 4	3	7	3	4	4	2013-03-04	Individual 8	0.5102	0	0	0	0
133	2	2361	(GT119 x 91007)F1:2	11SCAA:BURKE:0868:03	(GT119 x SCE34-6D91007)-03	2	1	3	9	20	2	19	2013-02-21	Individual 4	3	8	4	4	4	2013-03-04	Individual 8	0.4063	0	0	0	0
133	2	2361	(GT119 x 91007)F1:2	11SCAA:BURKE:0868:03	(GT119 x SCE34-6D91007)-03	2	1	3	9	20	2	20	2013-02-21	Individual 4	3	7	3	4	4	2013-03-04	Individual 8	0.3959	0	0	0	0
133	2	2361	(GT119 x 91007)F1:2	11SCAA:BURKE:0868:03	(GT119 x SCE34-6D91007)-03	2	1	3	9	20	2	21	2013-02-21	Individual 4	3	6	2	4	4	2013-03-04	Individual 8	0.5016	0	0	0	0
133	2	2361	(GT119 x 91007)F1:2	11SCAA:BURKE:0868:03	(GT119 x SCE34-6D91007)-03	2	1	3	9	20	2	22	2013-02-21	Individual 4	3	5	1	4	4	2013-03-04	Individual 8	0.5904	0	0	0	0
133	2	2361	(GT119 x 91007)F1:2	11SCAA:BURKE:0868:03	(GT119 x SCE34-6D91007)-03	2	1	3	9	20	2	23	2013-02-21	Individual 4	3	6	2	4	4	2013-03-04	Individual 8	0.5946	0	0	0	0
133	2	2361	(GT119 x 91007)F1:2	11SCAA:BURKE:0868:03	(GT119 x SCE34-6D91007)-03	2	1	3	9	20	2	24	2013-02-21	Individual 4	3	5	1	4	4	2013-03-04	Individual 8	0.4814	0	0	0	0
133	2	2361	(GT119 x 91007)F1:2	11SCAA:BURKE:0868:03	(GT119 x SCE34-6D91007)-03	2	1	3	9	21	3	1	2013-02-21	Individual 4	3	1	4	12	5	2013-03-04	Individual 8	0.4021	0	0	0	0
133	2	2361	(GT119 x 91007)F1:2	11SCAA:BURKE:0868:03	(GT119 x SCE34-6D91007)-03	2	1	3	9	21	3	2	2013-02-21	Individual 4	3	2	3	12	5	2013-03-04	Individual 8	0.606	0	0	0	0
133	2	2361	(GT119 x 91007)F1:2	11SCAA:BURKE:0868:03	(GT119 x SCE34-6D91007)-03	2	1	3	9	21	3	3	2013-02-21	Individual 4	3	1	4	12	5	2013-03-04	Individual 8	0.5173	0	0	0	0
133	2	2361	(GT119 x 91007)F1:2	11SCAA:BURKE:0868:03	(GT119 x SCE34-6D91007)-03	2	1	3	9	21	3	4	2013-02-21	Individual 4	3	2	3	12	5	2013-03-04	Individual 8	0.5279	0	0	0	0
133	2	2361	(GT119 x 91007)F1:2	11SCAA:BURKE:0868:03	(GT119 x SCE34-6D91007)-03	2	1	3	9	21	3	5	2013-02-21	Individual 4	3	3	2	12	5	2013-03-04	Individual 8	0.4616	0	0	0	0
133	2	2361	(GT119 x 91007)F1:2	11SCAA:BURKE:0868:03	(GT119 x SCE34-6D91007)-03	2	1	3	9	21	3	6	2013-02-21	Individual 4	3	4	1	12	5	2013-03-04	Individual 8	0.643	0	0	0	0
133	2	2361	(GT119 x 91007)F1:2	11SCAA:BURKE:0868:03	(GT119 x SCE34-6D91007)-03	2	1	3	9	21	3	7	2013-02-21	Individual 4	3	3	2	12	5	2013-03-04	Individual 8	0.4309	0	0	0	0
133	2	2361	(GT119 x 91007)F1:2	11SCAA:BURKE:0868:03	(GT119 x SCE34-6D91007)-03	2	1	3	9	21	3	8	2013-02-21	Individual 4	3	4	1	12	5	2013-03-04	Individual 8	0.3933	0	0	0	0
133	2	2361	(GT119 x 91007)F1:2	11SCAA:BURKE:0868:03	(GT119 x SCE34-6D91007)-03	2	1	3	9	22	1	25	2013-02-21	Individual 2	4	4	1	8	1	2013-03-04	Individual 4	0.4907	0	0	0	0
133	2	2361	(GT119 x 91007)F1:2	11SCAA:BURKE:0868:03	(GT119 x SCE34-6D91007)-03	2	1	3	9	22	1	26	2013-02-21	Individual 2	4	3	2	8	1	2013-03-04	Individual 4	0.0983	0	0	0	0
133	2	2361	(GT119 x 91007)F1:2	11SCAA:BURKE:0868:03	(GT119 x SCE34-6D91007)-03	2	1	3	9	22	1	27	2013-02-21	Individual 2	4	4	1	8	1	2013-03-04	Individual 4	0.4572	0	0	0	0
133	2	2361	(GT119 x 91007)F1:2	11SCAA:BURKE:0868:03	(GT119 x SCE34-6D91007)-03	2	1	3	9	22	1	28	2013-02-21	Individual 2	4	3	2	8	1	2013-03-04	Individual 4	0.4539	0	0	0	0
133	2	2361	(GT119 x 91007)F1:2	11SCAA:BURKE:0868:03	(GT119 x SCE34-6D91007)-03	2	1	3	9	22	1	29	2013-02-21	Individual 2	4	2	3	8	1	2013-03-04	Individual 4	0.3358	0	0	0	0
133	2	2361	(GT119 x 91007)F1:2	11SCAA:BURKE:0868:03	(GT119 x SCE34-6D91007)-03	2	1	3	9	22	1	30	2013-02-21	Individual 2	4	1	4	8	1	2013-03-04	Individual 4	0.5206	0	0	0	0
133	2	2361	(GT119 x 91007)F1:2	11SCAA:BURKE:0868:03	(GT119 x SCE34-6D91007)-03	2	1	3	9	22	1	31	2013-02-21	Individual 2	4	2	3	8	1	2013-03-04	Individual 4	0.4172	0	0	0	0
133	2	2361	(GT119 x 91007)F1:2	11SCAA:BURKE:0868:03	(GT119 x SCE34-6D91007)-03	2	1	3	9	22	1	32	2013-02-21	Individual 2	4	1	4	8	1	2013-03-04	Individual 4	0.497	0	0	0	0
121	2	2363	(GT119 x 91007)F1:2	11SCAA:BURKE:0866:05	(GT119 x SCE34-6D91007)-05	2	1	4	1	25	1	25	2013-02-21	Individual 2	1	4	1	9	2	2013-03-04	Individual 2	0.2323	0	0	0	0
121	2	2363	(GT119 x 91007)F1:2	11SCAA:BURKE:0866:05	(GT119 x SCE34-6D91007)-05	2	1	4	1	25	1	26	2013-02-21	Individual 2	1	3	2	9	2	2013-03-04	Individual 2	0.4051	0	0	0	0
121	2	2363	(GT119 x 91007)F1:2	11SCAA:BURKE:0866:05	(GT119 x SCE34-6D91007)-05	2	1	4	1	25	1	27	2013-02-21	Individual 2	1	4	1	9	2	2013-03-04	Individual 2	0.575	0	0	0	0
121	2	2363	(GT119 x 91007)F1:2	11SCAA:BURKE:0866:05	(GT119 x SCE34-6D91007)-05	2	1	4	1	25	1	28	2013-02-21	Individual 2	1	3	2	9	2	2013-03-04	Individual 2	0.1436	0	0	0	0
121	2	2363	(GT119 x 91007)F1:2	11SCAA:BURKE:0866:05	(GT119 x SCE34-6D91007)-05	2	1	4	1	25	1	29	2013-02-21	Individual 2	1	2	3	9	2	2013-03-04	Individual 2	0.2399	0	0	0	0
121	2	2363	(GT119 x 91007)F1:2	11SCAA:BURKE:0866:05	(GT119 x SCE34-6D91007)-05	2	1	4	1	25	1	30	2013-02-21	Individual 2	1	1	4	9	2	2013-03-04	Individual 2	0.4636	0	0	0	0
121	2	2363	(GT119 x 91007)F1:2	11SCAA:BURKE:0866:05	(GT119 x SCE34-6D91007)-05	2	1	4	1	25	1	31	2013-02-21	Individual 2	1	2	3	9	2	2013-03-04	Individual 2	0.5328	0	0	0	0
121	2	2363	(GT119 x 91007)F1:2	11SCAA:BURKE:0866:05	(GT119 x SCE34-6D91007)-05	2	1	4	1	25	1	32	2013-02-21	Individual 2	1	1	4	9	2	2013-03-04	Individual 2	0.5518	0	0	0	0
121	2	2363	(GT119 x 91007)F1:2	11SCAA:BURKE:0866:05	(GT119 x SCE34-6D91007)-05	2	1	4	1	26	3	1	2013-02-21	Individual 4	2	1	4	3	5	2013-03-04	Individual 2				1	0
121	2	2363	(GT119 x 91007)F1:2	11SCAA:BURKE:0866:05	(GT119 x SCE34-6D91007)-05	2	1	4	1	26	3	2	2013-02-21	Individual 4	2	2	3	3	5	2013-03-04	Individual 2	0.5771	0	0	0	0
121	2	2363	(GT119 x 91007)F1:2	11SCAA:BURKE:0866:05	(GT119 x SCE34-6D91007)-05	2	1	4	1	26	3	3	2013-02-21	Individual 4	2	1	4	3	5	2013-03-04	Individual 2	0.3463	0	0	0	0
121	2	2363	(GT119 x 91007)F1:2	11SCAA:BURKE:0866:05	(GT119 x SCE34-6D91007)-05	2	1	4	1	26	3	4	2013-02-21	Individual 4	2	2	3	3	5	2013-03-04	Individual 2	0.4356	0	0	0	0
121	2	2363	(GT119 x 91007)F1:2	11SCAA:BURKE:0866:05	(GT119 x SCE34-6D91007)-05	2	1	4	1	26	3	5	2013-02-21	Individual 4	2	3	2	3	5	2013-03-04	Individual 2	0.5256	0	0	0	0
121	2	2363	(GT119 x 91007)F1:2	11SCAA:BURKE:0866:05	(GT119 x SCE34-6D91007)-05	2	1	4	1	26	3	6	2013-02-21	Individual 4	2	4	1	3	5	2013-03-04	Individual 2	0.3859	0	0	0	0
121	2	2363	(GT119 x 91007)F1:2	11SCAA:BURKE:0866:05	(GT119 x SCE34-6D91007)-05	2	1	4	1	26	3	7	2013-02-21	Individual 4	2	3	2	3	5	2013-03-04	Individual 2	0.1805	0	0	0	0
121	2	2363	(GT119 x 91007)F1:2	11SCAA:BURKE:0866:05	(GT119 x SCE34-6D91007)-05	2	1	4	1	26	3	8	2013-02-21	Individual 4	2	4	1	3	5	2013-03-04	Individual 2	0.0777	0	0	0	0
121	2	2363	(GT119 x 91007)F1:2	11SCAA:BURKE:0866:05	(GT119 x SCE34-6D91007)-05	2	1	4	1	31	1	25	2013-02-21	Individual 2	5	4	1	4	4	2013-03-04	Individual 4	0.3924	0	0	0	0
121	2	2363	(GT119 x 91007)F1:2	11SCAA:BURKE:0866:05	(GT119 x SCE34-6D91007)-05	2	1	4	1	31	1	26	2013-02-21	Individual 2	5	3	2	4	4	2013-03-04	Individual 4	0.365	0	0	0	0
121	2	2363	(GT119 x 91007)F1:2	11SCAA:BURKE:0866:05	(GT119 x SCE34-6D91007)-05	2	1	4	1	31	1	27	2013-02-21	Individual 2	5	4	1	4	4	2013-03-04	Individual 4	0.5409	0	0	0	0
121	2	2363	(GT119 x 91007)F1:2	11SCAA:BURKE:0866:05	(GT119 x SCE34-6D91007)-05	2	1	4	1	31	1	28	2013-02-21	Individual 2	5	3	2	4	4	2013-03-04	Individual 4	0.0985	0	0	0	0
121	2	2363	(GT119 x 91007)F1:2	11SCAA:BURKE:0866:05	(GT119 x SCE34-6D91007)-05	2	1	4	1	31	1	29	2013-02-21	Individual 2	5	2	3	4	4	2013-03-04	Individual 4	0.5005	0	0	0	0
121	2	2363	(GT119 x 91007)F1:2	11SCAA:BURKE:0866:05	(GT119 x SCE34-6D91007)-05	2	1	4	1	31	1	30	2013-02-21	Individual 2	5	1	4	4	4	2013-03-04	Individual 4	0.0769	0	0	0	0
121	2	2363	(GT119 x 91007)F1:2	11SCAA:BURKE:0866:05	(GT119 x SCE34-6D91007)-05	2	1	4	1	31	1	31	2013-02-21	Individual 2	5	2	3	4	4	2013-03-04	Individual 4	0.2159	0	0	0	0
121	2	2363	(GT119 x 91007)F1:2	11SCAA:BURKE:0866:05	(GT119 x SCE34-6D91007)-05	2	1	4	1	31	1	32	2013-02-21	Individual 2	5	1	4	4	4	2013-03-04	Individual 4	0.6103	0	0	0	0
112	2	2365	(GT119 x 91007)F1:2	11SCAA:BURKE:0865:04	(GT119 x SCE34-6D91007)-04	2	1	4	2	25	2	17	2013-02-21	Individual 2	1	8	4	9	2	2013-03-04	Individual 2	0.3346	0	0	0	0
112	2	2365	(GT119 x 91007)F1:2	11SCAA:BURKE:0865:04	(GT119 x SCE34-6D91007)-04	2	1	4	2	25	2	18	2013-02-21	Individual 2	1	7	3	9	2	2013-03-04	Individual 2	0.5273	0	0	0	0
112	2	2365	(GT119 x 91007)F1:2	11SCAA:BURKE:0865:04	(GT119 x SCE34-6D91007)-04	2	1	4	2	25	2	19	2013-02-21	Individual 2	1	8	4	9	2	2013-03-04	Individual 2	0.3006	0	0	0	0
112	2	2365	(GT119 x 91007)F1:2	11SCAA:BURKE:0865:04	(GT119 x SCE34-6D91007)-04	2	1	4	2	25	2	20	2013-02-21	Individual 2	1	7	3	9	2	2013-03-04	Individual 2	0.3592	0	0	0	0
112	2	2365	(GT119 x 91007)F1:2	11SCAA:BURKE:0865:04	(GT119 x SCE34-6D91007)-04	2	1	4	2	25	2	21	2013-02-21	Individual 2	1	6	2	9	2	2013-03-04	Individual 2	0.337	0	0	0	0
112	2	2365	(GT119 x 91007)F1:2	11SCAA:BURKE:0865:04	(GT119 x SCE34-6D91007)-04	2	1	4	2	25	2	22	2013-02-21	Individual 2	1	5	1	9	2	2013-03-04	Individual 2	0.3357	0	0	0	0
112	2	2365	(GT119 x 91007)F1:2	11SCAA:BURKE:0865:04	(GT119 x SCE34-6D91007)-04	2	1	4	2	25	2	23	2013-02-21	Individual 2	1	6	2	9	2	2013-03-04	Individual 2	0.3511	0	0	0	0
112	2	2365	(GT119 x 91007)F1:2	11SCAA:BURKE:0865:04	(GT119 x SCE34-6D91007)-04	2	1	4	2	25	2	24	2013-02-21	Individual 2	1	5	1	9	2	2013-03-04	Individual 2	0.0252	0	1	0	0
112	2	2365	(GT119 x 91007)F1:2	11SCAA:BURKE:0865:04	(GT119 x SCE34-6D91007)-04	2	1	4	2	30	2	17	2013-02-21	Individual 2	4	8	4	10	3	2013-03-04	Individual 4	0.3502	1	0	0	0
112	2	2365	(GT119 x 91007)F1:2	11SCAA:BURKE:0865:04	(GT119 x SCE34-6D91007)-04	2	1	4	2	30	2	18	2013-02-21	Individual 2	4	7	3	10	3	2013-03-04	Individual 4	0.3258	0	0	0	0
112	2	2365	(GT119 x 91007)F1:2	11SCAA:BURKE:0865:04	(GT119 x SCE34-6D91007)-04	2	1	4	2	30	2	19	2013-02-21	Individual 2	4	8	4	10	3	2013-03-04	Individual 4	0.3807	0	0	0	0
112	2	2365	(GT119 x 91007)F1:2	11SCAA:BURKE:0865:04	(GT119 x SCE34-6D91007)-04	2	1	4	2	30	2	20	2013-02-21	Individual 2	4	7	3	10	3	2013-03-04	Individual 4	0.3998	0	0	0	0
112	2	2365	(GT119 x 91007)F1:2	11SCAA:BURKE:0865:04	(GT119 x SCE34-6D91007)-04	2	1	4	2	30	2	21	2013-02-21	Individual 2	4	6	2	10	3	2013-03-04	Individual 4	0.2755	0	0	0	0
112	2	2365	(GT119 x 91007)F1:2	11SCAA:BURKE:0865:04	(GT119 x SCE34-6D91007)-04	2	1	4	2	30	2	22	2013-02-21	Individual 2	4	5	1	10	3	2013-03-04	Individual 4	0.3652	0	0	0	0
112	2	2365	(GT119 x 91007)F1:2	11SCAA:BURKE:0865:04	(GT119 x SCE34-6D91007)-04	2	1	4	2	30	2	23	2013-02-21	Individual 2	4	6	2	10	3	2013-03-04	Individual 4	0.2845	0	0	0	0
112	2	2365	(GT119 x 91007)F1:2	11SCAA:BURKE:0865:04	(GT119 x SCE34-6D91007)-04	2	1	4	2	30	2	24	2013-02-21	Individual 2	4	5	1	10	3	2013-03-04	Individual 4	0.3075	0	0	0	0
112	2	2365	(GT119 x 91007)F1:2	11SCAA:BURKE:0865:04	(GT119 x SCE34-6D91007)-04	2	1	4	2	32	4	9	2013-02-21	Individual 2	5	5	1	12	5	2013-03-04	Individual 4	0.3661	0	0	0	0
112	2	2365	(GT119 x 91007)F1:2	11SCAA:BURKE:0865:04	(GT119 x SCE34-6D91007)-04	2	1	4	2	32	4	10	2013-02-21	Individual 2	5	6	2	12	5	2013-03-04	Individual 4	0.4558	0	0	0	0
112	2	2365	(GT119 x 91007)F1:2	11SCAA:BURKE:0865:04	(GT119 x SCE34-6D91007)-04	2	1	4	2	32	4	11	2013-02-21	Individual 2	5	5	1	12	5	2013-03-04	Individual 4	0.3967	0	0	0	0
112	2	2365	(GT119 x 91007)F1:2	11SCAA:BURKE:0865:04	(GT119 x SCE34-6D91007)-04	2	1	4	2	32	4	12	2013-02-21	Individual 2	5	6	2	12	5	2013-03-04	Individual 4	0.3269	0	0	0	0
112	2	2365	(GT119 x 91007)F1:2	11SCAA:BURKE:0865:04	(GT119 x SCE34-6D91007)-04	2	1	4	2	32	4	13	2013-02-21	Individual 2	5	7	3	12	5	2013-03-04	Individual 4	0.3777	0	0	0	0
112	2	2365	(GT119 x 91007)F1:2	11SCAA:BURKE:0865:04	(GT119 x SCE34-6D91007)-04	2	1	4	2	32	4	14	2013-02-21	Individual 2	5	8	4	12	5	2013-03-04	Individual 4	0.3108	1	0	0	0
112	2	2365	(GT119 x 91007)F1:2	11SCAA:BURKE:0865:04	(GT119 x SCE34-6D91007)-04	2	1	4	2	32	4	15	2013-02-21	Individual 2	5	7	3	12	5	2013-03-04	Individual 4	0.3349	0	0	0	0
112	2	2365	(GT119 x 91007)F1:2	11SCAA:BURKE:0865:04	(GT119 x SCE34-6D91007)-04	2	1	4	2	32	4	16	2013-02-21	Individual 2	5	8	4	12	5	2013-03-04	Individual 4	0.3589	1	0	0	0
131	2	2367	(GT119 x 91007)F1:2	11SCAA:BURKE:0868:01	(GT119 x SCE34-6D91007)-01	2	1	4	3	27	4	9	2013-02-21	Individual 4	2	5	1	11	4	2013-03-04	Individual 2	0.3584	0	0	0	0
131	2	2367	(GT119 x 91007)F1:2	11SCAA:BURKE:0868:01	(GT119 x SCE34-6D91007)-01	2	1	4	3	27	4	10	2013-02-21	Individual 4	2	6	2	11	4	2013-03-04	Individual 2	0.3328	0	0	0	0
131	2	2367	(GT119 x 91007)F1:2	11SCAA:BURKE:0868:01	(GT119 x SCE34-6D91007)-01	2	1	4	3	27	4	11	2013-02-21	Individual 4	2	5	1	11	4	2013-03-04	Individual 2	0.3502	1	0	0	0
131	2	2367	(GT119 x 91007)F1:2	11SCAA:BURKE:0868:01	(GT119 x SCE34-6D91007)-01	2	1	4	3	27	4	12	2013-02-21	Individual 4	2	6	2	11	4	2013-03-04	Individual 2	0.5196	0	0	0	0
131	2	2367	(GT119 x 91007)F1:2	11SCAA:BURKE:0868:01	(GT119 x SCE34-6D91007)-01	2	1	4	3	27	4	13	2013-02-21	Individual 4	2	7	3	11	4	2013-03-04	Individual 2	0.3196	1	0	0	0
131	2	2367	(GT119 x 91007)F1:2	11SCAA:BURKE:0868:01	(GT119 x SCE34-6D91007)-01	2	1	4	3	27	4	14	2013-02-21	Individual 4	2	8	4	11	4	2013-03-04	Individual 2	0.3828	0	0	0	0
131	2	2367	(GT119 x 91007)F1:2	11SCAA:BURKE:0868:01	(GT119 x SCE34-6D91007)-01	2	1	4	3	27	4	15	2013-02-21	Individual 4	2	7	3	11	4	2013-03-04	Individual 2	0.343	1	0	0	0
131	2	2367	(GT119 x 91007)F1:2	11SCAA:BURKE:0868:01	(GT119 x SCE34-6D91007)-01	2	1	4	3	27	4	16	2013-02-21	Individual 4	2	8	4	11	4	2013-03-04	Individual 2	0.3969	0	0	0	0
131	2	2367	(GT119 x 91007)F1:2	11SCAA:BURKE:0868:01	(GT119 x SCE34-6D91007)-01	2	1	4	3	29	4	9	2013-02-21	Individual 4	4	5	1	1	7	2013-03-04	Individual 8	0.3952	0	0	0	0
131	2	2367	(GT119 x 91007)F1:2	11SCAA:BURKE:0868:01	(GT119 x SCE34-6D91007)-01	2	1	4	3	29	4	10	2013-02-21	Individual 4	4	6	2	1	7	2013-03-04	Individual 8	0.3234	0	0	0	0
131	2	2367	(GT119 x 91007)F1:2	11SCAA:BURKE:0868:01	(GT119 x SCE34-6D91007)-01	2	1	4	3	29	4	11	2013-02-21	Individual 4	4	5	1	1	7	2013-03-04	Individual 8	0.3447	0	0	0	0
131	2	2367	(GT119 x 91007)F1:2	11SCAA:BURKE:0868:01	(GT119 x SCE34-6D91007)-01	2	1	4	3	29	4	12	2013-02-21	Individual 4	4	6	2	1	7	2013-03-04	Individual 8	0.3154	0	0	0	0
131	2	2367	(GT119 x 91007)F1:2	11SCAA:BURKE:0868:01	(GT119 x SCE34-6D91007)-01	2	1	4	3	29	4	13	2013-02-21	Individual 4	4	7	3	1	7	2013-03-04	Individual 8	0.4656	0	0	0	0
131	2	2367	(GT119 x 91007)F1:2	11SCAA:BURKE:0868:01	(GT119 x SCE34-6D91007)-01	2	1	4	3	29	4	14	2013-02-21	Individual 4	4	8	4	1	7	2013-03-04	Individual 8				1	0
131	2	2367	(GT119 x 91007)F1:2	11SCAA:BURKE:0868:01	(GT119 x SCE34-6D91007)-01	2	1	4	3	29	4	15	2013-02-21	Individual 4	4	7	3	1	7	2013-03-04	Individual 8	0.3691	0	0	0	0
131	2	2367	(GT119 x 91007)F1:2	11SCAA:BURKE:0868:01	(GT119 x SCE34-6D91007)-01	2	1	4	3	29	4	16	2013-02-21	Individual 4	4	8	4	1	7	2013-03-04	Individual 8	0.5662	0	0	0	0
131	2	2367	(GT119 x 91007)F1:2	11SCAA:BURKE:0868:01	(GT119 x SCE34-6D91007)-01	2	1	4	3	32	1	25	2013-02-21	Individual 2	5	4	1	13	6	2013-03-04	Individual 4	0.3796	0	0	0	0
131	2	2367	(GT119 x 91007)F1:2	11SCAA:BURKE:0868:01	(GT119 x SCE34-6D91007)-01	2	1	4	3	32	1	26	2013-02-21	Individual 2	5	3	2	13	6	2013-03-04	Individual 4	0.3775	0	0	0	0
131	2	2367	(GT119 x 91007)F1:2	11SCAA:BURKE:0868:01	(GT119 x SCE34-6D91007)-01	2	1	4	3	32	1	27	2013-02-21	Individual 2	5	4	1	13	6	2013-03-04	Individual 4	0.3274	0	0	0	0
131	2	2367	(GT119 x 91007)F1:2	11SCAA:BURKE:0868:01	(GT119 x SCE34-6D91007)-01	2	1	4	3	32	1	28	2013-02-21	Individual 2	5	3	2	13	6	2013-03-04	Individual 4	0.4645	0	0	0	0
131	2	2367	(GT119 x 91007)F1:2	11SCAA:BURKE:0868:01	(GT119 x SCE34-6D91007)-01	2	1	4	3	32	1	29	2013-02-21	Individual 2	5	2	3	13	6	2013-03-04	Individual 4	0.4839	0	0	0	0
131	2	2367	(GT119 x 91007)F1:2	11SCAA:BURKE:0868:01	(GT119 x SCE34-6D91007)-01	2	1	4	3	32	1	30	2013-02-21	Individual 2	5	1	4	13	6	2013-03-04	Individual 4	0.3379	0	0	0	0
131	2	2367	(GT119 x 91007)F1:2	11SCAA:BURKE:0868:01	(GT119 x SCE34-6D91007)-01	2	1	4	3	32	1	31	2013-02-21	Individual 2	5	2	3	13	6	2013-03-04	Individual 4	0.3677	0	0	0	0
131	2	2367	(GT119 x 91007)F1:2	11SCAA:BURKE:0868:01	(GT119 x SCE34-6D91007)-01	2	1	4	3	32	1	32	2013-02-21	Individual 2	5	1	4	13	6	2013-03-04	Individual 4	0.3758	0	0	0	0
139	2	2369	(GT119 x 91007)F1:2	11SCAA:BURKE:0869:06	(GT119 x SCE34-6D91007)-06	2	1	4	4	26	2	17	2013-02-21	Individual 4	2	8	4	4	4	2013-03-04	Individual 2	0.3379	0	0	0	0
139	2	2369	(GT119 x 91007)F1:2	11SCAA:BURKE:0869:06	(GT119 x SCE34-6D91007)-06	2	1	4	4	26	2	18	2013-02-21	Individual 4	2	7	3	4	4	2013-03-04	Individual 2	0.3123	0	0	0	0
139	2	2369	(GT119 x 91007)F1:2	11SCAA:BURKE:0869:06	(GT119 x SCE34-6D91007)-06	2	1	4	4	26	2	19	2013-02-21	Individual 4	2	8	4	4	4	2013-03-04	Individual 2	0.3614	0	0	0	0
139	2	2369	(GT119 x 91007)F1:2	11SCAA:BURKE:0869:06	(GT119 x SCE34-6D91007)-06	2	1	4	4	26	2	20	2013-02-21	Individual 4	2	7	3	4	4	2013-03-04	Individual 2	0.5234	0	0	0	0
139	2	2369	(GT119 x 91007)F1:2	11SCAA:BURKE:0869:06	(GT119 x SCE34-6D91007)-06	2	1	4	4	26	2	21	2013-02-21	Individual 4	2	6	2	4	4	2013-03-04	Individual 2	0.4871	0	0	0	0
139	2	2369	(GT119 x 91007)F1:2	11SCAA:BURKE:0869:06	(GT119 x SCE34-6D91007)-06	2	1	4	4	26	2	22	2013-02-21	Individual 4	2	5	1	4	4	2013-03-04	Individual 2	0.3779	0	0	0	0
139	2	2369	(GT119 x 91007)F1:2	11SCAA:BURKE:0869:06	(GT119 x SCE34-6D91007)-06	2	1	4	4	26	2	23	2013-02-21	Individual 4	2	6	2	4	4	2013-03-04	Individual 2	0.3699	0	0	0	0
139	2	2369	(GT119 x 91007)F1:2	11SCAA:BURKE:0869:06	(GT119 x SCE34-6D91007)-06	2	1	4	4	26	2	24	2013-02-21	Individual 4	2	5	1	4	4	2013-03-04	Individual 2	0.4214	0	0	0	0
139	2	2369	(GT119 x 91007)F1:2	11SCAA:BURKE:0869:06	(GT119 x SCE34-6D91007)-06	2	1	4	4	28	4	9	2013-02-21	Individual 4	3	5	1	6	2	2013-03-04	Individual 8				1	0
139	2	2369	(GT119 x 91007)F1:2	11SCAA:BURKE:0869:06	(GT119 x SCE34-6D91007)-06	2	1	4	4	28	4	10	2013-02-21	Individual 4	3	6	2	6	2	2013-03-04	Individual 8	0.051	0	0	0	0
139	2	2369	(GT119 x 91007)F1:2	11SCAA:BURKE:0869:06	(GT119 x SCE34-6D91007)-06	2	1	4	4	28	4	11	2013-02-21	Individual 4	3	5	1	6	2	2013-03-04	Individual 8	0.0499	0	0	0	0
139	2	2369	(GT119 x 91007)F1:2	11SCAA:BURKE:0869:06	(GT119 x SCE34-6D91007)-06	2	1	4	4	28	4	12	2013-02-21	Individual 4	3	6	2	6	2	2013-03-04	Individual 8	0.2996	0	0	0	0
139	2	2369	(GT119 x 91007)F1:2	11SCAA:BURKE:0869:06	(GT119 x SCE34-6D91007)-06	2	1	4	4	28	4	13	2013-02-21	Individual 4	3	7	3	6	2	2013-03-04	Individual 8	0.3798	0	0	0	0
139	2	2369	(GT119 x 91007)F1:2	11SCAA:BURKE:0869:06	(GT119 x SCE34-6D91007)-06	2	1	4	4	28	4	14	2013-02-21	Individual 4	3	8	4	6	2	2013-03-04	Individual 8	0.5502	0	0	0	0
139	2	2369	(GT119 x 91007)F1:2	11SCAA:BURKE:0869:06	(GT119 x SCE34-6D91007)-06	2	1	4	4	28	4	15	2013-02-21	Individual 4	3	7	3	6	2	2013-03-04	Individual 8	0.3202	0	0	0	0
139	2	2369	(GT119 x 91007)F1:2	11SCAA:BURKE:0869:06	(GT119 x SCE34-6D91007)-06	2	1	4	4	28	4	16	2013-02-21	Individual 4	3	8	4	6	2	2013-03-04	Individual 8	0.4737	0	0	0	0
139	2	2369	(GT119 x 91007)F1:2	11SCAA:BURKE:0869:06	(GT119 x SCE34-6D91007)-06	2	1	4	4	31	4	9	2013-02-21	Individual 2	5	5	1	5	3	2013-03-04	Individual 4	0.4721	0	0	0	0
139	2	2369	(GT119 x 91007)F1:2	11SCAA:BURKE:0869:06	(GT119 x SCE34-6D91007)-06	2	1	4	4	31	4	10	2013-02-21	Individual 2	5	6	2	5	3	2013-03-04	Individual 4	0.4833	0	0	0	0
139	2	2369	(GT119 x 91007)F1:2	11SCAA:BURKE:0869:06	(GT119 x SCE34-6D91007)-06	2	1	4	4	31	4	11	2013-02-21	Individual 2	5	5	1	5	3	2013-03-04	Individual 4	0.6127	0	0	0	0
139	2	2369	(GT119 x 91007)F1:2	11SCAA:BURKE:0869:06	(GT119 x SCE34-6D91007)-06	2	1	4	4	31	4	12	2013-02-21	Individual 2	5	6	2	5	3	2013-03-04	Individual 4	0.4697	0	0	0	0
139	2	2369	(GT119 x 91007)F1:2	11SCAA:BURKE:0869:06	(GT119 x SCE34-6D91007)-06	2	1	4	4	31	4	13	2013-02-21	Individual 2	5	7	3	5	3	2013-03-04	Individual 4	0.4156	0	0	0	0
139	2	2369	(GT119 x 91007)F1:2	11SCAA:BURKE:0869:06	(GT119 x SCE34-6D91007)-06	2	1	4	4	31	4	14	2013-02-21	Individual 2	5	8	4	5	3	2013-03-04	Individual 4	0.4952	0	0	0	0
139	2	2369	(GT119 x 91007)F1:2	11SCAA:BURKE:0869:06	(GT119 x SCE34-6D91007)-06	2	1	4	4	31	4	15	2013-02-21	Individual 2	5	7	3	5	3	2013-03-04	Individual 4	0.4712	0	0	0	0
139	2	2369	(GT119 x 91007)F1:2	11SCAA:BURKE:0869:06	(GT119 x SCE34-6D91007)-06	2	1	4	4	31	4	16	2013-02-21	Individual 2	5	8	4	5	3	2013-03-04	Individual 4	0.5097	0	0	0	0
B73	2	2371	Experimental check genotype	51829	B73	2	1	4	5	26	4	9	2013-02-21	Individual 4	2	5	1	3	5	2013-03-04	Individual 2	0.0876	0	0	0	0
B73	2	2371	Experimental check genotype	51829	B73	2	1	4	5	26	4	10	2013-02-21	Individual 4	2	6	2	3	5	2013-03-04	Individual 2	0.0862	0	0	0	0
B73	2	2371	Experimental check genotype	51829	B73	2	1	4	5	26	4	11	2013-02-21	Individual 4	2	5	1	3	5	2013-03-04	Individual 2	0.0753	0	0	0	0
B73	2	2371	Experimental check genotype	51829	B73	2	1	4	5	26	4	12	2013-02-21	Individual 4	2	6	2	3	5	2013-03-04	Individual 2	0.1101	0	0	0	0
B73	2	2371	Experimental check genotype	51829	B73	2	1	4	5	26	4	13	2013-02-21	Individual 4	2	7	3	3	5	2013-03-04	Individual 2	0.0872	0	0	0	0
B73	2	2371	Experimental check genotype	51829	B73	2	1	4	5	26	4	14	2013-02-21	Individual 4	2	8	4	3	5	2013-03-04	Individual 2	0.1419	0	0	0	0
B73	2	2371	Experimental check genotype	51829	B73	2	1	4	5	26	4	15	2013-02-21	Individual 4	2	7	3	3	5	2013-03-04	Individual 2	0.0135	0	0	0	0
B73	2	2371	Experimental check genotype	51829	B73	2	1	4	5	26	4	16	2013-02-21	Individual 4	2	8	4	3	5	2013-03-04	Individual 2	0.0218	0	0	0	0
B73	2	2371	Experimental check genotype	51829	B73	2	1	4	5	27	2	17	2013-02-21	Individual 4	2	8	4	12	5	2013-03-04	Individual 2	0.0303	0	0	0	0
B73	2	2371	Experimental check genotype	51829	B73	2	1	4	5	27	2	18	2013-02-21	Individual 4	2	7	3	12	5	2013-03-04	Individual 2	0.0209	0	0	0	0
B73	2	2371	Experimental check genotype	51829	B73	2	1	4	5	27	2	19	2013-02-21	Individual 4	2	8	4	12	5	2013-03-04	Individual 2	0.1407	0	0	0	0
B73	2	2371	Experimental check genotype	51829	B73	2	1	4	5	27	2	20	2013-02-21	Individual 4	2	7	3	12	5	2013-03-04	Individual 2	0.096	0	0	0	0
B73	2	2371	Experimental check genotype	51829	B73	2	1	4	5	27	2	21	2013-02-21	Individual 4	2	6	2	12	5	2013-03-04	Individual 2	0.0071	0	0	0	0
B73	2	2371	Experimental check genotype	51829	B73	2	1	4	5	27	2	22	2013-02-21	Individual 4	2	5	1	12	5	2013-03-04	Individual 2	0.0601	0	0	0	0
B73	2	2371	Experimental check genotype	51829	B73	2	1	4	5	27	2	23	2013-02-21	Individual 4	2	6	2	12	5	2013-03-04	Individual 2	0.0225	0	0	0	0
B73	2	2371	Experimental check genotype	51829	B73	2	1	4	5	27	2	24	2013-02-21	Individual 4	2	5	1	12	5	2013-03-04	Individual 2	0.0764	0	0	0	0
B73	2	2371	Experimental check genotype	51829	B73	2	1	4	5	29	1	25	2013-02-21	Individual 4	4	4	1	2	6	2013-03-04	Individual 8	0.1068	0	0	0	0
B73	2	2371	Experimental check genotype	51829	B73	2	1	4	5	29	1	26	2013-02-21	Individual 4	4	3	2	2	6	2013-03-04	Individual 8	0.1032	0	0	0	0
B73	2	2371	Experimental check genotype	51829	B73	2	1	4	5	29	1	27	2013-02-21	Individual 4	4	4	1	2	6	2013-03-04	Individual 8	0.0529	0	0	0	0
B73	2	2371	Experimental check genotype	51829	B73	2	1	4	5	29	1	28	2013-02-21	Individual 4	4	3	2	2	6	2013-03-04	Individual 8				1	0
B73	2	2371	Experimental check genotype	51829	B73	2	1	4	5	29	1	29	2013-02-21	Individual 4	4	2	3	2	6	2013-03-04	Individual 8	0.1618	0	0	0	0
B73	2	2371	Experimental check genotype	51829	B73	2	1	4	5	29	1	30	2013-02-21	Individual 4	4	1	4	2	6	2013-03-04	Individual 8	0.0791	0	0	0	0
B73	2	2371	Experimental check genotype	51829	B73	2	1	4	5	29	1	31	2013-02-21	Individual 4	4	2	3	2	6	2013-03-04	Individual 8	0.0294	0	0	0	0
B73	2	2371	Experimental check genotype	51829	B73	2	1	4	5	29	1	32	2013-02-21	Individual 4	4	1	4	2	6	2013-03-04	Individual 8	0.0193	0	0	0	0
126	2	2373	(GT119 x 91007)F1:2	11SCAA:BURKE:0867:04	(GT119 x SCE34-6D91007)-04	2	1	4	6	25	3	1	2013-02-21	Individual 2	1	1	4	8	1	2013-03-04	Individual 2	0.3449	0	0	0	0
126	2	2373	(GT119 x 91007)F1:2	11SCAA:BURKE:0867:04	(GT119 x SCE34-6D91007)-04	2	1	4	6	25	3	2	2013-02-21	Individual 2	1	2	3	8	1	2013-03-04	Individual 2	0.3218	0	0	0	0
126	2	2373	(GT119 x 91007)F1:2	11SCAA:BURKE:0867:04	(GT119 x SCE34-6D91007)-04	2	1	4	6	25	3	3	2013-02-21	Individual 2	1	1	4	8	1	2013-03-04	Individual 2	0.3124	0	0	0	0
126	2	2373	(GT119 x 91007)F1:2	11SCAA:BURKE:0867:04	(GT119 x SCE34-6D91007)-04	2	1	4	6	25	3	4	2013-02-21	Individual 2	1	2	3	8	1	2013-03-04	Individual 2	0.3696	0	0	0	0
126	2	2373	(GT119 x 91007)F1:2	11SCAA:BURKE:0867:04	(GT119 x SCE34-6D91007)-04	2	1	4	6	25	3	5	2013-02-21	Individual 2	1	3	2	8	1	2013-03-04	Individual 2	0.3014	1	0	0	0
126	2	2373	(GT119 x 91007)F1:2	11SCAA:BURKE:0867:04	(GT119 x SCE34-6D91007)-04	2	1	4	6	25	3	6	2013-02-21	Individual 2	1	4	1	8	1	2013-03-04	Individual 2	0.3679	0	0	0	0
126	2	2373	(GT119 x 91007)F1:2	11SCAA:BURKE:0867:04	(GT119 x SCE34-6D91007)-04	2	1	4	6	25	3	7	2013-02-21	Individual 2	1	3	2	8	1	2013-03-04	Individual 2	0.4555	0	0	0	0
126	2	2373	(GT119 x 91007)F1:2	11SCAA:BURKE:0867:04	(GT119 x SCE34-6D91007)-04	2	1	4	6	25	3	8	2013-02-21	Individual 2	1	4	1	8	1	2013-03-04	Individual 2	0.3915	0	0	0	0
126	2	2373	(GT119 x 91007)F1:2	11SCAA:BURKE:0867:04	(GT119 x SCE34-6D91007)-04	2	1	4	6	28	1	25	2013-02-21	Individual 4	3	4	1	7	1	2013-03-04	Individual 8	0.3654	0	0	0	0
126	2	2373	(GT119 x 91007)F1:2	11SCAA:BURKE:0867:04	(GT119 x SCE34-6D91007)-04	2	1	4	6	28	1	26	2013-02-21	Individual 4	3	3	2	7	1	2013-03-04	Individual 8	0.3748	0	0	0	0
126	2	2373	(GT119 x 91007)F1:2	11SCAA:BURKE:0867:04	(GT119 x SCE34-6D91007)-04	2	1	4	6	28	1	27	2013-02-21	Individual 4	3	4	1	7	1	2013-03-04	Individual 8	0.4776	0	0	0	0
126	2	2373	(GT119 x 91007)F1:2	11SCAA:BURKE:0867:04	(GT119 x SCE34-6D91007)-04	2	1	4	6	28	1	28	2013-02-21	Individual 4	3	3	2	7	1	2013-03-04	Individual 8	0.4286	0	0	0	0
126	2	2373	(GT119 x 91007)F1:2	11SCAA:BURKE:0867:04	(GT119 x SCE34-6D91007)-04	2	1	4	6	28	1	29	2013-02-21	Individual 4	3	2	3	7	1	2013-03-04	Individual 8	0.364	0	0	0	0
126	2	2373	(GT119 x 91007)F1:2	11SCAA:BURKE:0867:04	(GT119 x SCE34-6D91007)-04	2	1	4	6	28	1	30	2013-02-21	Individual 4	3	1	4	7	1	2013-03-04	Individual 8	0.3718	0	0	0	0
126	2	2373	(GT119 x 91007)F1:2	11SCAA:BURKE:0867:04	(GT119 x SCE34-6D91007)-04	2	1	4	6	28	1	31	2013-02-21	Individual 4	3	2	3	7	1	2013-03-04	Individual 8				1	0
126	2	2373	(GT119 x 91007)F1:2	11SCAA:BURKE:0867:04	(GT119 x SCE34-6D91007)-04	2	1	4	6	28	1	32	2013-02-21	Individual 4	3	1	4	7	1	2013-03-04	Individual 8	0.3808	0	0	0	0
126	2	2373	(GT119 x 91007)F1:2	11SCAA:BURKE:0867:04	(GT119 x SCE34-6D91007)-04	2	1	4	6	30	3	1	2013-02-21	Individual 2	4	1	4	9	2	2013-03-04	Individual 4	0.299	0	0	0	0
126	2	2373	(GT119 x 91007)F1:2	11SCAA:BURKE:0867:04	(GT119 x SCE34-6D91007)-04	2	1	4	6	30	3	2	2013-02-21	Individual 2	4	2	3	9	2	2013-03-04	Individual 4	0.3316	0	0	0	0
126	2	2373	(GT119 x 91007)F1:2	11SCAA:BURKE:0867:04	(GT119 x SCE34-6D91007)-04	2	1	4	6	30	3	3	2013-02-21	Individual 2	4	1	4	9	2	2013-03-04	Individual 4	0.3935	0	0	0	0
126	2	2373	(GT119 x 91007)F1:2	11SCAA:BURKE:0867:04	(GT119 x SCE34-6D91007)-04	2	1	4	6	30	3	4	2013-02-21	Individual 2	4	2	3	9	2	2013-03-04	Individual 4	0.3558	0	0	0	0
126	2	2373	(GT119 x 91007)F1:2	11SCAA:BURKE:0867:04	(GT119 x SCE34-6D91007)-04	2	1	4	6	30	3	5	2013-02-21	Individual 2	4	3	2	9	2	2013-03-04	Individual 4	0.3573	0	0	0	0
126	2	2373	(GT119 x 91007)F1:2	11SCAA:BURKE:0867:04	(GT119 x SCE34-6D91007)-04	2	1	4	6	30	3	6	2013-02-21	Individual 2	4	4	1	9	2	2013-03-04	Individual 4	0.3144	1	0	0	0
126	2	2373	(GT119 x 91007)F1:2	11SCAA:BURKE:0867:04	(GT119 x SCE34-6D91007)-04	2	1	4	6	30	3	7	2013-02-21	Individual 2	4	3	2	9	2	2013-03-04	Individual 4	0.3589	0	0	0	0
126	2	2373	(GT119 x 91007)F1:2	11SCAA:BURKE:0867:04	(GT119 x SCE34-6D91007)-04	2	1	4	6	30	3	8	2013-02-21	Individual 2	4	4	1	9	2	2013-03-04	Individual 4	0.4265	0	0	0	0
135	2	2375	(GT119 x 91007)F1:2	11SCAA:BURKE:0869:02	(GT119 x SCE34-6D91007)-02	2	1	4	7	27	3	1	2013-02-21	Individual 4	2	1	4	11	4	2013-03-04	Individual 2	0.3481	1	0	0	0
135	2	2375	(GT119 x 91007)F1:2	11SCAA:BURKE:0869:02	(GT119 x SCE34-6D91007)-02	2	1	4	7	27	3	2	2013-02-21	Individual 4	2	2	3	11	4	2013-03-04	Individual 2	0.3202	0	0	0	0
135	2	2375	(GT119 x 91007)F1:2	11SCAA:BURKE:0869:02	(GT119 x SCE34-6D91007)-02	2	1	4	7	27	3	3	2013-02-21	Individual 4	2	1	4	11	4	2013-03-04	Individual 2	0.3756	0	0	0	0
135	2	2375	(GT119 x 91007)F1:2	11SCAA:BURKE:0869:02	(GT119 x SCE34-6D91007)-02	2	1	4	7	27	3	4	2013-02-21	Individual 4	2	2	3	11	4	2013-03-04	Individual 2	0.3321	1	0	0	0
135	2	2375	(GT119 x 91007)F1:2	11SCAA:BURKE:0869:02	(GT119 x SCE34-6D91007)-02	2	1	4	7	27	3	5	2013-02-21	Individual 4	2	3	2	11	4	2013-03-04	Individual 2	0.3446	1	0	0	0
135	2	2375	(GT119 x 91007)F1:2	11SCAA:BURKE:0869:02	(GT119 x SCE34-6D91007)-02	2	1	4	7	27	3	6	2013-02-21	Individual 4	2	4	1	11	4	2013-03-04	Individual 2	0.2891	0	0	0	0
135	2	2375	(GT119 x 91007)F1:2	11SCAA:BURKE:0869:02	(GT119 x SCE34-6D91007)-02	2	1	4	7	27	3	7	2013-02-21	Individual 4	2	3	2	11	4	2013-03-04	Individual 2	0.074	0	1	0	0
135	2	2375	(GT119 x 91007)F1:2	11SCAA:BURKE:0869:02	(GT119 x SCE34-6D91007)-02	2	1	4	7	27	3	8	2013-02-21	Individual 4	2	4	1	11	4	2013-03-04	Individual 2	0.3618	0	0	0	0
135	2	2375	(GT119 x 91007)F1:2	11SCAA:BURKE:0869:02	(GT119 x SCE34-6D91007)-02	2	1	4	7	29	2	17	2013-02-21	Individual 4	4	8	4	2	6	2013-03-04	Individual 8	0.332	0	0	0	0
135	2	2375	(GT119 x 91007)F1:2	11SCAA:BURKE:0869:02	(GT119 x SCE34-6D91007)-02	2	1	4	7	29	2	18	2013-02-21	Individual 4	4	7	3	2	6	2013-03-04	Individual 8	0.3081	0	0	0	0
135	2	2375	(GT119 x 91007)F1:2	11SCAA:BURKE:0869:02	(GT119 x SCE34-6D91007)-02	2	1	4	7	29	2	19	2013-02-21	Individual 4	4	8	4	2	6	2013-03-04	Individual 8	0.3634	0	0	0	0
135	2	2375	(GT119 x 91007)F1:2	11SCAA:BURKE:0869:02	(GT119 x SCE34-6D91007)-02	2	1	4	7	29	2	20	2013-02-21	Individual 4	4	7	3	2	6	2013-03-04	Individual 8	0.3662	0	0	0	0
135	2	2375	(GT119 x 91007)F1:2	11SCAA:BURKE:0869:02	(GT119 x SCE34-6D91007)-02	2	1	4	7	29	2	21	2013-02-21	Individual 4	4	6	2	2	6	2013-03-04	Individual 8	0.4172	0	0	0	0
135	2	2375	(GT119 x 91007)F1:2	11SCAA:BURKE:0869:02	(GT119 x SCE34-6D91007)-02	2	1	4	7	29	2	22	2013-02-21	Individual 4	4	5	1	2	6	2013-03-04	Individual 8	0.3546	0	0	0	0
135	2	2375	(GT119 x 91007)F1:2	11SCAA:BURKE:0869:02	(GT119 x SCE34-6D91007)-02	2	1	4	7	29	2	23	2013-02-21	Individual 4	4	6	2	2	6	2013-03-04	Individual 8	0.3503	0	0	0	0
135	2	2375	(GT119 x 91007)F1:2	11SCAA:BURKE:0869:02	(GT119 x SCE34-6D91007)-02	2	1	4	7	29	2	24	2013-02-21	Individual 4	4	5	1	2	6	2013-03-04	Individual 8	0.4213	0	0	0	0
135	2	2375	(GT119 x 91007)F1:2	11SCAA:BURKE:0869:02	(GT119 x SCE34-6D91007)-02	2	1	4	7	32	3	1	2013-02-21	Individual 2	5	1	4	12	5	2013-03-04	Individual 4	0.4548	0	0	0	0
135	2	2375	(GT119 x 91007)F1:2	11SCAA:BURKE:0869:02	(GT119 x SCE34-6D91007)-02	2	1	4	7	32	3	2	2013-02-21	Individual 2	5	2	3	12	5	2013-03-04	Individual 4	0.0093	0	1	0	0
135	2	2375	(GT119 x 91007)F1:2	11SCAA:BURKE:0869:02	(GT119 x SCE34-6D91007)-02	2	1	4	7	32	3	3	2013-02-21	Individual 2	5	1	4	12	5	2013-03-04	Individual 4	0.4486	0	0	0	0
135	2	2375	(GT119 x 91007)F1:2	11SCAA:BURKE:0869:02	(GT119 x SCE34-6D91007)-02	2	1	4	7	32	3	4	2013-02-21	Individual 2	5	2	3	12	5	2013-03-04	Individual 4	0.3662	0	0	0	0
135	2	2375	(GT119 x 91007)F1:2	11SCAA:BURKE:0869:02	(GT119 x SCE34-6D91007)-02	2	1	4	7	32	3	5	2013-02-21	Individual 2	5	3	2	12	5	2013-03-04	Individual 4	0.5403	0	0	0	0
135	2	2375	(GT119 x 91007)F1:2	11SCAA:BURKE:0869:02	(GT119 x SCE34-6D91007)-02	2	1	4	7	32	3	6	2013-02-21	Individual 2	5	4	1	12	5	2013-03-04	Individual 4	0.3404	0	0	0	0
135	2	2375	(GT119 x 91007)F1:2	11SCAA:BURKE:0869:02	(GT119 x SCE34-6D91007)-02	2	1	4	7	32	3	7	2013-02-21	Individual 2	5	3	2	12	5	2013-03-04	Individual 4	0.3402	0	0	0	0
135	2	2375	(GT119 x 91007)F1:2	11SCAA:BURKE:0869:02	(GT119 x SCE34-6D91007)-02	2	1	4	7	32	3	8	2013-02-21	Individual 2	5	4	1	12	5	2013-03-04	Individual 4	0.3956	0	0	0	0
109	2	2377	(GT119 x 91007)F1:2	11SCAA:BURKE:0865:01	(GT119 x SCE34-6D91007)-01	2	1	4	8	26	1	25	2013-02-21	Individual 4	2	4	1	4	4	2013-03-04	Individual 2	0.0055	0	0	0	0
109	2	2377	(GT119 x 91007)F1:2	11SCAA:BURKE:0865:01	(GT119 x SCE34-6D91007)-01	2	1	4	8	26	1	26	2013-02-21	Individual 4	2	3	2	4	4	2013-03-04	Individual 2	0.0071	0	0	0	0
109	2	2377	(GT119 x 91007)F1:2	11SCAA:BURKE:0865:01	(GT119 x SCE34-6D91007)-01	2	1	4	8	26	1	27	2013-02-21	Individual 4	2	4	1	4	4	2013-03-04	Individual 2	0.0278	0	0	0	0
109	2	2377	(GT119 x 91007)F1:2	11SCAA:BURKE:0865:01	(GT119 x SCE34-6D91007)-01	2	1	4	8	26	1	28	2013-02-21	Individual 4	2	3	2	4	4	2013-03-04	Individual 2	0.0039	0	0	0	0
109	2	2377	(GT119 x 91007)F1:2	11SCAA:BURKE:0865:01	(GT119 x SCE34-6D91007)-01	2	1	4	8	26	1	29	2013-02-21	Individual 4	2	2	3	4	4	2013-03-04	Individual 2	0.0067	0	0	0	0
109	2	2377	(GT119 x 91007)F1:2	11SCAA:BURKE:0865:01	(GT119 x SCE34-6D91007)-01	2	1	4	8	26	1	30	2013-02-21	Individual 4	2	1	4	4	4	2013-03-04	Individual 2	0.0159	0	0	0	0
109	2	2377	(GT119 x 91007)F1:2	11SCAA:BURKE:0865:01	(GT119 x SCE34-6D91007)-01	2	1	4	8	26	1	31	2013-02-21	Individual 4	2	2	3	4	4	2013-03-04	Individual 2	0.0399	0	0	0	0
109	2	2377	(GT119 x 91007)F1:2	11SCAA:BURKE:0865:01	(GT119 x SCE34-6D91007)-01	2	1	4	8	26	1	32	2013-02-21	Individual 4	2	1	4	4	4	2013-03-04	Individual 2	0.0444	0	0	0	0
109	2	2377	(GT119 x 91007)F1:2	11SCAA:BURKE:0865:01	(GT119 x SCE34-6D91007)-01	2	1	4	8	28	3	1	2013-02-21	Individual 4	3	1	4	6	2	2013-03-04	Individual 8	0.0287	0	0	0	0
109	2	2377	(GT119 x 91007)F1:2	11SCAA:BURKE:0865:01	(GT119 x SCE34-6D91007)-01	2	1	4	8	28	3	2	2013-02-21	Individual 4	3	2	3	6	2	2013-03-04	Individual 8	0.066	0	0	0	0
109	2	2377	(GT119 x 91007)F1:2	11SCAA:BURKE:0865:01	(GT119 x SCE34-6D91007)-01	2	1	4	8	28	3	3	2013-02-21	Individual 4	3	1	4	6	2	2013-03-04	Individual 8	0.0492	0	0	0	0
109	2	2377	(GT119 x 91007)F1:2	11SCAA:BURKE:0865:01	(GT119 x SCE34-6D91007)-01	2	1	4	8	28	3	4	2013-02-21	Individual 4	3	2	3	6	2	2013-03-04	Individual 8	0.0665	0	0	0	0
109	2	2377	(GT119 x 91007)F1:2	11SCAA:BURKE:0865:01	(GT119 x SCE34-6D91007)-01	2	1	4	8	28	3	5	2013-02-21	Individual 4	3	3	2	6	2	2013-03-04	Individual 8	0.0727	0	0	0	0
109	2	2377	(GT119 x 91007)F1:2	11SCAA:BURKE:0865:01	(GT119 x SCE34-6D91007)-01	2	1	4	8	28	3	6	2013-02-21	Individual 4	3	4	1	6	2	2013-03-04	Individual 8	0.0215	0	0	0	0
109	2	2377	(GT119 x 91007)F1:2	11SCAA:BURKE:0865:01	(GT119 x SCE34-6D91007)-01	2	1	4	8	28	3	7	2013-02-21	Individual 4	3	3	2	6	2	2013-03-04	Individual 8	0.0726	0	0	0	0
109	2	2377	(GT119 x 91007)F1:2	11SCAA:BURKE:0865:01	(GT119 x SCE34-6D91007)-01	2	1	4	8	28	3	8	2013-02-21	Individual 4	3	4	1	6	2	2013-03-04	Individual 8	0.025	0	0	0	0
109	2	2377	(GT119 x 91007)F1:2	11SCAA:BURKE:0865:01	(GT119 x SCE34-6D91007)-01	2	1	4	8	31	3	1	2013-02-21	Individual 2	5	1	4	5	3	2013-03-04	Individual 4	0.0172	0	0	0	0
109	2	2377	(GT119 x 91007)F1:2	11SCAA:BURKE:0865:01	(GT119 x SCE34-6D91007)-01	2	1	4	8	31	3	2	2013-02-21	Individual 2	5	2	3	5	3	2013-03-04	Individual 4	0.0195	0	0	0	0
109	2	2377	(GT119 x 91007)F1:2	11SCAA:BURKE:0865:01	(GT119 x SCE34-6D91007)-01	2	1	4	8	31	3	3	2013-02-21	Individual 2	5	1	4	5	3	2013-03-04	Individual 4	0.0171	0	0	0	0
109	2	2377	(GT119 x 91007)F1:2	11SCAA:BURKE:0865:01	(GT119 x SCE34-6D91007)-01	2	1	4	8	31	3	4	2013-02-21	Individual 2	5	2	3	5	3	2013-03-04	Individual 4	0.017	0	0	0	0
109	2	2377	(GT119 x 91007)F1:2	11SCAA:BURKE:0865:01	(GT119 x SCE34-6D91007)-01	2	1	4	8	31	3	5	2013-02-21	Individual 2	5	3	2	5	3	2013-03-04	Individual 4	0.0054	0	1	0	0
109	2	2377	(GT119 x 91007)F1:2	11SCAA:BURKE:0865:01	(GT119 x SCE34-6D91007)-01	2	1	4	8	31	3	6	2013-02-21	Individual 2	5	4	1	5	3	2013-03-04	Individual 4	0.0315	0	0	0	0
109	2	2377	(GT119 x 91007)F1:2	11SCAA:BURKE:0865:01	(GT119 x SCE34-6D91007)-01	2	1	4	8	31	3	7	2013-02-21	Individual 2	5	3	2	5	3	2013-03-04	Individual 4	0.005	0	0	0	0
109	2	2377	(GT119 x 91007)F1:2	11SCAA:BURKE:0865:01	(GT119 x SCE34-6D91007)-01	2	1	4	8	31	3	8	2013-02-21	Individual 2	5	4	1	5	3	2013-03-04	Individual 4	0.0056	0	0	0	0
control diet	2	control	Control diet	control diet	control diet	2	1	1	control	1	4	9	2013-02-21	Individual 4	1	5	1	2	6	2013-03-04	Individual 2	0.3636	0	0	0	0
control diet	2	control	Control diet	control diet	control diet	2	1	1	control	1	4	10	2013-02-21	Individual 4	1	6	2	2	6	2013-03-04	Individual 2	0.3382	1	0	0	0
control diet	2	control	Control diet	control diet	control diet	2	1	1	control	1	4	11	2013-02-21	Individual 4	1	5	1	2	6	2013-03-04	Individual 2	0.4151	0	0	0	0
control diet	2	control	Control diet	control diet	control diet	2	1	1	control	1	4	12	2013-02-21	Individual 4	1	6	2	2	6	2013-03-04	Individual 2	0.3824	1	0	0	0
control diet	2	control	Control diet	control diet	control diet	2	1	1	control	1	4	13	2013-02-21	Individual 4	1	7	3	2	6	2013-03-04	Individual 2	0.3335	0	0	0	0
control diet	2	control	Control diet	control diet	control diet	2	1	1	control	1	4	14	2013-02-21	Individual 4	1	8	4	2	6	2013-03-04	Individual 2	0.3684	1	0	0	0
control diet	2	control	Control diet	control diet	control diet	2	1	1	control	1	4	15	2013-02-21	Individual 4	1	7	3	2	6	2013-03-04	Individual 2	0.3354	0	0	0	0
control diet	2	control	Control diet	control diet	control diet	2	1	1	control	1	4	16	2013-02-21	Individual 4	1	8	4	2	6	2013-03-04	Individual 2	0.3984	0	0	0	0
control diet	2	control	Control diet	control diet	control diet	2	1	1	control	3	1	25	2013-02-21	Individual 4	2	4	1	6	2	2013-03-04	Individual 2	0.4754	0	0	0	0
control diet	2	control	Control diet	control diet	control diet	2	1	1	control	3	1	26	2013-02-21	Individual 4	2	3	2	6	2	2013-03-04	Individual 2	0.3552	1	0	0	0
control diet	2	control	Control diet	control diet	control diet	2	1	1	control	3	1	27	2013-02-21	Individual 4	2	4	1	6	2	2013-03-04	Individual 2	0.3562	0	0	0	0
control diet	2	control	Control diet	control diet	control diet	2	1	1	control	3	1	28	2013-02-21	Individual 4	2	3	2	6	2	2013-03-04	Individual 2	0.3549	0	0	0	0
control diet	2	control	Control diet	control diet	control diet	2	1	1	control	3	1	29	2013-02-21	Individual 4	2	2	3	6	2	2013-03-04	Individual 2	0.3513	0	0	0	0
control diet	2	control	Control diet	control diet	control diet	2	1	1	control	3	1	30	2013-02-21	Individual 4	2	1	4	6	2	2013-03-04	Individual 2	0.3772	0	0	0	0
control diet	2	control	Control diet	control diet	control diet	2	1	1	control	3	1	31	2013-02-21	Individual 4	2	2	3	6	2	2013-03-04	Individual 2	0.384	0	0	0	0
control diet	2	control	Control diet	control diet	control diet	2	1	1	control	3	1	32	2013-02-21	Individual 4	2	1	4	6	2	2013-03-04	Individual 2	0.3407	1	0	0	0
control diet	2	control	Control diet	control diet	control diet	2	1	1	control	6	4	9	2013-02-21	Individual 4	4	5	1	3	5	2013-03-04	Individual 4	0.428	0	0	0	0
control diet	2	control	Control diet	control diet	control diet	2	1	1	control	6	4	10	2013-02-21	Individual 4	4	6	2	3	5	2013-03-04	Individual 4	0.3295	0	0	0	0
control diet	2	control	Control diet	control diet	control diet	2	1	1	control	6	4	11	2013-02-21	Individual 4	4	5	1	3	5	2013-03-04	Individual 4	0.4108	0	0	0	0
control diet	2	control	Control diet	control diet	control diet	2	1	1	control	6	4	12	2013-02-21	Individual 4	4	6	2	3	5	2013-03-04	Individual 4	0.3564	0	0	0	0
control diet	2	control	Control diet	control diet	control diet	2	1	1	control	6	4	13	2013-02-21	Individual 4	4	7	3	3	5	2013-03-04	Individual 4	0.3607	0	0	0	0
control diet	2	control	Control diet	control diet	control diet	2	1	1	control	6	4	14	2013-02-21	Individual 4	4	8	4	3	5	2013-03-04	Individual 4	0.337	0	0	0	0
control diet	2	control	Control diet	control diet	control diet	2	1	1	control	6	4	15	2013-02-21	Individual 4	4	7	3	3	5	2013-03-04	Individual 4	0.3693	0	0	0	0
control diet	2	control	Control diet	control diet	control diet	2	1	1	control	6	4	16	2013-02-21	Individual 4	4	8	4	3	5	2013-03-04	Individual 4	0.3115	1	0	0	0
control diet	2	control	Control diet	control diet	control diet	2	1	1	control	7	2	17	2013-02-21	Individual 4	4	8	4	12	5	2013-03-04	Individual 4	0.3883	0	0	0	0
control diet	2	control	Control diet	control diet	control diet	2	1	1	control	7	2	18	2013-02-21	Individual 4	4	7	3	12	5	2013-03-04	Individual 4	0.3595	1	0	0	0
control diet	2	control	Control diet	control diet	control diet	2	1	1	control	7	2	19	2013-02-21	Individual 4	4	8	4	12	5	2013-03-04	Individual 4	0.2911	1	0	0	0
control diet	2	control	Control diet	control diet	control diet	2	1	1	control	7	2	20	2013-02-21	Individual 4	4	7	3	12	5	2013-03-04	Individual 4	0.3576	0	0	0	0
control diet	2	control	Control diet	control diet	control diet	2	1	1	control	7	2	21	2013-02-21	Individual 4	4	6	2	12	5	2013-03-04	Individual 4	0.3418	1	0	0	0
control diet	2	control	Control diet	control diet	control diet	2	1	1	control	7	2	22	2013-02-21	Individual 4	4	5	1	12	5	2013-03-04	Individual 4	0.3587	1	0	0	0
control diet	2	control	Control diet	control diet	control diet	2	1	1	control	7	2	23	2013-02-21	Individual 4	4	6	2	12	5	2013-03-04	Individual 4	0.4212	1	0	0	0
control diet	2	control	Control diet	control diet	control diet	2	1	1	control	7	2	24	2013-02-21	Individual 4	4	5	1	12	5	2013-03-04	Individual 4	0.3802	1	0	0	0
control diet	2	control	Control diet	control diet	control diet	2	1	1	control	8	2	17	2013-02-21	Individual 4	5	8	4	7	1	2013-03-04	Individual 4	0.3396	0	0	0	0
control diet	2	control	Control diet	control diet	control diet	2	1	1	control	8	2	18	2013-02-21	Individual 4	5	7	3	7	1	2013-03-04	Individual 4	0.3517	1	0	0	0
control diet	2	control	Control diet	control diet	control diet	2	1	1	control	8	2	19	2013-02-21	Individual 4	5	8	4	7	1	2013-03-04	Individual 4	0.3647	0	0	0	0
control diet	2	control	Control diet	control diet	control diet	2	1	1	control	8	2	20	2013-02-21	Individual 4	5	7	3	7	1	2013-03-04	Individual 4	0.3245	1	0	0	0
control diet	2	control	Control diet	control diet	control diet	2	1	1	control	8	2	21	2013-02-21	Individual 4	5	6	2	7	1	2013-03-04	Individual 4	0.3725	0	0	0	0
control diet	2	control	Control diet	control diet	control diet	2	1	1	control	8	2	22	2013-02-21	Individual 4	5	5	1	7	1	2013-03-04	Individual 4	0.3857	0	0	0	0
control diet	2	control	Control diet	control diet	control diet	2	1	1	control	8	2	23	2013-02-21	Individual 4	5	6	2	7	1	2013-03-04	Individual 4	0.3448	0	0	0	0
control diet	2	control	Control diet	control diet	control diet	2	1	1	control	8	2	24	2013-02-21	Individual 4	5	5	1	7	1	2013-03-04	Individual 4	0.3166	1	0	0	0
control diet	2	control	Control diet	control diet	control diet	2	1	2	control	9	4	9	2013-02-21	Individual 2	1	5	1	5	3	2013-03-04	Individual 2	0.4062	0	0	0	0
control diet	2	control	Control diet	control diet	control diet	2	1	2	control	9	4	10	2013-02-21	Individual 2	1	6	2	5	3	2013-03-04	Individual 2	0.2796	0	0	0	0
control diet	2	control	Control diet	control diet	control diet	2	1	2	control	9	4	11	2013-02-21	Individual 2	1	5	1	5	3	2013-03-04	Individual 2	0.342	0	0	0	0
control diet	2	control	Control diet	control diet	control diet	2	1	2	control	9	4	12	2013-02-21	Individual 2	1	6	2	5	3	2013-03-04	Individual 2	0.3955	0	0	0	0
control diet	2	control	Control diet	control diet	control diet	2	1	2	control	9	4	13	2013-02-21	Individual 2	1	7	3	5	3	2013-03-04	Individual 2	0.3181	0	0	0	0
control diet	2	control	Control diet	control diet	control diet	2	1	2	control	9	4	14	2013-02-21	Individual 2	1	8	4	5	3	2013-03-04	Individual 2	0.3851	0	0	0	0
control diet	2	control	Control diet	control diet	control diet	2	1	2	control	9	4	15	2013-02-21	Individual 2	1	7	3	5	3	2013-03-04	Individual 2	0.362	0	0	0	0
control diet	2	control	Control diet	control diet	control diet	2	1	2	control	9	4	16	2013-02-21	Individual 2	1	8	4	5	3	2013-03-04	Individual 2	0.3753	0	0	0	0
control diet	2	control	Control diet	control diet	control diet	2	1	2	control	11	1	25	2013-02-21	Individual 2	2	4	1	8	1	2013-03-04	Individual 2	0.4605	0	0	0	0
control diet	2	control	Control diet	control diet	control diet	2	1	2	control	11	1	26	2013-02-21	Individual 2	2	3	2	8	1	2013-03-04	Individual 2	0.3326	1	0	0	0
control diet	2	control	Control diet	control diet	control diet	2	1	2	control	11	1	27	2013-02-21	Individual 2	2	4	1	8	1	2013-03-04	Individual 2	0.3967	1	0	0	0
control diet	2	control	Control diet	control diet	control diet	2	1	2	control	11	1	28	2013-02-21	Individual 2	2	3	2	8	1	2013-03-04	Individual 2	0.3418	0	0	0	0
control diet	2	control	Control diet	control diet	control diet	2	1	2	control	11	1	29	2013-02-21	Individual 2	2	2	3	8	1	2013-03-04	Individual 2	0.3181	0	0	0	0
control diet	2	control	Control diet	control diet	control diet	2	1	2	control	11	1	30	2013-02-21	Individual 2	2	1	4	8	1	2013-03-04	Individual 2	0.346	1	0	0	0
control diet	2	control	Control diet	control diet	control diet	2	1	2	control	11	1	31	2013-02-21	Individual 2	2	2	3	8	1	2013-03-04	Individual 2	0.3795	0	0	0	0
control diet	2	control	Control diet	control diet	control diet	2	1	2	control	11	1	32	2013-02-21	Individual 2	2	1	4	8	1	2013-03-04	Individual 2	0.3696	1	0	0	0
control diet	2	control	Control diet	control diet	control diet	2	1	2	control	14	4	9	2013-02-21	Individual 4	4	5	1	5	3	2013-03-04	Individual 4	0.3558	1	0	0	0
control diet	2	control	Control diet	control diet	control diet	2	1	2	control	14	4	10	2013-02-21	Individual 4	4	6	2	5	3	2013-03-04	Individual 4	0.3859	0	0	0	0
control diet	2	control	Control diet	control diet	control diet	2	1	2	control	14	4	11	2013-02-21	Individual 4	4	5	1	5	3	2013-03-04	Individual 4	0.4709	0	0	0	0
control diet	2	control	Control diet	control diet	control diet	2	1	2	control	14	4	12	2013-02-21	Individual 4	4	6	2	5	3	2013-03-04	Individual 4	0.3797	0	0	0	0
control diet	2	control	Control diet	control diet	control diet	2	1	2	control	14	4	13	2013-02-21	Individual 4	4	7	3	5	3	2013-03-04	Individual 4	0.3743	1	0	0	0
control diet	2	control	Control diet	control diet	control diet	2	1	2	control	14	4	14	2013-02-21	Individual 4	4	8	4	5	3	2013-03-04	Individual 4	0.3758	0	0	0	0
control diet	2	control	Control diet	control diet	control diet	2	1	2	control	14	4	15	2013-02-21	Individual 4	4	7	3	5	3	2013-03-04	Individual 4	0.3601	1	0	0	0
control diet	2	control	Control diet	control diet	control diet	2	1	2	control	14	4	16	2013-02-21	Individual 4	4	8	4	5	3	2013-03-04	Individual 4	0.3396	0	0	0	0
control diet	2	control	Control diet	control diet	control diet	2	1	2	control	15	2	17	2013-02-21	Individual 5	4	8	4	14	7	2013-03-04	Individual 4	0.326	0	0	0	0
control diet	2	control	Control diet	control diet	control diet	2	1	2	control	15	2	18	2013-02-21	Individual 5	4	7	3	14	7	2013-03-04	Individual 4	0.3495	1	0	0	0
control diet	2	control	Control diet	control diet	control diet	2	1	2	control	15	2	19	2013-02-21	Individual 5	4	8	4	14	7	2013-03-04	Individual 4	0.4245	1	0	0	0
control diet	2	control	Control diet	control diet	control diet	2	1	2	control	15	2	20	2013-02-21	Individual 5	4	7	3	14	7	2013-03-04	Individual 4	0.3536	0	0	0	0
control diet	2	control	Control diet	control diet	control diet	2	1	2	control	15	2	21	2013-02-21	Individual 5	4	6	2	14	7	2013-03-04	Individual 4	0.3316	1	0	0	0
control diet	2	control	Control diet	control diet	control diet	2	1	2	control	15	2	22	2013-02-21	Individual 5	4	5	1	14	7	2013-03-04	Individual 4	0.2517	0	0	0	0
control diet	2	control	Control diet	control diet	control diet	2	1	2	control	15	2	23	2013-02-21	Individual 5	4	6	2	14	7	2013-03-04	Individual 4	0.3602	1	0	0	0
control diet	2	control	Control diet	control diet	control diet	2	1	2	control	15	2	24	2013-02-21	Individual 5	4	5	1	14	7	2013-03-04	Individual 4	0.3539	0	0	0	0
control diet	2	control	Control diet	control diet	control diet	2	1	2	control	16	2	17	2013-02-21	Individual 4	5	8	4	9	2	2013-03-04	Individual 4	0.3852	0	0	0	0
control diet	2	control	Control diet	control diet	control diet	2	1	2	control	16	2	18	2013-02-21	Individual 4	5	7	3	9	2	2013-03-04	Individual 4	0.3574	0	0	0	0
control diet	2	control	Control diet	control diet	control diet	2	1	2	control	16	2	19	2013-02-21	Individual 4	5	8	4	9	2	2013-03-04	Individual 4	0.3862	1	0	0	0
control diet	2	control	Control diet	control diet	control diet	2	1	2	control	16	2	20	2013-02-21	Individual 4	5	7	3	9	2	2013-03-04	Individual 4	0.3966	0	0	0	0
control diet	2	control	Control diet	control diet	control diet	2	1	2	control	16	2	21	2013-02-21	Individual 4	5	6	2	9	2	2013-03-04	Individual 4	0.3337	0	0	0	0
control diet	2	control	Control diet	control diet	control diet	2	1	2	control	16	2	22	2013-02-21	Individual 4	5	5	1	9	2	2013-03-04	Individual 4	0.4175	0	0	0	0
control diet	2	control	Control diet	control diet	control diet	2	1	2	control	16	2	23	2013-02-21	Individual 4	5	6	2	9	2	2013-03-04	Individual 4	0.42	0	0	0	0
control diet	2	control	Control diet	control diet	control diet	2	1	2	control	16	2	24	2013-02-21	Individual 4	5	5	1	9	2	2013-03-04	Individual 4	0.3673	0	0	0	0
control diet	2	control	Control diet	control diet	control diet	2	1	3	control	17	4	9	2013-02-21	Individual 2	1	5	1	6	2	2013-03-04	Individual 2	0.3904	1	0	0	0
control diet	2	control	Control diet	control diet	control diet	2	1	3	control	17	4	10	2013-02-21	Individual 2	1	6	2	6	2	2013-03-04	Individual 2	0.3915	0	0	0	0
control diet	2	control	Control diet	control diet	control diet	2	1	3	control	17	4	11	2013-02-21	Individual 2	1	5	1	6	2	2013-03-04	Individual 2	0.3216	1	0	0	0
control diet	2	control	Control diet	control diet	control diet	2	1	3	control	17	4	12	2013-02-21	Individual 2	1	6	2	6	2	2013-03-04	Individual 2	0.3328	1	0	0	0
control diet	2	control	Control diet	control diet	control diet	2	1	3	control	17	4	13	2013-02-21	Individual 2	1	7	3	6	2	2013-03-04	Individual 2	0.3213	0	0	0	0
control diet	2	control	Control diet	control diet	control diet	2	1	3	control	17	4	14	2013-02-21	Individual 2	1	8	4	6	2	2013-03-04	Individual 2	0.375	0	0	0	0
control diet	2	control	Control diet	control diet	control diet	2	1	3	control	17	4	15	2013-02-21	Individual 2	1	7	3	6	2	2013-03-04	Individual 2	0.3544	0	0	0	0
control diet	2	control	Control diet	control diet	control diet	2	1	3	control	17	4	16	2013-02-21	Individual 2	1	8	4	6	2	2013-03-04	Individual 2	0.3403	0	0	0	0
control diet	2	control	Control diet	control diet	control diet	2	1	3	control	19	1	25	2013-02-21	Individual 4	2	4	1	10	3	2013-03-04	Individual 2	0.3787	1	0	0	0
control diet	2	control	Control diet	control diet	control diet	2	1	3	control	19	1	26	2013-02-21	Individual 4	2	3	2	10	3	2013-03-04	Individual 2	0.3976	1	0	0	0
control diet	2	control	Control diet	control diet	control diet	2	1	3	control	19	1	27	2013-02-21	Individual 4	2	4	1	10	3	2013-03-04	Individual 2	0.3783	1	0	0	0
control diet	2	control	Control diet	control diet	control diet	2	1	3	control	19	1	28	2013-02-21	Individual 4	2	3	2	10	3	2013-03-04	Individual 2	0.3523	1	0	0	0
control diet	2	control	Control diet	control diet	control diet	2	1	3	control	19	1	29	2013-02-21	Individual 4	2	2	3	10	3	2013-03-04	Individual 2	0.3411	1	0	0	0
control diet	2	control	Control diet	control diet	control diet	2	1	3	control	19	1	30	2013-02-21	Individual 4	2	1	4	10	3	2013-03-04	Individual 2	0.3462	1	0	0	0
control diet	2	control	Control diet	control diet	control diet	2	1	3	control	19	1	31	2013-02-21	Individual 4	2	2	3	10	3	2013-03-04	Individual 2	0.3312	0	0	0	0
control diet	2	control	Control diet	control diet	control diet	2	1	3	control	19	1	32	2013-02-21	Individual 4	2	1	4	10	3	2013-03-04	Individual 2	0.3189	1	0	0	0
control diet	2	control	Control diet	control diet	control diet	2	1	3	control	22	4	9	2013-02-21	Individual 2	4	5	1	7	1	2013-03-04	Individual 4	0.3384	0	0	0	0
control diet	2	control	Control diet	control diet	control diet	2	1	3	control	22	4	10	2013-02-21	Individual 2	4	6	2	7	1	2013-03-04	Individual 4	0.3653	1	0	0	0
control diet	2	control	Control diet	control diet	control diet	2	1	3	control	22	4	11	2013-02-21	Individual 2	4	5	1	7	1	2013-03-04	Individual 4	0.3751	0	0	0	0
control diet	2	control	Control diet	control diet	control diet	2	1	3	control	22	4	12	2013-02-21	Individual 2	4	6	2	7	1	2013-03-04	Individual 4	0.4611	0	0	0	0
control diet	2	control	Control diet	control diet	control diet	2	1	3	control	22	4	13	2013-02-21	Individual 2	4	7	3	7	1	2013-03-04	Individual 4	0.4337	1	0	0	0
control diet	2	control	Control diet	control diet	control diet	2	1	3	control	22	4	14	2013-02-21	Individual 2	4	8	4	7	1	2013-03-04	Individual 4	0.3034	1	0	0	0
control diet	2	control	Control diet	control diet	control diet	2	1	3	control	22	4	15	2013-02-21	Individual 2	4	7	3	7	1	2013-03-04	Individual 4	0.3654	1	0	0	0
control diet	2	control	Control diet	control diet	control diet	2	1	3	control	22	4	16	2013-02-21	Individual 2	4	8	4	7	1	2013-03-04	Individual 4	0.3819	1	0	0	0
control diet	2	control	Control diet	control diet	control diet	2	1	3	control	23	2	17	2013-02-21	Individual 2	5	8	4	3	5	2013-03-04	Individual 4	0.4137	0	0	0	0
control diet	2	control	Control diet	control diet	control diet	2	1	3	control	23	2	18	2013-02-21	Individual 2	5	7	3	3	5	2013-03-04	Individual 4	0.4616	0	0	0	0
control diet	2	control	Control diet	control diet	control diet	2	1	3	control	23	2	19	2013-02-21	Individual 2	5	8	4	3	5	2013-03-04	Individual 4	0.428	0	0	0	0
control diet	2	control	Control diet	control diet	control diet	2	1	3	control	23	2	20	2013-02-21	Individual 2	5	7	3	3	5	2013-03-04	Individual 4	0.3667	0	0	0	0
control diet	2	control	Control diet	control diet	control diet	2	1	3	control	23	2	21	2013-02-21	Individual 2	5	6	2	3	5	2013-03-04	Individual 4	0.3924	0	0	0	0
control diet	2	control	Control diet	control diet	control diet	2	1	3	control	23	2	22	2013-02-21	Individual 2	5	5	1	3	5	2013-03-04	Individual 4	0.3354	0	0	0	0
control diet	2	control	Control diet	control diet	control diet	2	1	3	control	23	2	23	2013-02-21	Individual 2	5	6	2	3	5	2013-03-04	Individual 4	0.3242	0	0	0	0
control diet	2	control	Control diet	control diet	control diet	2	1	3	control	23	2	24	2013-02-21	Individual 2	5	5	1	3	5	2013-03-04	Individual 4	0.3604	1	0	0	0
control diet	2	control	Control diet	control diet	control diet	2	1	3	control	24	2	17	2013-02-21	Individual 4	5	8	4	11	4	2013-03-04	Individual 4	0.3765	0	0	0	0
control diet	2	control	Control diet	control diet	control diet	2	1	3	control	24	2	18	2013-02-21	Individual 4	5	7	3	11	4	2013-03-04	Individual 4	0.3616	1	0	0	0
control diet	2	control	Control diet	control diet	control diet	2	1	3	control	24	2	19	2013-02-21	Individual 4	5	8	4	11	4	2013-03-04	Individual 4	0.3802	0	0	0	0
control diet	2	control	Control diet	control diet	control diet	2	1	3	control	24	2	20	2013-02-21	Individual 4	5	7	3	11	4	2013-03-04	Individual 4	0.3891	1	0	0	0
control diet	2	control	Control diet	control diet	control diet	2	1	3	control	24	2	21	2013-02-21	Individual 4	5	6	2	11	4	2013-03-04	Individual 4	0.3161	0	0	0	0
control diet	2	control	Control diet	control diet	control diet	2	1	3	control	24	2	22	2013-02-21	Individual 4	5	5	1	11	4	2013-03-04	Individual 4	0.3873	0	0	0	0
control diet	2	control	Control diet	control diet	control diet	2	1	3	control	24	2	23	2013-02-21	Individual 4	5	6	2	11	4	2013-03-04	Individual 4	0.3556	0	0	0	0
control diet	2	control	Control diet	control diet	control diet	2	1	3	control	24	2	24	2013-02-21	Individual 4	5	5	1	11	4	2013-03-04	Individual 4	0.3615	1	0	0	0
control diet	2	control	Control diet	control diet	control diet	2	1	4	control	25	4	9	2013-02-21	Individual 2	1	5	1	8	1	2013-03-04	Individual 2	0.4239	1	0	0	0
control diet	2	control	Control diet	control diet	control diet	2	1	4	control	25	4	10	2013-02-21	Individual 2	1	6	2	8	1	2013-03-04	Individual 2	0.3135	1	0	0	0
control diet	2	control	Control diet	control diet	control diet	2	1	4	control	25	4	11	2013-02-21	Individual 2	1	5	1	8	1	2013-03-04	Individual 2	0.364	0	0	0	0
control diet	2	control	Control diet	control diet	control diet	2	1	4	control	25	4	12	2013-02-21	Individual 2	1	6	2	8	1	2013-03-04	Individual 2	0.3795	1	0	0	0
control diet	2	control	Control diet	control diet	control diet	2	1	4	control	25	4	13	2013-02-21	Individual 2	1	7	3	8	1	2013-03-04	Individual 2	0.4289	1	0	0	0
control diet	2	control	Control diet	control diet	control diet	2	1	4	control	25	4	14	2013-02-21	Individual 2	1	8	4	8	1	2013-03-04	Individual 2	0.325	1	0	0	0
control diet	2	control	Control diet	control diet	control diet	2	1	4	control	25	4	15	2013-02-21	Individual 2	1	7	3	8	1	2013-03-04	Individual 2	0.373	1	0	0	0
control diet	2	control	Control diet	control diet	control diet	2	1	4	control	25	4	16	2013-02-21	Individual 2	1	8	4	8	1	2013-03-04	Individual 2				1	0
control diet	2	control	Control diet	control diet	control diet	2	1	4	control	27	1	25	2013-02-21	Individual 4	2	4	1	12	5	2013-03-04	Individual 2	0.3897	0	0	0	0
control diet	2	control	Control diet	control diet	control diet	2	1	4	control	27	1	26	2013-02-21	Individual 4	2	3	2	12	5	2013-03-04	Individual 2				1	0
control diet	2	control	Control diet	control diet	control diet	2	1	4	control	27	1	27	2013-02-21	Individual 4	2	4	1	12	5	2013-03-04	Individual 2	0.3551	1	0	0	0
control diet	2	control	Control diet	control diet	control diet	2	1	4	control	27	1	28	2013-02-21	Individual 4	2	3	2	12	5	2013-03-04	Individual 2	0.3512	1	0	0	0
control diet	2	control	Control diet	control diet	control diet	2	1	4	control	27	1	29	2013-02-21	Individual 4	2	2	3	12	5	2013-03-04	Individual 2	0.3777	0	0	0	0
control diet	2	control	Control diet	control diet	control diet	2	1	4	control	27	1	30	2013-02-21	Individual 4	2	1	4	12	5	2013-03-04	Individual 2	0.3613	0	0	0	0
control diet	2	control	Control diet	control diet	control diet	2	1	4	control	27	1	31	2013-02-21	Individual 4	2	2	3	12	5	2013-03-04	Individual 2	0.3534	1	0	0	0
[truncated: 10,289 more rows]

## Sheet: Key to column headings
Phase	Column Heading	Description	Analysis purpose
Silk sampling	Entry	Experimental design feature	Experimental design feature
Silk sampling	Rep	Experimental design feature	Experimental design feature
Silk sampling	Field Row	Field row where silks were grown	Spatial evaluation of silk sample origin
Silk sampling	Population	nominal grouping	Genetic evaluation
Silk sampling	Source	connection to seed source data	Genetic evaluation
Silk sampling	Pedigree	genetic data on seed source production	Genetic evaluation
Bioassay Preparation	Bioassay run #	numbered 1 through 12 by date of execution	Evaluation of bioassay consistency
Bioassay Preparation	Bioassay season	numbered 1 through 4; one population was analyzed per season	Evaluation of bioassay consistency
Bioassay Preparation	Diet batch	4 batches per bioassay run, each batch fills 8 trays	Evaluation of technical aspects of bioassay
Bioassay Preparation	Within-batch diet #	up to 10 diets per diet-batch	Evaluation of technical aspects of bioassay
Bioassay Preparation	Tray	32 trays per bioassay run	Evaluation of technical aspects of bioassay
Bioassay Preparation	Tray quadrant	4 positions/quadrants within a tray	Evaluation of technical aspects of bioassay
Bioassay Preparation	Cell #	32 cells/positions within a tray	Evaluation of technical aspects of bioassay
Bioassay Preparation	Infestation date	date of infesting CEWs	Evaluation of bioassay consistency
Bioassay Preparation	Infested by:	nominal data	Evaluation of technical aspects of bioassay
Bioassay Incubation	Shelf # (relative Z position)	5 positions, 1 = top	Microhabitat effect evaluation
Bioassay Incubation	Front-back (Y position)	8 positions, 1 = front; each position is a single cell or ~5 cm increment	Microhabitat effect evaluation
Bioassay Incubation	Center-edge (Y position)	4 positions, 1 = center; each position is a single cell or ~5 cm increment	Microhabitat effect evaluation
Bioassay Incubation	Left-right (X position)	14 positions, 1 = left; each position is two cells or a ~10 cm increment	Microhabitat effect evaluation
Bioassay Incubation	Center-edge (X position)	7 positions, 1 = center; each position is two cells or a ~10 cm increment	Microhabitat effect evaluation
Bioassay Evaluation	Evaluation date	date of weighing CEWs	Evaluation of bioassay consistency
Bioassay Evaluation	Weighed by:	nominal data	Evaluation of technical aspects of bioassay
Bioassay Evaluation	Weight	grams	Evaluation of resistance to herbivory and CEW responses
Bioassay Evaluation	Pupated	binary	Evaluation of resistance to herbivory and CEW responses
Bioassay Evaluation	Died after growing	binary- death during incubation after measurable weight gain	Evaluation of resistance to herbivory and CEW responses
Bioassay Evaluation	Dead at infestation	binary- death prior to measurable weight gain	Evaluation of technical aspects of bioassay
Bioassay Evaluation	No diet	binary	Accounts for missing data
