# Supplementary material for: Development and application of a quantitative bioassay to evaluate maize silk resistance to corn earworm herbivory among progenies derived from Peruvian landrace Piura
Source: PLoS One. 2019 Apr 16;14(4):e0215414. doi: 10.1371/journal.pone.0215414 (PMC6467408; doi:10.1371/journal.pone.0215414)
Supplement: S3 File — Sensors were placed at all 4 corners of the incubation area as well as 2 sensors placed along the horizontal boundaries at mid-height. Readings were collected every 15 or 30 minutes throughout the bioassay runs. Note that grey shading is used to indicate relative humidity data that are excluded from S6 and S7 Figs. The humidification system temporarily malfunctioned for 30 hours, causing decreased relative humidity during an overlapping incubation period for bioassay runs 3 & 4. In addition, there were instances when the monitors did not record environmental conditions; for these cases, data rows are entirely absent from the data set. (XLSX) [file pone.0215414.s010.xlsx]

## Sheet: Incubation - temperature and RH
Run #	Monitor Location	Hours post-infestation	Full Date and Time	Temp, °C	RH, %	Time(rounded)
1	Left bottom	0	2013-02-14 10:00:00	27	70.8	10:00:00
1	Left bottom	0.25	2013-02-14 10:15:00	27.3	67.2	10:15:00
1	Left bottom	0.5	2013-02-14 10:30:00	26.5	70.2	10:30:00
1	Left bottom	0.75	2013-02-14 10:45:00	27.3	71.6	10:45:00
1	Left bottom	1	2013-02-14 11:00:00	27.3	65	11:00:00
1	Left bottom	1.25	2013-02-14 11:15:00	26.6	71.4	11:15:00
1	Left bottom	1.5	2013-02-14 11:30:00	26.9	72.6	11:30:00
1	Left bottom	1.75	2013-02-14 11:45:00	27.1	66.1	11:45:00
1	Left bottom	2	2013-02-14 12:00:00	26.6	72.4	12:00:00
1	Left bottom	2.25	2013-02-14 12:15:00	26.8	69.5	12:15:00
1	Left bottom	2.5	2013-02-14 12:30:00	27.2	68.5	12:30:00
1	Left bottom	2.75	2013-02-14 12:45:00	26.6	72.3	12:45:00
1	Left bottom	3	2013-02-14 13:00:00	26.9	64.9	13:00:00
1	Left bottom	3.25	2013-02-14 13:15:00	27.1	70.7	13:15:00
1	Left bottom	3.5	2013-02-14 13:30:00	26.6	72.9	13:30:00
1	Left bottom	3.75	2013-02-14 13:45:00	26.4	66	13:45:00
1	Left bottom	4	2013-02-14 14:00:00	26.9	70	14:00:00
1	Left bottom	4.25	2013-02-14 14:15:00	27.2	69.4	14:15:00
1	Left bottom	4.5	2013-02-14 14:30:00	26.9	67.3	14:30:00
1	Left bottom	4.75	2013-02-14 14:45:00	27.2	72.4	14:45:00
1	Left bottom	5	2013-02-14 15:00:00	27.3	65.1	15:00:00
1	Left bottom	5.25	2013-02-14 15:15:00	26.8	68.7	15:15:00
1	Left bottom	5.5	2013-02-14 15:30:00	27.3	71.2	15:30:00
1	Left bottom	5.75	2013-02-14 15:45:00	27.3	64.8	15:45:00
1	Left bottom	6	2013-02-14 16:00:00	26.5	54.6	16:00:00
1	Left bottom	6.25	2013-02-14 16:15:00	26.4	69.5	16:15:00
1	Left bottom	6.5	2013-02-14 16:30:00	27	71.5	16:30:00
1	Left bottom	6.75	2013-02-14 16:45:00	26.8	66.2	16:45:00
1	Left bottom	7	2013-02-14 17:00:00	26.5	72.6	17:00:00
1	Left bottom	7.25	2013-02-14 17:15:00	26.3	71.2	17:15:00
1	Left bottom	7.5	2013-02-14 17:30:00	26.4	68.5	17:30:00
1	Left bottom	7.75	2013-02-14 17:45:00	26.6	74.1	17:45:00
1	Left bottom	8	2013-02-14 18:00:00	27.1	66.5	18:00:00
1	Left bottom	8.25	2013-02-14 18:15:00	26.8	71.5	18:15:00
1	Left bottom	8.5	2013-02-14 18:30:00	26.5	72.1	18:30:00
1	Left bottom	8.75	2013-02-14 18:45:00	26.6	67.3	18:45:00
1	Left bottom	9	2013-02-14 19:00:00	26.3	73.8	19:00:00
1	Left bottom	9.25	2013-02-14 19:15:00	26.2	70.3	19:15:00
1	Left bottom	9.5	2013-02-14 19:30:00	26.3	69.4	19:30:00
1	Left bottom	9.75	2013-02-14 19:45:00	26.6	73.7	19:45:00
1	Left bottom	10	2013-02-14 20:00:00	27	65.9	20:00:00
1	Left bottom	10.25	2013-02-14 20:15:00	26.7	72.3	20:15:00
1	Left bottom	10.5	2013-02-14 20:30:00	26.5	71.7	20:30:00
1	Left bottom	10.75	2013-02-14 20:45:00	26.5	68	20:45:00
1	Left bottom	11	2013-02-14 21:00:00	26.2	74	21:00:00
1	Left bottom	11.25	2013-02-14 21:15:00	26.9	68	21:15:00
1	Left bottom	11.5	2013-02-14 21:30:00	26.8	70.7	21:30:00
1	Left bottom	11.75	2013-02-14 21:45:00	26.4	73.4	21:45:00
1	Left bottom	12	2013-02-14 22:00:00	26.5	66.4	22:00:00
1	Left bottom	12.25	2013-02-14 22:15:00	26.2	72.9	22:15:00
1	Left bottom	12.5	2013-02-14 22:30:00	26.8	70.5	22:30:00
1	Left bottom	12.75	2013-02-14 22:45:00	26.9	68.7	22:45:00
1	Left bottom	13	2013-02-14 23:00:00	26.5	73.8	23:00:00
1	Left bottom	13.25	2013-02-14 23:15:00	26.4	68.3	23:15:00
1	Left bottom	13.5	2013-02-14 23:30:00	26.3	71.6	23:30:00
1	Left bottom	13.75	2013-02-14 23:45:00	26.7	72.5	23:45:00
1	Left bottom	14	2013-02-15	27	67.2	00:00:00
1	Left bottom	14.25	2013-02-15 00:15:00	26.6	73.3	00:15:00
1	Left bottom	14.5	2013-02-15 00:30:00	26.4	70	00:30:00
1	Left bottom	14.75	2013-02-15 00:45:00	26.4	70.2	00:45:00
1	Left bottom	15	2013-02-15 01:00:00	26.5	74.2	01:00:00
1	Left bottom	15.25	2013-02-15 01:15:00	27	65.8	01:15:00
1	Left bottom	15.5	2013-02-15 01:30:00	26.7	72.1	01:30:00
1	Left bottom	15.75	2013-02-15 01:45:00	26.4	72	01:45:00
1	Left bottom	16	2013-02-15 02:00:00	26.4	68.3	02:00:00
1	Left bottom	16.25	2013-02-15 02:15:00	26.3	74.2	02:15:00
1	Left bottom	16.5	2013-02-15 02:30:00	27	67.3	02:30:00
1	Left bottom	16.75	2013-02-15 02:45:00	26.8	71	02:45:00
1	Left bottom	17	2013-02-15 03:00:00	26.4	73.4	03:00:00
1	Left bottom	17.25	2013-02-15 03:15:00	26.4	67	03:15:00
1	Left bottom	17.5	2013-02-15 03:30:00	26.2	73.5	03:30:00
1	Left bottom	17.75	2013-02-15 03:45:00	27	69	03:45:00
1	Left bottom	18	2013-02-15 04:00:00	26.9	69.6	04:00:00
1	Left bottom	18.25	2013-02-15 04:15:00	26.4	73.8	04:15:00
1	Left bottom	18.5	2013-02-15 04:30:00	26.4	67.4	04:30:00
1	Left bottom	18.75	2013-02-15 04:45:00	26.2	72.1	04:45:00
1	Left bottom	19	2013-02-15 05:00:00	27	70.7	05:00:00
1	Left bottom	19.25	2013-02-15 05:15:00	27	68.3	05:15:00
1	Left bottom	19.5	2013-02-15 05:30:00	26.5	73.6	05:30:00
1	Left bottom	19.75	2013-02-15 05:45:00	26.4	68.9	05:45:00
1	Left bottom	20	2013-02-15 06:00:00	26.2	71.2	06:00:00
1	Left bottom	20.25	2013-02-15 06:15:00	27	72.2	06:15:00
1	Left bottom	20.5	2013-02-15 06:30:00	27	67	06:30:00
1	Left bottom	20.75	2013-02-15 06:45:00	26.5	73	06:45:00
1	Left bottom	21	2013-02-15 07:00:00	26.3	69	07:00:00
1	Left bottom	21.25	2013-02-15 07:15:00	26.2	70.8	07:15:00
1	Left bottom	21.5	2013-02-15 07:30:00	26.8	72.7	07:30:00
1	Left bottom	21.75	2013-02-15 07:45:00	26.9	66.6	07:45:00
1	Left bottom	22	2013-02-15 08:00:00	26.3	72.5	08:00:00
1	Left bottom	22.25	2013-02-15 08:15:00	27.2	69.7	08:15:00
1	Left bottom	22.5	2013-02-15 08:30:00	26.9	68.6	08:30:00
1	Left bottom	22.75	2013-02-15 08:45:00	26.4	73.2	08:45:00
1	Left bottom	23	2013-02-15 09:00:00	27.1	65.2	09:00:00
1	Left bottom	23.25	2013-02-15 09:15:00	26.8	71.4	09:15:00
1	Left bottom	23.5	2013-02-15 09:30:00	26.4	71.1	09:30:00
1	Left bottom	23.75	2013-02-15 09:45:00	26.3	68.6	09:45:00
1	Left bottom	24	2013-02-15 10:00:00	27	72.3	10:00:00
1	Left bottom	24.25	2013-02-15 10:15:00	27.2	65.5	10:15:00
1	Left bottom	24.5	2013-02-15 10:30:00	26.7	71.7	10:30:00
1	Left bottom	24.75	2013-02-15 10:45:00	26.6	69.3	10:45:00
1	Left bottom	25	2013-02-15 11:00:00	27	69.2	11:00:00
1	Left bottom	25.25	2013-02-15 11:15:00	26.5	73.3	11:15:00
1	Left bottom	25.5	2013-02-15 11:30:00	26.7	65.9	11:30:00
1	Left bottom	25.75	2013-02-15 11:45:00	26.9	70.2	11:45:00
1	Left bottom	26	2013-02-15 12:00:00	26.4	72.3	12:00:00
1	Left bottom	26.25	2013-02-15 12:15:00	26.3	63.2	12:15:00
1	Left bottom	26.5	2013-02-15 12:30:00	27.2	70.5	12:30:00
1	Left bottom	26.75	2013-02-15 12:45:00	27	70.4	12:45:00
1	Left bottom	27	2013-02-15 13:00:00	26.8	67.6	13:00:00
1	Left bottom	27.25	2013-02-15 13:15:00	26.5	72	13:15:00
1	Left bottom	27.5	2013-02-15 13:30:00	27.3	68.1	13:30:00
1	Left bottom	27.75	2013-02-15 13:45:00	27	68.8	13:45:00
1	Left bottom	28	2013-02-15 14:00:00	26.4	73.2	14:00:00
1	Left bottom	28.25	2013-02-15 14:15:00	27.1	66.7	14:15:00
1	Left bottom	28.5	2013-02-15 14:30:00	26.8	69.9	14:30:00
1	Left bottom	28.75	2013-02-15 14:45:00	26.4	73.3	14:45:00
1	Left bottom	29	2013-02-15 15:00:00	27.1	64.4	15:00:00
1	Left bottom	29.25	2013-02-15 15:15:00	26.8	71.3	15:15:00
1	Left bottom	29.5	2013-02-15 15:30:00	26.4	71.4	15:30:00
1	Left bottom	29.75	2013-02-15 15:45:00	26.4	67.8	15:45:00
1	Left bottom	30	2013-02-15 16:00:00	27.2	72	16:00:00
1	Left bottom	30.25	2013-02-15 16:15:00	27.1	65.5	16:15:00
1	Left bottom	30.5	2013-02-15 16:30:00	26.6	71.5	16:30:00
1	Left bottom	30.75	2013-02-15 16:45:00	26.7	70	16:45:00
1	Left bottom	31	2013-02-15 17:00:00	27	68.9	17:00:00
1	Left bottom	31.25	2013-02-15 17:15:00	26.6	73.2	17:15:00
1	Left bottom	31.5	2013-02-15 17:30:00	26.5	66.8	17:30:00
1	Left bottom	31.75	2013-02-15 17:45:00	26.3	72.1	17:45:00
1	Left bottom	32	2013-02-15 18:00:00	26.9	70.6	18:00:00
1	Left bottom	32.25	2013-02-15 18:15:00	27	68.2	18:15:00
1	Left bottom	32.5	2013-02-15 18:30:00	26.6	73.5	18:30:00
1	Left bottom	32.75	2013-02-15 18:45:00	26.5	68.3	18:45:00
1	Left bottom	33	2013-02-15 19:00:00	26.3	71.3	19:00:00
1	Left bottom	33.25	2013-02-15 19:15:00	26.9	72.1	19:15:00
1	Left bottom	33.5	2013-02-15 19:30:00	27.1	67.1	19:30:00
1	Left bottom	33.75	2013-02-15 19:45:00	26.6	73.2	19:45:00
1	Left bottom	34	2013-02-15 20:00:00	26.4	69.7	20:00:00
1	Left bottom	34.25	2013-02-15 20:15:00	26.4	70.2	20:15:00
1	Left bottom	34.5	2013-02-15 20:30:00	26.8	72.9	20:30:00
1	Left bottom	34.75	2013-02-15 20:45:00	27.2	66.4	20:45:00
1	Left bottom	35	2013-02-15 21:00:00	26.7	72.6	21:00:00
1	Left bottom	35.25	2013-02-15 21:15:00	26.4	70.4	21:15:00
1	Left bottom	35.5	2013-02-15 21:30:00	26.4	69.7	21:30:00
1	Left bottom	35.75	2013-02-15 21:45:00	26.7	73.6	21:45:00
1	Left bottom	36	2013-02-15 22:00:00	27.1	66	22:00:00
1	Left bottom	36.25	2013-02-15 22:15:00	26.7	72.2	22:15:00
1	Left bottom	36.5	2013-02-15 22:30:00	26.4	71.4	22:30:00
1	Left bottom	36.75	2013-02-15 22:45:00	26.4	69	22:45:00
1	Left bottom	37	2013-02-15 23:00:00	26.6	73.9	23:00:00
1	Left bottom	37.25	2013-02-15 23:15:00	27.2	65.9	23:15:00
1	Left bottom	37.5	2013-02-15 23:30:00	26.7	71.7	23:30:00
1	Left bottom	37.75	2013-02-15 23:45:00	26.4	72.1	23:45:00
1	Left bottom	38	2013-02-16	26.4	68.4	00:00:00
1	Left bottom	38.25	2013-02-16 00:15:00	26.6	73.8	00:15:00
1	Left bottom	38.5	2013-02-16 00:30:00	27.1	65.9	00:30:00
1	Left bottom	38.75	2013-02-16 00:45:00	26.7	71.5	00:45:00
1	Left bottom	39	2013-02-16 01:00:00	26.4	72.4	01:00:00
1	Left bottom	39.25	2013-02-16 01:15:00	26.4	68.1	01:15:00
1	Left bottom	39.5	2013-02-16 01:30:00	26.6	73.5	01:30:00
1	Left bottom	39.75	2013-02-16 01:45:00	27.1	66.1	01:45:00
1	Left bottom	40	2013-02-16 02:00:00	26.7	71.4	02:00:00
1	Left bottom	40.25	2013-02-16 02:15:00	26.3	72.9	02:15:00
1	Left bottom	40.5	2013-02-16 02:30:00	26.3	67.6	02:30:00
1	Left bottom	40.75	2013-02-16 02:45:00	26.6	73.4	02:45:00
1	Left bottom	41	2013-02-16 03:00:00	27.1	67.1	03:00:00
1	Left bottom	41.25	2013-02-16 03:15:00	26.7	70.9	03:15:00
1	Left bottom	41.5	2013-02-16 03:30:00	26.3	73.3	03:30:00
1	Left bottom	41.75	2013-02-16 03:45:00	26.3	67.3	03:45:00
1	Left bottom	42	2013-02-16 04:00:00	26.6	73.1	04:00:00
1	Left bottom	42.25	2013-02-16 04:15:00	27.2	67.2	04:15:00
1	Left bottom	42.5	2013-02-16 04:30:00	26.7	70.7	04:30:00
1	Left bottom	42.75	2013-02-16 04:45:00	26.3	73.4	04:45:00
1	Left bottom	43	2013-02-16 05:00:00	26.3	67	05:00:00
1	Left bottom	43.25	2013-02-16 05:15:00	26.6	72.9	05:15:00
1	Left bottom	43.5	2013-02-16 05:30:00	27.2	67.3	05:30:00
1	Left bottom	43.75	2013-02-16 05:45:00	26.8	70.6	05:45:00
1	Left bottom	44	2013-02-16 06:00:00	26.3	73.6	06:00:00
1	Left bottom	44.25	2013-02-16 06:15:00	26.3	66.9	06:15:00
1	Left bottom	44.5	2013-02-16 06:30:00	26.5	72.7	06:30:00
1	Left bottom	44.75	2013-02-16 06:45:00	27.1	67.9	06:45:00
1	Left bottom	45	2013-02-16 07:00:00	26.7	70.4	07:00:00
1	Left bottom	45.25	2013-02-16 07:15:00	26.3	73.7	07:15:00
1	Left bottom	45.5	2013-02-16 07:30:00	26.2	66.7	07:30:00
1	Left bottom	45.75	2013-02-16 07:45:00	26.5	72.7	07:45:00
1	Left bottom	46	2013-02-16 08:00:00	27.1	68.1	08:00:00
1	Left bottom	46.25	2013-02-16 08:15:00	26.8	70.2	08:15:00
1	Left bottom	46.5	2013-02-16 08:30:00	26.3	73.7	08:30:00
1	Left bottom	46.75	2013-02-16 08:45:00	26.2	66.8	08:45:00
1	Left bottom	47	2013-02-16 09:00:00	26.5	72.6	09:00:00
1	Left bottom	47.25	2013-02-16 09:15:00	27.1	67.1	09:15:00
1	Left bottom	47.5	2013-02-16 09:30:00	26.7	70.9	09:30:00
1	Left bottom	47.75	2013-02-16 09:45:00	26.3	73.4	09:45:00
1	Left bottom	48	2013-02-16 10:00:00	26.3	67.2	10:00:00
1	Left bottom	48.25	2013-02-16 10:15:00	26.7	71.9	10:15:00
1	Left bottom	48.5	2013-02-16 10:30:00	27.1	68.6	10:30:00
1	Left bottom	48.75	2013-02-16 10:45:00	26.7	69.1	10:45:00
1	Left bottom	49	2013-02-16 11:00:00	26.6	73.7	11:00:00
1	Left bottom	49.25	2013-02-16 11:15:00	27.2	65.7	11:15:00
1	Left bottom	49.5	2013-02-16 11:30:00	26.7	70.1	11:30:00
1	Left bottom	49.75	2013-02-16 11:45:00	26.4	73.3	11:45:00
1	Left bottom	50	2013-02-16 12:00:00	27.2	66.3	12:00:00
1	Left bottom	50.25	2013-02-16 12:15:00	26.7	72	12:15:00
1	Left bottom	50.5	2013-02-16 12:30:00	26.4	71.6	12:30:00
1	Left bottom	50.75	2013-02-16 12:45:00	26.5	68	12:45:00
1	Left bottom	51	2013-02-16 13:00:00	27.2	71.7	13:00:00
1	Left bottom	51.25	2013-02-16 13:15:00	26.9	67.2	13:15:00
1	Left bottom	51.5	2013-02-16 13:30:00	26.5	71.1	13:30:00
1	Left bottom	51.75	2013-02-16 13:45:00	27	71.1	13:45:00
1	Left bottom	52	2013-02-16 14:00:00	27.1	67.9	14:00:00
1	Left bottom	52.25	2013-02-16 14:15:00	26.6	73.1	14:15:00
1	Left bottom	52.5	2013-02-16 14:30:00	26.4	68.7	14:30:00
1	Left bottom	52.75	2013-02-16 14:45:00	26.3	71.3	14:45:00
1	Left bottom	53	2013-02-16 15:00:00	27.2	70.4	15:00:00
1	Left bottom	53.25	2013-02-16 15:15:00	27	68.3	15:15:00
1	Left bottom	53.5	2013-02-16 15:30:00	26.5	73.5	15:30:00
1	Left bottom	53.75	2013-02-16 15:45:00	26.3	68.2	15:45:00
1	Left bottom	54	2013-02-16 16:00:00	27.1	70.9	16:00:00
1	Left bottom	54.25	2013-02-16 16:15:00	27	70.3	16:15:00
1	Left bottom	54.5	2013-02-16 16:30:00	26.7	69.1	16:30:00
1	Left bottom	54.75	2013-02-16 16:45:00	26.4	74	16:45:00
1	Left bottom	55	2013-02-16 17:00:00	27.1	65.9	17:00:00
1	Left bottom	55.25	2013-02-16 17:15:00	26.7	71.7	17:15:00
1	Left bottom	55.5	2013-02-16 17:30:00	26.4	72.2	17:30:00
1	Left bottom	55.75	2013-02-16 17:45:00	26.4	68.4	17:45:00
1	Left bottom	56	2013-02-16 18:00:00	26.6	73.7	18:00:00
1	Left bottom	56.25	2013-02-16 18:15:00	27.1	65.8	18:15:00
1	Left bottom	56.5	2013-02-16 18:30:00	26.7	71.8	18:30:00
1	Left bottom	56.75	2013-02-16 18:45:00	26.4	71.8	18:45:00
1	Left bottom	57	2013-02-16 19:00:00	26.4	68.8	19:00:00
1	Left bottom	57.25	2013-02-16 19:15:00	26.6	74	19:15:00
1	Left bottom	57.5	2013-02-16 19:30:00	27.2	65.7	19:30:00
1	Left bottom	57.75	2013-02-16 19:45:00	26.7	71.9	19:45:00
1	Left bottom	58	2013-02-16 20:00:00	26.4	71.9	20:00:00
1	Left bottom	58.25	2013-02-16 20:15:00	26.4	68.9	20:15:00
1	Left bottom	58.5	2013-02-16 20:30:00	26.5	74	20:30:00
1	Left bottom	58.75	2013-02-16 20:45:00	27.1	66	20:45:00
1	Left bottom	59	2013-02-16 21:00:00	26.7	71.9	21:00:00
1	Left bottom	59.25	2013-02-16 21:15:00	26.3	72.3	21:15:00
1	Left bottom	59.5	2013-02-16 21:30:00	26.3	68.5	21:30:00
1	Left bottom	59.75	2013-02-16 21:45:00	26.5	74	21:45:00
1	Left bottom	60	2013-02-16 22:00:00	27.1	66.6	22:00:00
1	Left bottom	60.25	2013-02-16 22:15:00	26.7	71.6	22:15:00
1	Left bottom	60.5	2013-02-16 22:30:00	26.3	72.9	22:30:00
1	Left bottom	60.75	2013-02-16 22:45:00	26.3	68	22:45:00
1	Left bottom	61	2013-02-16 23:00:00	26.6	73.6	23:00:00
1	Left bottom	61.25	2013-02-16 23:15:00	27.1	66.7	23:15:00
1	Left bottom	61.5	2013-02-16 23:30:00	26.7	71.4	23:30:00
1	Left bottom	61.75	2013-02-16 23:45:00	26.3	72.9	23:45:00
1	Left bottom	62	2013-02-17	26.3	68.2	00:00:00
1	Left bottom	62.25	2013-02-17 00:15:00	26.6	73.6	00:15:00
1	Left bottom	62.5	2013-02-17 00:30:00	27.1	66.5	00:30:00
1	Left bottom	62.75	2013-02-17 00:45:00	26.6	71.6	00:45:00
1	Left bottom	63	2013-02-17 01:00:00	26.3	73	01:00:00
1	Left bottom	63.25	2013-02-17 01:15:00	26.3	68.1	01:15:00
1	Left bottom	63.5	2013-02-17 01:30:00	26.7	73.3	01:30:00
1	Left bottom	63.75	2013-02-17 01:45:00	27.1	66.2	01:45:00
1	Left bottom	64	2013-02-17 02:00:00	26.6	71.8	02:00:00
1	Left bottom	64.25	2013-02-17 02:15:00	26.3	72.5	02:15:00
1	Left bottom	64.5	2013-02-17 02:30:00	26.2	68.7	02:30:00
1	Left bottom	64.75	2013-02-17 02:45:00	26.8	73.2	02:45:00
1	Left bottom	65	2013-02-17 03:00:00	27.1	66	03:00:00
1	Left bottom	65.25	2013-02-17 03:15:00	26.6	71.8	03:15:00
1	Left bottom	65.5	2013-02-17 03:30:00	26.2	72.4	03:30:00
1	Left bottom	65.75	2013-02-17 03:45:00	26.2	68.8	03:45:00
1	Left bottom	66	2013-02-17 04:00:00	26.9	72.9	04:00:00
1	Left bottom	66.25	2013-02-17 04:15:00	27	66	04:15:00
1	Left bottom	66.5	2013-02-17 04:30:00	26.5	71.9	04:30:00
1	Left bottom	66.75	2013-02-17 04:45:00	26.3	72.5	04:45:00
1	Left bottom	67	2013-02-17 05:00:00	26.9	68.1	05:00:00
1	Left bottom	67.25	2013-02-17 05:15:00	26.4	73.1	05:15:00
1	Left bottom	67.5	2013-02-17 05:30:00	26.2	69.3	05:30:00
1	Left bottom	67.75	2013-02-17 05:45:00	26.2	71.1	05:45:00
1	Left bottom	68	2013-02-17 06:00:00	27.1	71.2	06:00:00
1	Left bottom	68.25	2013-02-17 06:15:00	26.9	68	06:15:00
1	Left bottom	68.5	2013-02-17 06:30:00	26.3	73.2	06:30:00
1	Left bottom	68.75	2013-02-17 06:45:00	26.9	68.5	06:45:00
1	Left bottom	69	2013-02-17 07:00:00	26.8	70	07:00:00
1	Left bottom	69.25	2013-02-17 07:15:00	26.3	73.6	07:15:00
1	Left bottom	69.5	2013-02-17 07:30:00	26.2	66.8	07:30:00
1	Left bottom	69.75	2013-02-17 07:45:00	26.5	72.5	07:45:00
1	Left bottom	70	2013-02-17 08:00:00	27.1	68.3	08:00:00
1	Left bottom	70.25	2013-02-17 08:15:00	26.7	70.2	08:15:00
1	Left bottom	70.5	2013-02-17 08:30:00	26.2	73.9	08:30:00
1	Left bottom	70.75	2013-02-17 08:45:00	27	66.6	08:45:00
1	Left bottom	71	2013-02-17 09:00:00	26.6	72.1	09:00:00
1	Left bottom	71.25	2013-02-17 09:15:00	26.3	71.4	09:15:00
1	Left bottom	71.5	2013-02-17 09:30:00	26.2	69.6	09:30:00
1	Left bottom	71.75	2013-02-17 09:45:00	27	72.3	09:45:00
1	Left bottom	72	2013-02-17 10:00:00	27	67.2	10:00:00
1	Left bottom	72.25	2013-02-17 10:15:00	26.5	72.9	10:15:00
1	Left bottom	72.5	2013-02-17 10:30:00	26.2	70.6	10:30:00
1	Left bottom	72.75	2013-02-17 10:45:00	26.2	70.6	10:45:00
1	Left bottom	73	2013-02-17 11:00:00	27.1	71.6	11:00:00
1	Left bottom	73.25	2013-02-17 11:15:00	27	67.7	11:15:00
1	Left bottom	73.5	2013-02-17 11:30:00	26.5	73.3	11:30:00
1	Left bottom	73.75	2013-02-17 11:45:00	26.2	69.8	11:45:00
1	Left bottom	74	2013-02-17 12:00:00	26.2	71.3	12:00:00
1	Left bottom	74.25	2013-02-17 12:15:00	27.1	71.1	12:15:00
1	Left bottom	74.5	2013-02-17 12:30:00	27	68.4	12:30:00
1	Left bottom	74.75	2013-02-17 12:45:00	26.4	73.7	12:45:00
1	Left bottom	75	2013-02-17 13:00:00	26.3	68.8	13:00:00
1	Left bottom	75.25	2013-02-17 13:15:00	26.2	71.9	13:15:00
1	Left bottom	75.5	2013-02-17 13:30:00	27.1	70.3	13:30:00
1	Left bottom	75.75	2013-02-17 13:45:00	26.9	69.1	13:45:00
1	Left bottom	76	2013-02-17 14:00:00	26.4	73.9	14:00:00
1	Left bottom	76.25	2013-02-17 14:15:00	26.3	68	14:15:00
1	Left bottom	76.5	2013-02-17 14:30:00	26.2	72.7	14:30:00
1	Left bottom	76.75	2013-02-17 14:45:00	27.1	69.8	14:45:00
1	Left bottom	77	2013-02-17 15:00:00	26.9	69.8	15:00:00
1	Left bottom	77.25	2013-02-17 15:15:00	26.5	74.1	15:15:00
1	Left bottom	77.5	2013-02-17 15:30:00	26.4	67.6	15:30:00
1	Left bottom	77.75	2013-02-17 15:45:00	26.2	72.8	15:45:00
1	Left bottom	78	2013-02-17 16:00:00	26.9	70.4	16:00:00
1	Left bottom	78.25	2013-02-17 16:15:00	26.9	69.8	16:15:00
1	Left bottom	78.5	2013-02-17 16:30:00	26.4	74.2	16:30:00
1	Left bottom	78.75	2013-02-17 16:45:00	26.3	66.8	16:45:00
1	Left bottom	79	2013-02-17 17:00:00	26.6	69.6	17:00:00
1	Left bottom	79.25	2013-02-17 17:15:00	26.8	61.1	17:15:00
1	Left bottom	79.5	2013-02-17 17:30:00	26.2	53.9	17:30:00
1	Left bottom	79.75	2013-02-17 17:45:00	26.5	68	17:45:00
1	Left bottom	80	2013-02-17 18:00:00	26.7	68	18:00:00
1	Left bottom	80.25	2013-02-17 18:15:00	26.1	69.7	18:15:00
1	Left bottom	80.5	2013-02-17 18:30:00	26.8	67.7	18:30:00
1	Left bottom	80.75	2013-02-17 18:45:00	26.6	73.7	18:45:00
1	Left bottom	81	2013-02-17 19:00:00	26.5	68.9	19:00:00
1	Left bottom	81.25	2013-02-17 19:15:00	26.4	71.5	19:15:00
1	Left bottom	81.5	2013-02-17 19:30:00	26.1	74	19:30:00
1	Left bottom	81.75	2013-02-17 19:45:00	26.2	66.9	19:45:00
1	Left bottom	82	2013-02-17 20:00:00	26.1	74.2	20:00:00
1	Left bottom	82.25	2013-02-17 20:15:00	26.9	69.2	20:15:00
1	Left bottom	82.5	2013-02-17 20:30:00	26.7	70.7	20:30:00
1	Left bottom	82.75	2013-02-17 20:45:00	26.3	73.9	20:45:00
1	Left bottom	83	2013-02-17 21:00:00	26.3	67.1	21:00:00
1	Left bottom	83.25	2013-02-17 21:15:00	26.1	73.7	21:15:00
1	Left bottom	83.5	2013-02-17 21:30:00	26.9	70	21:30:00
1	Left bottom	83.75	2013-02-17 21:45:00	26.8	70.3	21:45:00
1	Left bottom	84	2013-02-17 22:00:00	26.4	74.3	22:00:00
1	Left bottom	84.25	2013-02-17 22:15:00	26.3	67.4	22:15:00
1	Left bottom	84.5	2013-02-17 22:30:00	26.1	73.2	22:30:00
1	Left bottom	84.75	2013-02-17 22:45:00	26.9	70.5	22:45:00
1	Left bottom	85	2013-02-17 23:00:00	26.9	69.7	23:00:00
1	Left bottom	85.25	2013-02-17 23:15:00	26.4	74.4	23:15:00
1	Left bottom	85.5	2013-02-17 23:30:00	26.3	68.2	23:30:00
1	Left bottom	85.75	2013-02-17 23:45:00	26.2	72.6	23:45:00
1	Left bottom	86	2013-02-18	26.8	71.7	00:00:00
1	Left bottom	86.25	2013-02-18 00:15:00	26.9	68.8	00:15:00
1	Left bottom	86.5	2013-02-18 00:30:00	26.5	74.2	00:30:00
1	Left bottom	86.75	2013-02-18 00:45:00	26.3	69.3	00:45:00
1	Left bottom	87	2013-02-18 01:00:00	26.2	71.7	01:00:00
1	Left bottom	87.25	2013-02-18 01:15:00	26.7	73.1	01:15:00
1	Left bottom	87.5	2013-02-18 01:30:00	27	67.6	01:30:00
1	Left bottom	87.75	2013-02-18 01:45:00	26.5	73.6	01:45:00
1	Left bottom	88	2013-02-18 02:00:00	26.3	70.9	02:00:00
1	Left bottom	88.25	2013-02-18 02:15:00	26.3	70.4	02:15:00
1	Left bottom	88.5	2013-02-18 02:30:00	26.4	74.7	02:30:00
1	Left bottom	88.75	2013-02-18 02:45:00	27	66.4	02:45:00
1	Left bottom	89	2013-02-18 03:00:00	26.6	72.5	03:00:00
1	Left bottom	89.25	2013-02-18 03:15:00	26.3	72.8	03:15:00
1	Left bottom	89.5	2013-02-18 03:30:00	26.3	68.7	03:30:00
1	Left bottom	89.75	2013-02-18 03:45:00	26.2	74.8	03:45:00
1	Left bottom	90	2013-02-18 04:00:00	27	68.1	04:00:00
1	Left bottom	90.25	2013-02-18 04:15:00	26.7	71.3	04:15:00
1	Left bottom	90.5	2013-02-18 04:30:00	26.3	74.6	04:30:00
1	Left bottom	90.75	2013-02-18 04:45:00	26.3	67.3	04:45:00
1	Left bottom	91	2013-02-18 05:00:00	26.1	73.1	05:00:00
1	Left bottom	91.25	2013-02-18 05:15:00	27	70.9	05:15:00
1	Left bottom	91.5	2013-02-18 05:30:00	26.9	69.2	05:30:00
1	Left bottom	91.75	2013-02-18 05:45:00	26.4	74.3	05:45:00
1	Left bottom	92	2013-02-18 06:00:00	26.3	69.1	06:00:00
1	Left bottom	92.25	2013-02-18 06:15:00	26.2	66.2	06:15:00
1	Left bottom	92.5	2013-02-18 06:30:00	27	72.4	06:30:00
1	Left bottom	92.75	2013-02-18 06:45:00	26.6	72	06:45:00
1	Left bottom	93	2013-02-18 07:00:00	26.6	68.6	07:00:00
1	Left bottom	93.25	2013-02-18 07:15:00	26.2	74.5	07:15:00
1	Left bottom	93.5	2013-02-18 07:30:00	26.1	70.3	07:30:00
1	Left bottom	93.75	2013-02-18 07:45:00	26	61.3	07:45:00
1	Left bottom	94	2013-02-18 08:00:00	26.6	70.4	08:00:00
1	Left bottom	94.25	2013-02-18 08:15:00	26.8	68.8	08:15:00
1	Left bottom	94.5	2013-02-18 08:30:00	26.3	70.9	08:30:00
1	Left bottom	94.75	2013-02-18 08:45:00	27.1	71.2	08:45:00
1	Left bottom	95	2013-02-18 09:00:00	27	67.8	09:00:00
1	Left bottom	95.25	2013-02-18 09:15:00	26.4	72.3	09:15:00
1	Left bottom	95.5	2013-02-18 09:30:00	26.9	67.4	09:30:00
1	Left bottom	95.75	2013-02-18 09:45:00	26.9	72.2	09:45:00
1	Left bottom	96	2013-02-18 10:00:00	26.5	69.9	10:00:00
1	Left bottom	96.25	2013-02-18 10:15:00	26.4	70.3	10:15:00
1	Left bottom	96.5	2013-02-18 10:30:00	26.8	73.1	10:30:00
1	Left bottom	96.75	2013-02-18 10:45:00	27.1	66.7	10:45:00
1	Left bottom	97	2013-02-18 11:00:00	26.7	73	11:00:00
1	Left bottom	97.25	2013-02-18 11:15:00	26.4	70.8	11:15:00
1	Left bottom	97.5	2013-02-18 11:30:00	26.4	70	11:30:00
1	Left bottom	97.75	2013-02-18 11:45:00	26.6	74	11:45:00
1	Left bottom	98	2013-02-18 12:00:00	27	66.4	12:00:00
1	Left bottom	98.25	2013-02-18 12:15:00	26.5	71.8	12:15:00
1	Left bottom	98.5	2013-02-18 12:30:00	26.6	69.5	12:30:00
1	Left bottom	98.75	2013-02-18 12:45:00	27	69.9	12:45:00
1	Left bottom	99	2013-02-18 13:00:00	26.5	73.5	13:00:00
1	Left bottom	99.25	2013-02-18 13:15:00	26.5	66.9	13:15:00
1	Left bottom	99.5	2013-02-18 13:30:00	26.2	72.9	13:30:00
1	Left bottom	99.75	2013-02-18 13:45:00	27.1	69.8	13:45:00
1	Left bottom	100	2013-02-18 14:00:00	26.9	68.5	14:00:00
1	Left bottom	100.25	2013-02-18 14:15:00	26.3	73.8	14:15:00
1	Left bottom	100.5	2013-02-18 14:30:00	26.8	69	14:30:00
1	Left bottom	100.75	2013-02-18 14:45:00	26.7	70.1	14:45:00
1	Left bottom	101	2013-02-18 15:00:00	26.3	74.2	15:00:00
1	Left bottom	101.25	2013-02-18 15:15:00	27.1	65.9	15:15:00
1	Left bottom	101.5	2013-02-18 15:30:00	26.7	71.9	15:30:00
1	Left bottom	101.75	2013-02-18 15:45:00	26.4	72.5	15:45:00
1	Left bottom	102	2013-02-18 16:00:00	26.4	68.1	16:00:00
1	Left bottom	102.25	2013-02-18 16:15:00	26.7	73.6	16:15:00
1	Left bottom	102.5	2013-02-18 16:30:00	27.2	66.3	16:30:00
1	Left bottom	102.75	2013-02-18 16:45:00	26.7	71.5	16:45:00
1	Left bottom	103	2013-02-18 17:00:00	26.3	73.1	17:00:00
1	Left bottom	103.25	2013-02-18 17:15:00	26.4	67.8	17:15:00
1	Left bottom	103.5	2013-02-18 17:30:00	26.6	73.5	17:30:00
1	Left bottom	103.75	2013-02-18 17:45:00	27.2	66.7	17:45:00
1	Left bottom	104	2013-02-18 18:00:00	26.7	71.2	18:00:00
1	Left bottom	104.25	2013-02-18 18:15:00	26.3	73.3	18:15:00
1	Left bottom	104.5	2013-02-18 18:30:00	26.3	67.8	18:30:00
1	Left bottom	104.75	2013-02-18 18:45:00	26.7	73.2	18:45:00
1	Left bottom	105	2013-02-18 19:00:00	27.1	66.9	19:00:00
1	Left bottom	105.25	2013-02-18 19:15:00	26.7	71	19:15:00
1	Left bottom	105.5	2013-02-18 19:30:00	26.3	73.5	19:30:00
1	Left bottom	105.75	2013-02-18 19:45:00	26.3	67.6	19:45:00
1	Left bottom	106	2013-02-18 20:00:00	26.7	72.9	20:00:00
1	Left bottom	106.25	2013-02-18 20:15:00	27.1	67	20:15:00
1	Left bottom	106.5	2013-02-18 20:30:00	26.7	70.9	20:30:00
1	Left bottom	106.75	2013-02-18 20:45:00	26.3	73.6	20:45:00
1	Left bottom	107	2013-02-18 21:00:00	27.2	66.8	21:00:00
1	Left bottom	107.25	2013-02-18 21:15:00	26.7	72.1	21:15:00
1	Left bottom	107.5	2013-02-18 21:30:00	26.4	71.2	21:30:00
1	Left bottom	107.75	2013-02-18 21:45:00	26.3	69.2	21:45:00
1	Left bottom	108	2013-02-18 22:00:00	27	72.7	22:00:00
1	Left bottom	108.25	2013-02-18 22:15:00	27.1	66.2	22:15:00
1	Left bottom	108.5	2013-02-18 22:30:00	26.6	72	22:30:00
1	Left bottom	108.75	2013-02-18 22:45:00	26.4	72.1	22:45:00
1	Left bottom	109	2013-02-18 23:00:00	27	68.2	23:00:00
1	Left bottom	109.25	2013-02-18 23:15:00	26.5	72.8	23:15:00
1	Left bottom	109.5	2013-02-18 23:30:00	26.3	69.5	23:30:00
1	Left bottom	109.75	2013-02-18 23:45:00	26.3	70.9	23:45:00
1	Left bottom	110	2013-02-19	27.2	70.9	00:00:00
1	Left bottom	110.25	2013-02-19 00:15:00	27	67.6	00:15:00
1	Left bottom	110.5	2013-02-19 00:30:00	26.4	72.7	00:30:00
1	Left bottom	110.75	2013-02-19 00:45:00	27	68.9	00:45:00
1	Left bottom	111	2013-02-19 01:00:00	26.9	69.4	01:00:00
1	Left bottom	111.25	2013-02-19 01:15:00	26.4	73.2	01:15:00
1	Left bottom	111.5	2013-02-19 01:30:00	26.9	66.4	01:30:00
1	Left bottom	111.75	2013-02-19 01:45:00	26.7	70.7	01:45:00
1	Left bottom	112	2013-02-19 02:00:00	26.3	73.2	02:00:00
1	Left bottom	112.25	2013-02-19 02:15:00	27.1	67	02:15:00
1	Left bottom	112.5	2013-02-19 02:30:00	26.6	71.9	02:30:00
1	Left bottom	112.75	2013-02-19 02:45:00	26.5	71.1	02:45:00
1	Left bottom	113	2013-02-19 03:00:00	27	68.5	03:00:00
1	Left bottom	113.25	2013-02-19 03:15:00	26.5	72.8	03:15:00
1	Left bottom	113.5	2013-02-19 03:30:00	26.9	68.5	03:30:00
1	Left bottom	113.75	2013-02-19 03:45:00	26.9	69.4	03:45:00
1	Left bottom	114	2013-02-19 04:00:00	26.4	73.1	04:00:00
1	Left bottom	114.25	2013-02-19 04:15:00	27.1	65.9	04:15:00
1	Left bottom	114.5	2013-02-19 04:30:00	26.8	70.7	04:30:00
1	Left bottom	114.75	2013-02-19 04:45:00	26.3	73.4	04:45:00
1	Left bottom	115	2013-02-19 05:00:00	27.1	66.5	05:00:00
1	Left bottom	115.25	2013-02-19 05:15:00	26.7	71.4	05:15:00
1	Left bottom	115.5	2013-02-19 05:30:00	26.5	72	05:30:00
1	Left bottom	115.75	2013-02-19 05:45:00	27.1	67.7	05:45:00
1	Left bottom	116	2013-02-19 06:00:00	26.5	72.4	06:00:00
1	Left bottom	116.25	2013-02-19 06:15:00	26.1	58	06:15:00
1	Left bottom	116.5	2013-02-19 06:30:00	27.1	68.2	06:30:00
1	Left bottom	116.75	2013-02-19 06:45:00	26.6	65.4	06:45:00
1	Left bottom	117	2013-02-19 07:00:00	26.8	72.1	07:00:00
1	Left bottom	117.25	2013-02-19 07:15:00	27.2	68	07:15:00
1	Left bottom	117.5	2013-02-19 07:30:00	26.8	69.7	07:30:00
1	Left bottom	117.75	2013-02-19 07:45:00	26.3	73.5	07:45:00
1	Left bottom	118	2013-02-19 08:00:00	27	65.9	08:00:00
1	Left bottom	118.25	2013-02-19 08:15:00	26.7	71.2	08:15:00
1	Left bottom	118.5	2013-02-19 08:30:00	26.3	72.7	08:30:00
1	Left bottom	118.75	2013-02-19 08:45:00	26.3	68.1	08:45:00
1	Left bottom	119	2013-02-19 09:00:00	26.9	72.5	09:00:00
1	Left bottom	119.25	2013-02-19 09:15:00	27.1	63.4	09:15:00
1	Left bottom	119.5	2013-02-19 09:30:00	26.5	70.6	09:30:00
1	Left bottom	119.75	2013-02-19 09:45:00	26.6	73.2	09:45:00
1	Left bottom	120	2013-02-19 10:00:00	27.1	64.7	10:00:00
1	Left bottom	120.25	2013-02-19 10:15:00	26.4	67.6	10:15:00
1	Left bottom	120.5	2013-02-19 10:30:00	27.3	70.3	10:30:00
1	Left bottom	120.75	2013-02-19 10:45:00	26.9	71	10:45:00
1	Left bottom	121	2013-02-19 11:00:00	26.6	68.4	11:00:00
1	Left bottom	121.25	2013-02-19 11:15:00	26.9	72.6	11:15:00
1	Left bottom	121.5	2013-02-19 11:30:00	27.3	66.8	11:30:00
1	Left bottom	121.75	2013-02-19 11:45:00	26.8	69.8	11:45:00
1	Left bottom	122	2013-02-19 12:00:00	26.7	73.4	12:00:00
1	Left bottom	122.25	2013-02-19 12:15:00	27.1	65.2	12:15:00
1	Left bottom	122.5	2013-02-19 12:30:00	26.5	71.1	12:30:00
1	Left bottom	122.75	2013-02-19 12:45:00	27.2	70.7	12:45:00
1	Left bottom	123	2013-02-19 13:00:00	27.1	65.1	13:00:00
1	Left bottom	123.25	2013-02-19 13:15:00	26.5	71.1	13:15:00
1	Left bottom	123.5	2013-02-19 13:30:00	27.3	70.5	13:30:00
1	Left bottom	123.75	2013-02-19 13:45:00	27.1	67.8	13:45:00
1	Left bottom	124	2013-02-19 14:00:00	26.5	72.6	14:00:00
1	Left bottom	124.25	2013-02-19 14:15:00	26.7	67.8	14:15:00
1	Left bottom	124.5	2013-02-19 14:30:00	27	69.6	14:30:00
1	Left bottom	124.75	2013-02-19 14:45:00	26.5	72.7	14:45:00
1	Left bottom	125	2013-02-19 15:00:00	26.7	67.1	15:00:00
1	Left bottom	125.25	2013-02-19 15:15:00	27.2	71	15:15:00
1	Left bottom	125.5	2013-02-19 15:30:00	26.8	68	15:30:00
1	Left bottom	125.75	2013-02-19 15:45:00	26.5	69.9	15:45:00
1	Left bottom	126	2013-02-19 16:00:00	27.3	71.2	16:00:00
1	Left bottom	126.25	2013-02-19 16:15:00	27.2	67	16:15:00
1	Left bottom	126.5	2013-02-19 16:30:00	26.5	71.7	16:30:00
1	Left bottom	126.75	2013-02-19 16:45:00	27.2	69.7	16:45:00
1	Left bottom	127	2013-02-19 17:00:00	27	65.5	17:00:00
1	Left bottom	127.25	2013-02-19 17:15:00	26.5	72	17:15:00
1	Left bottom	127.5	2013-02-19 17:30:00	27	70.6	17:30:00
1	Left bottom	127.75	2013-02-19 17:45:00	27.1	68.3	17:45:00
1	Left bottom	128	2013-02-19 18:00:00	26.6	73.1	18:00:00
1	Left bottom	128.25	2013-02-19 18:15:00	26.4	68.3	18:15:00
1	Left bottom	128.5	2013-02-19 18:30:00	26.4	71.4	18:30:00
1	Left bottom	128.75	2013-02-19 18:45:00	27.2	69.9	18:45:00
1	Left bottom	129	2013-02-19 19:00:00	27	68.4	19:00:00
1	Left bottom	129.25	2013-02-19 19:15:00	26.4	73.2	19:15:00
1	Left bottom	129.5	2013-02-19 19:30:00	26.9	67.2	19:30:00
1	Left bottom	129.75	2013-02-19 19:45:00	26.8	70.4	19:45:00
1	Left bottom	130	2013-02-19 20:00:00	26.4	73.3	20:00:00
1	Left bottom	130.25	2013-02-19 20:15:00	26.3	66.9	20:15:00
1	Left bottom	130.5	2013-02-19 20:30:00	26.8	72.3	20:30:00
1	Left bottom	130.75	2013-02-19 20:45:00	27.2	67.8	20:45:00
1	Left bottom	131	2013-02-19 21:00:00	26.8	70	21:00:00
1	Left bottom	131.25	2013-02-19 21:15:00	26.4	73.9	21:15:00
1	Left bottom	131.5	2013-02-19 21:30:00	27.2	66.1	21:30:00
1	Left bottom	131.75	2013-02-19 21:45:00	26.7	71.6	21:45:00
1	Left bottom	132	2013-02-19 22:00:00	26.3	72.2	22:00:00
1	Left bottom	132.25	2013-02-19 22:15:00	26.3	68.4	22:15:00
1	Left bottom	132.5	2013-02-19 22:30:00	27.1	72.4	22:30:00
1	Left bottom	132.75	2013-02-19 22:45:00	27.1	65.8	22:45:00
1	Left bottom	133	2013-02-19 23:00:00	26.6	71.5	23:00:00
1	Left bottom	133.25	2013-02-19 23:15:00	26.7	71.7	23:15:00
1	Left bottom	133.5	2013-02-19 23:30:00	27.1	67.8	23:30:00
1	Left bottom	133.75	2013-02-19 23:45:00	26.6	72.7	23:45:00
1	Left bottom	134	2013-02-20	26.7	69	00:00:00
1	Left bottom	134.25	2013-02-20 00:15:00	26.9	69.6	00:15:00
1	Left bottom	134.5	2013-02-20 00:30:00	26.4	73.3	00:30:00
1	Left bottom	134.75	2013-02-20 00:45:00	27.1	65.9	00:45:00
1	Left bottom	135	2013-02-20 01:00:00	26.7	71	01:00:00
1	Left bottom	135.25	2013-02-20 01:15:00	26.5	73	01:15:00
1	Left bottom	135.5	2013-02-20 01:30:00	27.1	67	01:30:00
1	Left bottom	135.75	2013-02-20 01:45:00	26.6	72.1	01:45:00
1	Left bottom	136	2013-02-20 02:00:00	26.8	69.7	02:00:00
1	Left bottom	136.25	2013-02-20 02:15:00	27	69	02:15:00
1	Left bottom	136.5	2013-02-20 02:30:00	26.5	73.1	02:30:00
1	Left bottom	136.75	2013-02-20 02:45:00	27.1	66.4	02:45:00
1	Left bottom	137	2013-02-20 03:00:00	26.9	70.4	03:00:00
1	Left bottom	137.25	2013-02-20 03:15:00	26.4	73.4	03:15:00
1	Left bottom	137.5	2013-02-20 03:30:00	27.1	66.7	03:30:00
1	Left bottom	137.75	2013-02-20 03:45:00	26.7	71.7	03:45:00
1	Left bottom	138	2013-02-20 04:00:00	26.6	71.1	04:00:00
1	Left bottom	138.25	2013-02-20 04:15:00	27.1	68.3	04:15:00
1	Left bottom	138.5	2013-02-20 04:30:00	26.5	72.7	04:30:00
1	Left bottom	138.75	2013-02-20 04:45:00	27.1	67.4	04:45:00
1	Left bottom	139	2013-02-20 05:00:00	27	69.9	05:00:00
1	Left bottom	139.25	2013-02-20 05:15:00	26.4	73.2	05:15:00
1	Left bottom	139.5	2013-02-20 05:30:00	27.2	66	05:30:00
1	Left bottom	139.75	2013-02-20 05:45:00	26.7	71.2	05:45:00
1	Left bottom	140	2013-02-20 06:00:00	26.5	72.8	06:00:00
1	Left bottom	140.25	2013-02-20 06:15:00	26.8	51.3	06:15:00
1	Left bottom	140.5	2013-02-20 06:30:00	26.5	67.3	06:30:00
1	Left bottom	140.75	2013-02-20 06:45:00	26.9	63.1	06:45:00
1	Left bottom	141	2013-02-20 07:00:00	26.3	71.6	07:00:00
1	Left bottom	141.25	2013-02-20 07:15:00	27.2	71.4	07:15:00
1	Left bottom	141.5	2013-02-20 07:30:00	27	67.4	07:30:00
1	Left bottom	141.75	2013-02-20 07:45:00	26.4	72.6	07:45:00
1	Left bottom	142	2013-02-20 08:00:00	27	69	08:00:00
1	Left bottom	142.25	2013-02-20 08:15:00	27	69.3	08:15:00
1	Left bottom	142.5	2013-02-20 08:30:00	26.5	73.4	08:30:00
1	Left bottom	142.75	2013-02-20 08:45:00	26.3	67.4	08:45:00
1	Left bottom	143	2013-02-20 09:00:00	26.5	72	09:00:00
1	Left bottom	143.25	2013-02-20 09:15:00	27.1	69.5	09:15:00
1	Left bottom	143.5	2013-02-20 09:30:00	26.6	64.4	09:30:00
1	Left bottom	143.75	2013-02-20 09:45:00	26.6	71.3	09:45:00
1	Left bottom	144	2013-02-20 10:00:00	27.2	71.1	10:00:00
1	Left bottom	144.25	2013-02-20 10:15:00	26.9	68.1	10:15:00
1	Left bottom	144.5	2013-02-20 10:30:00	26.4	72	10:30:00
1	Left bottom	144.75	2013-02-20 10:45:00	27.1	66.3	10:45:00
1	Left bottom	145	2013-02-20 11:00:00	26.7	70.6	11:00:00
1	Left bottom	145.25	2013-02-20 11:15:00	26.4	72.2	11:15:00
1	Left bottom	145.5	2013-02-20 11:30:00	27.2	66.9	11:30:00
1	Left bottom	145.75	2013-02-20 11:45:00	26.6	71.7	11:45:00
1	Left bottom	146	2013-02-20 12:00:00	26.6	72	12:00:00
1	Left bottom	146.25	2013-02-20 12:15:00	27.1	67.8	12:15:00
1	Left bottom	146.5	2013-02-20 12:30:00	26.5	72.1	12:30:00
1	Left bottom	146.75	2013-02-20 12:45:00	27.1	69.1	12:45:00
1	Left bottom	147	2013-02-20 13:00:00	27.1	69.2	13:00:00
1	Left bottom	147.25	2013-02-20 13:15:00	26.5	72.7	13:15:00
1	Left bottom	147.5	2013-02-20 13:30:00	27.2	65	13:30:00
1	Left bottom	147.75	2013-02-20 13:45:00	26.8	71.1	13:45:00
1	Left bottom	148	2013-02-20 14:00:00	26.5	72.4	14:00:00
1	Left bottom	148.25	2013-02-20 14:15:00	27.2	67.7	14:15:00
1	Left bottom	148.5	2013-02-20 14:30:00	26.7	72.9	14:30:00
1	Left bottom	148.75	2013-02-20 14:45:00	26.4	69.3	14:45:00
1	Left bottom	149	2013-02-20 15:00:00	26.3	70.6	15:00:00
1	Left bottom	149.25	2013-02-20 15:15:00	27.1	71.4	15:15:00
1	Left bottom	149.5	2013-02-20 15:30:00	27.1	67.8	15:30:00
1	Left bottom	149.75	2013-02-20 15:45:00	26.5	72.2	15:45:00
1	Left bottom	150	2013-02-20 16:00:00	27.1	69.4	16:00:00
1	Left bottom	150.25	2013-02-20 16:15:00	27	69.4	16:15:00
1	Left bottom	150.5	2013-02-20 16:30:00	26.5	73.8	16:30:00
1	Left bottom	150.75	2013-02-20 16:45:00	26.4	63.7	16:45:00
1	Left bottom	151	2013-02-20 17:00:00	26.4	65.8	17:00:00
1	Left bottom	151.25	2013-02-20 17:15:00	26.8	66.5	17:15:00
1	Left bottom	151.5	2013-02-20 17:30:00	26.3	73.7	17:30:00
1	Left bottom	151.75	2013-02-20 17:45:00	27	69	17:45:00
1	Left bottom	152	2013-02-20 18:00:00	26.8	69.7	18:00:00
1	Left bottom	152.25	2013-02-20 18:15:00	26.3	74	18:15:00
1	Left bottom	152.5	2013-02-20 18:30:00	26.9	66.4	18:30:00
1	Left bottom	152.75	2013-02-20 18:45:00	26.7	71.7	18:45:00
1	Left bottom	153	2013-02-20 19:00:00	26.3	73	19:00:00
1	Left bottom	153.25	2013-02-20 19:15:00	27	67.9	19:15:00
1	Left bottom	153.5	2013-02-20 19:30:00	26.5	73.1	19:30:00
1	Left bottom	153.75	2013-02-20 19:45:00	26.2	69.9	19:45:00
1	Left bottom	154	2013-02-20 20:00:00	26.3	71	20:00:00
1	Left bottom	154.25	2013-02-20 20:15:00	27.2	71.1	20:15:00
1	Left bottom	154.5	2013-02-20 20:30:00	27	68	20:30:00
1	Left bottom	154.75	2013-02-20 20:45:00	26.4	73.3	20:45:00
1	Left bottom	155	2013-02-20 21:00:00	27	68.5	21:00:00
1	Left bottom	155.25	2013-02-20 21:15:00	26.8	70.3	21:15:00
1	Left bottom	155.5	2013-02-20 21:30:00	26.3	73.9	21:30:00
1	Left bottom	155.75	2013-02-20 21:45:00	27	66.3	21:45:00
1	Left bottom	156	2013-02-20 22:00:00	26.6	71.9	22:00:00
1	Left bottom	156.25	2013-02-20 22:15:00	26.3	72.7	22:15:00
1	Left bottom	156.5	2013-02-20 22:30:00	27	68.2	22:30:00
1	Left bottom	156.75	2013-02-20 22:45:00	26.5	73.1	22:45:00
1	Left bottom	157	2013-02-20 23:00:00	26.2	70	23:00:00
1	Left bottom	157.25	2013-02-20 23:15:00	26.3	70.9	23:15:00
1	Left bottom	157.5	2013-02-20 23:30:00	27.2	71.3	23:30:00
1	Left bottom	157.75	2013-02-20 23:45:00	26.9	67.9	23:45:00
1	Left bottom	158	2013-02-21	26.4	73.2	00:00:00
1	Left bottom	158.25	2013-02-21 00:15:00	27	68.9	00:15:00
1	Left bottom	158.5	2013-02-21 00:30:00	26.9	69.9	00:30:00
1	Left bottom	158.75	2013-02-21 00:45:00	26.4	73.8	00:45:00
1	Left bottom	159	2013-02-21 01:00:00	26.2	67.4	01:00:00
1	Left bottom	159.25	2013-02-21 01:15:00	26.5	72.2	01:15:00
1	Left bottom	159.5	2013-02-21 01:30:00	27.1	69.1	01:30:00
1	Left bottom	159.75	2013-02-21 01:45:00	26.8	69.7	01:45:00
1	Left bottom	160	2013-02-21 02:00:00	26.3	74.2	02:00:00
1	Left bottom	160.25	2013-02-21 02:15:00	27.1	66	02:15:00
1	Left bottom	160.5	2013-02-21 02:30:00	26.7	71.5	02:30:00
1	Left bottom	160.75	2013-02-21 02:45:00	26.3	73.4	02:45:00
1	Left bottom	161	2013-02-21 03:00:00	27	67.4	03:00:00
1	Left bottom	161.25	2013-02-21 03:15:00	26.6	72.5	03:15:00
1	Left bottom	161.5	2013-02-21 03:30:00	26.4	70.9	03:30:00
1	Left bottom	161.75	2013-02-21 03:45:00	27	69.1	03:45:00
1	Left bottom	162	2013-02-21 04:00:00	26.4	73.5	04:00:00
1	Left bottom	162.25	2013-02-21 04:15:00	26.2	68.3	04:15:00
1	Left bottom	162.5	2013-02-21 04:30:00	26.5	71.7	04:30:00
1	Left bottom	162.75	2013-02-21 04:45:00	27.2	69.9	04:45:00
1	Left bottom	163	2013-02-21 05:00:00	26.8	69	05:00:00
1	Left bottom	163.25	2013-02-21 05:15:00	26.3	73.8	05:15:00
1	Left bottom	163.5	2013-02-21 05:30:00	27.1	66.7	05:30:00
1	Left bottom	163.75	2013-02-21 05:45:00	26.8	70.8	05:45:00
1	Left bottom	164	2013-02-21 06:00:00	26.3	73.8	06:00:00
1	Left bottom	164.25	2013-02-21 06:15:00	27	66.7	06:15:00
1	Left bottom	164.5	2013-02-21 06:30:00	26.6	72	06:30:00
1	Left bottom	164.75	2013-02-21 06:45:00	26.4	72.1	06:45:00
1	Left bottom	165	2013-02-21 07:00:00	26.9	68.6	07:00:00
1	Left bottom	165.25	2013-02-21 07:15:00	26.5	71.4	07:15:00
1	Left bottom	165.5	2013-02-21 07:30:00	27	69.6	07:30:00
1	Left bottom	165.75	2013-02-21 07:45:00	27	69.4	07:45:00
1	Left bottom	166	2013-02-21 08:00:00	26.4	73.7	08:00:00
1	Left bottom	166.25	2013-02-21 08:15:00	26.6	66.7	08:15:00
1	Left bottom	166.5	2013-02-21 08:30:00	26.9	71.3	08:30:00
1	Left bottom	166.75	2013-02-21 08:45:00	26.5	71.7	08:45:00
1	Left bottom	167	2013-02-21 09:00:00	26.3	69.3	09:00:00
1	Left bottom	167.25	2013-02-21 09:15:00	27	72.8	09:15:00
1	Left bottom	167.5	2013-02-21 09:30:00	27.1	66.7	09:30:00
1	Left bottom	167.75	2013-02-21 09:45:00	26.5	72.6	09:45:00
1	Left bottom	168	2013-02-21 10:00:00	26.4	68.3	10:00:00
1	Left bottom	168.25	2013-02-21 10:15:00	27.1	69.7	10:15:00
1	Left bottom	168.5	2013-02-21 10:30:00	26.6	72.9	10:30:00
1	Left bottom	168.75	2013-02-21 10:45:00	26.5	63.9	10:45:00
1	Left bottom	169	2013-02-21 11:00:00	26.4	64.6	11:00:00
1	Left bottom	169.25	2013-02-21 11:15:00	27	70.5	11:15:00
1	Left bottom	169.5	2013-02-21 11:30:00	26.5	72.6	11:30:00
1	Left bottom	169.75	2013-02-21 11:45:00	26.3	68.5	11:45:00
1	Left bottom	170	2013-02-21 12:00:00	27.2	71.7	12:00:00
1	Left bottom	170.25	2013-02-21 12:15:00	27.1	66.3	12:15:00
1	Left bottom	170.5	2013-02-21 12:30:00	26.5	70.1	12:30:00
1	Left bottom	170.75	2013-02-21 12:45:00	26.7	72.6	12:45:00
1	Left bottom	171	2013-02-21 13:00:00	26.6	67.5	13:00:00
1	Left bottom	171.25	2013-02-21 13:15:00	26.1	72.9	13:15:00
1	Left bottom	171.5	2013-02-21 13:30:00	26.7	71	13:30:00
1	Left bottom	171.75	2013-02-21 13:45:00	26.7	69.9	13:45:00
1	Left bottom	172	2013-02-21 14:00:00	26.3	73.2	14:00:00
1	Left bottom	172.25	2013-02-21 14:15:00	27	66.9	14:15:00
1	Left bottom	172.5	2013-02-21 14:30:00	26.6	72.8	14:30:00
1	Left bottom	172.75	2013-02-21 14:45:00	26.4	69.8	14:45:00
1	Left bottom	173	2013-02-21 15:00:00	26.5	70.9	15:00:00
1	Left bottom	173.25	2013-02-21 15:15:00	27.2	70.5	15:15:00
1	Left bottom	173.5	2013-02-21 15:30:00	26.9	68	15:30:00
1	Left bottom	173.75	2013-02-21 15:45:00	26.4	73.4	15:45:00
1	Left bottom	174	2013-02-21 16:00:00	27.1	67.5	16:00:00
1	Left bottom	174.25	2013-02-21 16:15:00	26.8	70.7	16:15:00
1	Left bottom	174.5	2013-02-21 16:30:00	26.4	73.4	16:30:00
1	Left bottom	174.75	2013-02-21 16:45:00	27.1	66.7	16:45:00
1	Left bottom	175	2013-02-21 17:00:00	26.7	72.6	17:00:00
1	Left bottom	175.25	2013-02-21 17:15:00	26.4	70	17:15:00
1	Left bottom	175.5	2013-02-21 17:30:00	26.3	70.5	17:30:00
1	Left bottom	175.75	2013-02-21 17:45:00	26.8	72.5	17:45:00
1	Left bottom	176	2013-02-21 18:00:00	27.1	67.3	18:00:00
1	Left bottom	176.25	2013-02-21 18:15:00	26.5	73.1	18:15:00
1	Left bottom	176.5	2013-02-21 18:30:00	26.3	70	18:30:00
1	Left bottom	176.75	2013-02-21 18:45:00	26.2	70.9	18:45:00
1	Left bottom	177	2013-02-21 19:00:00	27.2	71.3	19:00:00
1	Left bottom	177.25	2013-02-21 19:15:00	27	68	19:15:00
1	Left bottom	177.5	2013-02-21 19:30:00	26.4	73.4	19:30:00
1	Left bottom	177.75	2013-02-21 19:45:00	26.8	68.5	19:45:00
1	Left bottom	178	2013-02-21 20:00:00	26.7	70.5	20:00:00
1	Left bottom	178.25	2013-02-21 20:15:00	26.3	73.8	20:15:00
1	Left bottom	178.5	2013-02-21 20:30:00	26.9	66.9	20:30:00
1	Left bottom	178.75	2013-02-21 20:45:00	26.5	72.6	20:45:00
1	Left bottom	179	2013-02-21 21:00:00	26.6	70.5	21:00:00
1	Left bottom	179.25	2013-02-21 21:15:00	26.9	69.4	21:15:00
1	Left bottom	179.5	2013-02-21 21:30:00	26.4	73.7	21:30:00
1	Left bottom	179.75	2013-02-21 21:45:00	26.3	68.1	21:45:00
1	Left bottom	180	2013-02-21 22:00:00	26.4	72.1	22:00:00
1	Left bottom	180.25	2013-02-21 22:15:00	27.1	69.9	22:15:00
1	Left bottom	180.5	2013-02-21 22:30:00	26.8	69.1	22:30:00
1	Left bottom	180.75	2013-02-21 22:45:00	26.3	74	22:45:00
1	Left bottom	181	2013-02-21 23:00:00	27	66.8	23:00:00
1	Left bottom	181.25	2013-02-21 23:15:00	26.7	71.2	23:15:00
1	Left bottom	181.5	2013-02-21 23:30:00	26.4	73.7	23:30:00
1	Left bottom	181.75	2013-02-21 23:45:00	27	67.2	23:45:00
1	Left bottom	182	2013-02-22	26.5	72.6	00:00:00
1	Left bottom	182.25	2013-02-22 00:15:00	26.6	70.8	00:15:00
1	Left bottom	182.5	2013-02-22 00:30:00	26.8	69.3	00:30:00
1	Left bottom	182.75	2013-02-22 00:45:00	26.4	73.6	00:45:00
1	Left bottom	183	2013-02-22 01:00:00	27	67.5	01:00:00
1	Left bottom	183.25	2013-02-22 01:15:00	26.7	70.9	01:15:00
1	Left bottom	183.5	2013-02-22 01:30:00	26.3	73.8	01:30:00
1	Left bottom	183.75	2013-02-22 01:45:00	26.9	67	01:45:00
1	Left bottom	184	2013-02-22 02:00:00	26.5	72.3	02:00:00
1	Left bottom	184.25	2013-02-22 02:15:00	26.5	71.5	02:15:00
1	Left bottom	184.5	2013-02-22 02:30:00	26.9	68.8	02:30:00
1	Left bottom	184.75	2013-02-22 02:45:00	26.4	73.5	02:45:00
1	Left bottom	185	2013-02-22 03:00:00	26.8	68.3	03:00:00
1	Left bottom	185.25	2013-02-22 03:15:00	26.7	70.8	03:15:00
1	Left bottom	185.5	2013-02-22 03:30:00	26.3	73.9	03:30:00
1	Left bottom	185.75	2013-02-22 03:45:00	26.9	66.9	03:45:00
1	Left bottom	186	2013-02-22 04:00:00	26.5	72.4	04:00:00
1	Left bottom	186.25	2013-02-22 04:15:00	26.4	71.9	04:15:00
1	Left bottom	186.5	2013-02-22 04:30:00	26.8	68.9	04:30:00
1	Left bottom	186.75	2013-02-22 04:45:00	26.4	73.7	04:45:00
1	Left bottom	187	2013-02-22 05:00:00	26.8	68.9	05:00:00
1	Left bottom	187.25	2013-02-22 05:15:00	26.7	70.7	05:15:00
1	Left bottom	187.5	2013-02-22 05:30:00	26.3	74.1	05:30:00
1	Left bottom	187.75	2013-02-22 05:45:00	26.2	67.2	05:45:00
1	Left bottom	188	2013-02-22 06:00:00	26.4	56.7	06:00:00
1	Left bottom	189	2013-02-22 07:00:00	26.6	66.4	07:00:00
1	Left bottom	189.25	2013-02-22 07:15:00	26.4	72.7	07:15:00
1	Left bottom	189.5	2013-02-22 07:30:00	26.5	68.9	07:30:00
1	Left bottom	189.75	2013-02-22 07:45:00	26.8	69.6	07:45:00
1	Left bottom	190	2013-02-22 08:00:00	26.4	73.4	08:00:00
1	Left bottom	190.25	2013-02-22 08:15:00	26.8	66.3	08:15:00
1	Left bottom	190.5	2013-02-22 08:30:00	26.7	71.6	08:30:00
1	Left bottom	190.75	2013-02-22 08:45:00	26.4	71	08:45:00
1	Left bottom	191	2013-02-22 09:00:00	26.3	67.8	09:00:00
1	Left bottom	191.25	2013-02-22 09:15:00	26.8	72.9	09:15:00
1	Left bottom	191.5	2013-02-22 09:30:00	27	67.2	09:30:00
1	Left bottom	191.75	2013-02-22 09:45:00	26.7	71	09:45:00
1	Left bottom	192	2013-02-22 10:00:00	26.6	71.4	10:00:00
1	Left bottom	192.25	2013-02-22 10:15:00	27	68.4	10:15:00
1	Left bottom	192.5	2013-02-22 10:30:00	26.6	72.5	10:30:00
1	Left bottom	192.75	2013-02-22 10:45:00	27	66.7	10:45:00
1	Left bottom	193	2013-02-22 11:00:00	26.8	71.1	11:00:00
1	Left bottom	193.25	2013-02-22 11:15:00	26.5	71.7	11:15:00
1	Left bottom	193.5	2013-02-22 11:30:00	26.9	68.4	11:30:00
1	Left bottom	193.75	2013-02-22 11:45:00	26.8	72.6	11:45:00
1	Left bottom	194	2013-02-22 12:00:00	26.5	67.4	12:00:00
1	Left bottom	194.25	2013-02-22 12:15:00	26.6	71.5	12:15:00
1	Left bottom	194.5	2013-02-22 12:30:00	27.1	70.3	12:30:00
1	Left bottom	194.75	2013-02-22 12:45:00	26.9	68.1	12:45:00
1	Left bottom	195	2013-02-22 13:00:00	26.6	72.3	13:00:00
1	Left bottom	195.25	2013-02-22 13:15:00	27.1	68.6	13:15:00
1	Left bottom	195.5	2013-02-22 13:30:00	27	68.4	13:30:00
1	Left bottom	195.75	2013-02-22 13:45:00	26.5	73.1	13:45:00
1	Left bottom	196	2013-02-22 14:00:00	27.1	67.5	14:00:00
1	Left bottom	196.25	2013-02-22 14:15:00	26.8	69.5	14:15:00
1	Left bottom	196.5	2013-02-22 14:30:00	26.7	73.4	14:30:00
1	Left bottom	196.75	2013-02-22 14:45:00	27.1	65.9	14:45:00
1	Left bottom	197	2013-02-22 15:00:00	26.8	69.9	15:00:00
1	Left bottom	197.25	2013-02-22 15:15:00	26.7	68.8	15:15:00
1	Left bottom	197.5	2013-02-22 15:30:00	27.2	71.5	15:30:00
1	Left bottom	197.75	2013-02-22 15:45:00	26.9	66.2	15:45:00
1	Left bottom	198	2013-02-22 16:00:00	26.6	71.7	16:00:00
1	Left bottom	198.25	2013-02-22 16:15:00	27.2	69.3	16:15:00
1	Left bottom	198.5	2013-02-22 16:30:00	27.1	67.9	16:30:00
1	Left bottom	198.75	2013-02-22 16:45:00	26.7	72.5	16:45:00
1	Left bottom	199	2013-02-22 17:00:00	27.1	67.8	17:00:00
1	Left bottom	199.25	2013-02-22 17:15:00	27.1	69.6	17:15:00
1	Left bottom	199.5	2013-02-22 17:30:00	26.7	72.6	17:30:00
1	Left bottom	199.75	2013-02-22 17:45:00	26.5	66.4	17:45:00
1	Left bottom	200	2013-02-22 18:00:00	26.6	72.3	18:00:00
1	Left bottom	200.25	2013-02-22 18:15:00	27.1	65.8	18:15:00
1	Left bottom	200.5	2013-02-22 18:30:00	26.9	69.6	18:30:00
1	Left bottom	200.75	2013-02-22 18:45:00	26.5	73.3	18:45:00
1	Left bottom	201	2013-02-22 19:00:00	26.4	66.7	19:00:00
1	Left bottom	201.25	2013-02-22 19:15:00	26.4	72.3	19:15:00
1	Left bottom	201.5	2013-02-22 19:30:00	27	69.3	19:30:00
1	Left bottom	201.75	2013-02-22 19:45:00	26.9	69.3	19:45:00
1	Left bottom	202	2013-02-22 20:00:00	26.5	71.7	20:00:00
1	Left bottom	202.25	2013-02-22 20:15:00	27	65.8	20:15:00
1	Left bottom	202.5	2013-02-22 20:30:00	26.7	70.2	20:30:00
1	Left bottom	202.75	2013-02-22 20:45:00	26.8	72.4	20:45:00
1	Left bottom	203	2013-02-22 21:00:00	26.9	66.6	21:00:00
1	Left bottom	203.25	2013-02-22 21:15:00	26.6	72.3	21:15:00
1	Left bottom	203.5	2013-02-22 21:30:00	27	69.4	21:30:00
1	Left bottom	203.75	2013-02-22 21:45:00	27	68.9	21:45:00
1	Left bottom	204	2013-02-22 22:00:00	26.6	73.1	22:00:00
1	Left bottom	204.25	2013-02-22 22:15:00	26.5	67.3	22:15:00
1	Left bottom	204.5	2013-02-22 22:30:00	26.4	71.7	22:30:00
1	Left bottom	204.75	2013-02-22 22:45:00	27	70.2	22:45:00
1	Left bottom	205	2013-02-22 23:00:00	27	68.6	23:00:00
1	Left bottom	205.25	2013-02-22 23:15:00	26.6	73.2	23:15:00
1	Left bottom	205.5	2013-02-22 23:30:00	26.4	68.2	23:30:00
1	Left bottom	205.75	2013-02-22 23:45:00	26.4	71.2	23:45:00
1	Left bottom	206	2013-02-23	26.9	71.4	00:00:00
1	Left bottom	206.25	2013-02-23 00:15:00	27	68	00:15:00
1	Left bottom	206.5	2013-02-23 00:30:00	26.6	73	00:30:00
1	Left bottom	206.75	2013-02-23 00:45:00	26.4	69.2	00:45:00
1	Left bottom	207	2013-02-23 01:00:00	26.4	70	01:00:00
1	Left bottom	207.25	2013-02-23 01:15:00	27	72.6	01:15:00
1	Left bottom	207.5	2013-02-23 01:30:00	27	66.9	01:30:00
1	Left bottom	207.75	2013-02-23 01:45:00	26.7	72.2	01:45:00
1	Left bottom	208	2013-02-23 02:00:00	26.4	70.5	02:00:00
1	Left bottom	208.25	2013-02-23 02:15:00	26.4	69.5	02:15:00
1	Left bottom	208.5	2013-02-23 02:30:00	26.8	73	02:30:00
1	Left bottom	208.75	2013-02-23 02:45:00	27	66.9	02:45:00
1	Left bottom	209	2013-02-23 03:00:00	26.7	72.2	03:00:00
1	Left bottom	209.25	2013-02-23 03:15:00	26.4	70.9	03:15:00
1	Left bottom	209.5	2013-02-23 03:30:00	26.4	69.3	03:30:00
1	Left bottom	209.75	2013-02-23 03:45:00	26.8	73.3	03:45:00
1	Left bottom	210	2013-02-23 04:00:00	27	66.6	04:00:00
1	Left bottom	210.25	2013-02-23 04:15:00	26.7	72.1	04:15:00
1	Left bottom	210.5	2013-02-23 04:30:00	26.4	71.4	04:30:00
1	Left bottom	210.75	2013-02-23 04:45:00	26.4	68.9	04:45:00
1	Left bottom	211	2013-02-23 05:00:00	26.7	73.5	05:00:00
1	Left bottom	211.25	2013-02-23 05:15:00	27	66.4	05:15:00
1	Left bottom	211.5	2013-02-23 05:30:00	26.7	71.8	05:30:00
1	Left bottom	211.75	2013-02-23 05:45:00	26.4	71.8	05:45:00
1	Left bottom	212	2013-02-23 06:00:00	26.4	68.7	06:00:00
1	Left bottom	212.25	2013-02-23 06:15:00	26.6	73.5	06:15:00
1	Left bottom	212.5	2013-02-23 06:30:00	27	66.6	06:30:00
1	Left bottom	212.75	2013-02-23 06:45:00	26.8	71.5	06:45:00
1	Left bottom	213	2013-02-23 07:00:00	26.4	72.7	07:00:00
1	Left bottom	213.25	2013-02-23 07:15:00	26.4	67.9	07:15:00
1	Left bottom	213.5	2013-02-23 07:30:00	26.5	73.4	07:30:00
1	Left bottom	213.75	2013-02-23 07:45:00	27	67.4	07:45:00
1	Left bottom	214	2013-02-23 08:00:00	26.6	70.5	08:00:00
1	Left bottom	214.25	2013-02-23 08:15:00	26.9	72.2	08:15:00
1	Left bottom	214.5	2013-02-23 08:30:00	27.2	67.5	08:30:00
1	Left bottom	214.75	2013-02-23 08:45:00	26.7	71.4	08:45:00
1	Left bottom	215	2013-02-23 09:00:00	27	70.8	09:00:00
1	Left bottom	215.25	2013-02-23 09:15:00	26.9	67.9	09:15:00
1	Left bottom	215.5	2013-02-23 09:30:00	26.6	72.8	09:30:00
1	Left bottom	215.75	2013-02-23 09:45:00	27.2	67.1	09:45:00
1	Left bottom	216	2013-02-23 10:00:00	27	69.9	10:00:00
1	Left bottom	216.25	2013-02-23 10:15:00	26.7	73	10:15:00
1	Left bottom	216.5	2013-02-23 10:30:00	27.2	65.9	10:30:00
1	Left bottom	216.75	2013-02-23 10:45:00	26.6	62.6	10:45:00
1	Left bottom	217	2013-02-23 11:00:00	27.2	70.7	11:00:00
1	Left bottom	217.25	2013-02-23 11:15:00	27	70.5	11:15:00
1	Left bottom	217.5	2013-02-23 11:30:00	26.7	68.2	11:30:00
1	Left bottom	217.75	2013-02-23 11:45:00	26.8	73	11:45:00
1	Left bottom	218	2013-02-23 12:00:00	27.1	65.8	12:00:00
1	Left bottom	218.25	2013-02-23 12:15:00	26.8	70.9	12:15:00
1	Left bottom	218.5	2013-02-23 12:30:00	26.9	71.3	12:30:00
1	Left bottom	218.75	2013-02-23 12:45:00	27.2	67.6	12:45:00
1	Left bottom	219	2013-02-23 13:00:00	26.8	72.3	13:00:00
1	Left bottom	219.25	2013-02-23 13:15:00	26.7	67.6	13:15:00
1	Left bottom	219.5	2013-02-23 13:30:00	27	69.9	13:30:00
1	Left bottom	219.75	2013-02-23 13:45:00	26.6	72.2	13:45:00
1	Left bottom	220	2013-02-23 14:00:00	26.6	67.5	14:00:00
1	Left bottom	220.25	2013-02-23 14:15:00	27.2	71.6	14:15:00
1	Left bottom	220.5	2013-02-23 14:30:00	27	66.7	14:30:00
1	Left bottom	220.75	2013-02-23 14:45:00	26.6	70.3	14:45:00
1	Left bottom	221	2013-02-23 15:00:00	27.2	71	15:00:00
1	Left bottom	221.25	2013-02-23 15:15:00	27.1	67	15:15:00
1	Left bottom	221.5	2013-02-23 15:30:00	26.7	72.2	15:30:00
1	Left bottom	221.75	2013-02-23 15:45:00	27.1	68.3	15:45:00
1	Left bottom	222	2013-02-23 16:00:00	26.9	69.4	16:00:00
1	Left bottom	222.25	2013-02-23 16:15:00	26.7	72.9	16:15:00
1	Left bottom	222.5	2013-02-23 16:30:00	27.1	66.3	16:30:00
1	Left bottom	222.75	2013-02-23 16:45:00	26.7	71.6	16:45:00
1	Left bottom	223	2013-02-23 17:00:00	27	69.4	17:00:00
1	Left bottom	223.25	2013-02-23 17:15:00	27	69	17:15:00
1	Left bottom	223.5	2013-02-23 17:30:00	26.7	73	17:30:00
1	Left bottom	223.75	2013-02-23 17:45:00	26.5	66.8	17:45:00
1	Left bottom	224	2013-02-23 18:00:00	26.4	72.2	18:00:00
1	Left bottom	224.25	2013-02-23 18:15:00	27	69.1	18:15:00
1	Left bottom	224.5	2013-02-23 18:30:00	26.9	69.4	18:30:00
1	Left bottom	224.75	2013-02-23 18:45:00	26.5	73.2	18:45:00
1	Left bottom	225	2013-02-23 19:00:00	27	66.3	19:00:00
1	Left bottom	225.25	2013-02-23 19:15:00	26.8	71.8	19:15:00
1	Left bottom	225.5	2013-02-23 19:30:00	26.5	70.1	19:30:00
1	Left bottom	225.75	2013-02-23 19:45:00	27	69.1	19:45:00
1	Left bottom	226	2013-02-23 20:00:00	26.6	73.1	20:00:00
1	Left bottom	226.25	2013-02-23 20:15:00	26.5	67	20:15:00
1	Left bottom	226.5	2013-02-23 20:30:00	26.4	72.3	20:30:00
1	Left bottom	226.75	2013-02-23 20:45:00	27	69.4	20:45:00
1	Left bottom	227	2013-02-23 21:00:00	26.9	69.2	21:00:00
1	Left bottom	227.25	2013-02-23 21:15:00	26.5	73.2	21:15:00
1	Left bottom	227.5	2013-02-23 21:30:00	27	67	21:30:00
1	Left bottom	227.75	2013-02-23 21:45:00	26.9	71.1	21:45:00
1	Left bottom	228	2013-02-23 22:00:00	26.6	71.5	22:00:00
1	Left bottom	228.25	2013-02-23 22:15:00	27	68.2	22:15:00
1	Left bottom	228.5	2013-02-23 22:30:00	26.7	72.9	22:30:00
1	Left bottom	228.75	2013-02-23 22:45:00	26.5	68.4	22:45:00
1	Left bottom	229	2013-02-23 23:00:00	26.4	71.3	23:00:00
1	Left bottom	229.25	2013-02-23 23:15:00	27	70.8	23:15:00
1	Left bottom	229.5	2013-02-23 23:30:00	27	68.5	23:30:00
1	Left bottom	229.75	2013-02-23 23:45:00	26.6	73.3	23:45:00
1	Left bottom	230	2013-02-24	26.4	68.3	00:00:00
1	Left bottom	230.25	2013-02-24 00:15:00	26.4	71.4	00:15:00
1	Left bottom	230.5	2013-02-24 00:30:00	26.9	71.2	00:30:00
1	Left bottom	230.75	2013-02-24 00:45:00	26.9	68.5	00:45:00
1	Left bottom	231	2013-02-24 01:00:00	26.6	73.4	01:00:00
1	Left bottom	231.25	2013-02-24 01:15:00	26.4	68.8	01:15:00
1	Left bottom	231.5	2013-02-24 01:30:00	26.3	71.3	01:30:00
1	Left bottom	231.75	2013-02-24 01:45:00	26.9	72	01:45:00
1	Left bottom	232	2013-02-24 02:00:00	26.9	68	02:00:00
1	Left bottom	232.25	2013-02-24 02:15:00	26.6	73.2	02:15:00
1	Left bottom	232.5	2013-02-24 02:30:00	26.4	70.3	02:30:00
1	Left bottom	232.75	2013-02-24 02:45:00	26.4	70.1	02:45:00
1	Left bottom	233	2013-02-24 03:00:00	26.8	73.4	03:00:00
1	Left bottom	233.25	2013-02-24 03:15:00	26.9	67	03:15:00
1	Left bottom	233.5	2013-02-24 03:30:00	26.6	72.6	03:30:00
1	Left bottom	233.75	2013-02-24 03:45:00	26.4	70.9	03:45:00
1	Left bottom	234	2013-02-24 04:00:00	26.4	69.7	04:00:00
1	Left bottom	234.25	2013-02-24 04:15:00	26.7	73.6	04:15:00
1	Left bottom	234.5	2013-02-24 04:30:00	26.9	66.9	04:30:00
1	Left bottom	234.75	2013-02-24 04:45:00	26.6	72.3	04:45:00
1	Left bottom	235	2013-02-24 05:00:00	26.4	71.4	05:00:00
1	Left bottom	235.25	2013-02-24 05:15:00	26.3	69.2	05:15:00
1	Left bottom	235.5	2013-02-24 05:30:00	26.7	73.8	05:30:00
1	Left bottom	235.75	2013-02-24 05:45:00	26.9	66.7	05:45:00
1	Left bottom	236	2013-02-24 06:00:00	26.7	72	06:00:00
1	Left bottom	236.25	2013-02-24 06:15:00	26.4	71.7	06:15:00
1	Left bottom	236.5	2013-02-24 06:30:00	26.4	68.8	06:30:00
1	Left bottom	236.75	2013-02-24 06:45:00	26.6	73.8	06:45:00
1	Left bottom	237	2013-02-24 07:00:00	26.9	66.7	07:00:00
1	Left bottom	237.25	2013-02-24 07:15:00	26.6	71.2	07:15:00
1	Left bottom	237.5	2013-02-24 07:30:00	26.7	72.7	07:30:00
1	Left bottom	237.75	2013-02-24 07:45:00	26.9	67	07:45:00
1	Left bottom	238	2013-02-24 08:00:00	26.5	72	08:00:00
1	Left bottom	238.25	2013-02-24 08:15:00	27.1	70.3	08:15:00
1	Left bottom	238.5	2013-02-24 08:30:00	27	68.2	08:30:00
1	Left bottom	238.75	2013-02-24 08:45:00	26.6	72.8	08:45:00
1	Left bottom	239	2013-02-24 09:00:00	27	67.7	09:00:00
1	Left bottom	239.25	2013-02-24 09:15:00	26.9	67.7	09:15:00
1	Left bottom	239.5	2013-02-24 09:30:00	26.9	72.6	09:30:00
1	Left bottom	239.75	2013-02-24 09:45:00	27.2	67.4	09:45:00
1	Left bottom	240	2013-02-24 10:00:00	26.9	69.5	10:00:00
1	Left bottom	240.25	2013-02-24 10:15:00	26.9	72.9	10:15:00
1	Left bottom	240.5	2013-02-24 10:30:00	27.2	66.3	10:30:00
1	Left bottom	240.75	2013-02-24 10:45:00	26.8	70.5	10:45:00
1	Left bottom	241	2013-02-24 11:00:00	27.2	70.8	11:00:00
1	Left bottom	241.25	2013-02-24 11:15:00	27.2	67.9	11:15:00
1	Left bottom	241.5	2013-02-24 11:30:00	26.8	72.7	11:30:00
1	Left bottom	241.75	2013-02-24 11:45:00	26.6	68.3	11:45:00
1	Left bottom	242	2013-02-24 12:00:00	26.5	70.7	12:00:00
1	Left bottom	242.25	2013-02-24 12:15:00	27	71.2	12:15:00
1	Left bottom	242.5	2013-02-24 12:30:00	27.1	67.8	12:30:00
1	Left bottom	242.75	2013-02-24 12:45:00	26.7	72.2	12:45:00
1	Left bottom	243	2013-02-24 13:00:00	27	67.1	13:00:00
1	Left bottom	243.25	2013-02-24 13:15:00	27	70.9	13:15:00
1	Left bottom	243.5	2013-02-24 13:30:00	26.6	71.1	13:30:00
1	Left bottom	243.75	2013-02-24 13:45:00	27.1	68.1	13:45:00
1	Left bottom	244	2013-02-24 14:00:00	26.7	72.1	14:00:00
1	Left bottom	244.25	2013-02-24 14:15:00	27.1	66.4	14:15:00
1	Left bottom	244.5	2013-02-24 14:30:00	26.9	70.3	14:30:00
1	Left bottom	244.75	2013-02-24 14:45:00	26.9	72.1	14:45:00
1	Left bottom	245	2013-02-24 15:00:00	27.2	66.9	15:00:00
1	Left bottom	245.25	2013-02-24 15:15:00	26.7	71.5	15:15:00
1	Left bottom	245.5	2013-02-24 15:30:00	27.1	70.3	15:30:00
1	Left bottom	245.75	2013-02-24 15:45:00	27.1	67.5	15:45:00
1	Left bottom	246	2013-02-24 16:00:00	26.6	72.8	16:00:00
1	Left bottom	246.25	2013-02-24 16:15:00	27.1	67.8	16:15:00
1	Left bottom	246.5	2013-02-24 16:30:00	26.9	70.1	16:30:00
1	Left bottom	246.75	2013-02-24 16:45:00	26.7	71.8	16:45:00
1	Left bottom	247	2013-02-24 17:00:00	27.2	67	17:00:00
1	Left bottom	247.25	2013-02-24 17:15:00	26.9	72.3	17:15:00
1	Left bottom	247.5	2013-02-24 17:30:00	26.6	68.8	17:30:00
1	Left bottom	247.75	2013-02-24 17:45:00	26.5	70.4	17:45:00
1	Left bottom	248	2013-02-24 18:00:00	26.9	71.7	18:00:00
1	Left bottom	248.25	2013-02-24 18:15:00	27	67.5	18:15:00
1	Left bottom	248.5	2013-02-24 18:30:00	26.6	72.9	18:30:00
1	Left bottom	248.75	2013-02-24 18:45:00	26.5	68.9	18:45:00
1	Left bottom	249	2013-02-24 19:00:00	26.6	70.9	19:00:00
1	Left bottom	249.25	2013-02-24 19:15:00	27.1	70.1	19:15:00
1	Left bottom	249.5	2013-02-24 19:30:00	27	68.7	19:30:00
1	Left bottom	249.75	2013-02-24 19:45:00	26.6	72.7	19:45:00
1	Left bottom	250	2013-02-24 20:00:00	27.1	68.1	20:00:00
1	Left bottom	250.25	2013-02-24 20:15:00	27	70.5	20:15:00
1	Left bottom	250.5	2013-02-24 20:30:00	26.6	71.8	20:30:00
1	Left bottom	250.75	2013-02-24 20:45:00	26.5	67.9	20:45:00
1	Left bottom	251	2013-02-24 21:00:00	26.7	73.2	21:00:00
1	Left bottom	251.25	2013-02-24 21:15:00	27	66.3	21:15:00
1	Left bottom	251.5	2013-02-24 21:30:00	26.8	71.5	21:30:00
1	Left bottom	251.75	2013-02-24 21:45:00	26.5	71.2	21:45:00
1	Left bottom	252	2013-02-24 22:00:00	26.4	68.6	22:00:00
1	Left bottom	252.25	2013-02-24 22:15:00	26.6	73.4	22:15:00
1	Left bottom	252.5	2013-02-24 22:30:00	27	66.6	22:30:00
1	Left bottom	252.75	2013-02-24 22:45:00	26.8	72	22:45:00
1	Left bottom	253	2013-02-24 23:00:00	26.5	71.2	23:00:00
1	Left bottom	253.25	2013-02-24 23:15:00	26.5	68.8	23:15:00
1	Left bottom	253.5	2013-02-24 23:30:00	26.4	74	23:30:00
1	Left bottom	253.75	2013-02-24 23:45:00	26.9	67.3	23:45:00
1	Left bottom	254	2013-02-25	26.8	71.9	00:00:00
1	Left bottom	254.25	2013-02-25 00:15:00	26.5	71.9	00:15:00
1	Left bottom	254.5	2013-02-25 00:30:00	26.5	68.4	00:30:00
1	Left bottom	254.75	2013-02-25 00:45:00	26.3	73.9	00:45:00
1	Left bottom	255	2013-02-25 01:00:00	26.8	68.7	01:00:00
1	Left bottom	255.25	2013-02-25 01:15:00	26.8	71	01:15:00
1	Left bottom	255.5	2013-02-25 01:30:00	26.5	73	01:30:00
1	Left bottom	255.75	2013-02-25 01:45:00	26.5	67.4	01:45:00
1	Left bottom	256	2013-02-25 02:00:00	26.4	72.6	02:00:00
1	Left bottom	256.25	2013-02-25 02:15:00	27	70.2	02:15:00
1	Left bottom	256.5	2013-02-25 02:30:00	26.9	69.7	02:30:00
1	Left bottom	256.75	2013-02-25 02:45:00	26.6	73.8	02:45:00
1	Left bottom	257	2013-02-25 03:00:00	26.5	68.3	03:00:00
1	Left bottom	257.25	2013-02-25 03:15:00	26.4	72.1	03:15:00
1	Left bottom	257.5	2013-02-25 03:30:00	26.7	72	03:30:00
1	Left bottom	257.75	2013-02-25 03:45:00	26.9	68.3	03:45:00
1	Left bottom	258	2013-02-25 04:00:00	26.6	72.7	04:00:00
1	Left bottom	258.25	2013-02-25 04:15:00	26.4	69.6	04:15:00
1	Left bottom	258.5	2013-02-25 04:30:00	26.3	71	04:30:00
1	Left bottom	258.75	2013-02-25 04:45:00	26.8	72.4	04:45:00
1	Left bottom	259	2013-02-25 05:00:00	26.9	67.7	05:00:00
1	Left bottom	259.25	2013-02-25 05:15:00	26.7	73.2	05:15:00
1	Left bottom	259.5	2013-02-25 05:30:00	26.4	69.6	05:30:00
1	Left bottom	259.75	2013-02-25 05:45:00	27	69.3	05:45:00
1	Left bottom	260	2013-02-25 06:00:00	27	72.3	06:00:00
1	Left bottom	260.25	2013-02-25 06:15:00	26.7	66.9	06:15:00
1	Left bottom	260.5	2013-02-25 06:30:00	26.7	72	06:30:00
1	Left bottom	260.75	2013-02-25 06:45:00	27.3	68	06:45:00
1	Left bottom	261	2013-02-25 07:00:00	27.1	70.1	07:00:00
1	Left bottom	261.25	2013-02-25 07:15:00	26.8	72.4	07:15:00
1	Left bottom	261.5	2013-02-25 07:30:00	27.2	66.7	07:30:00
1	Left bottom	261.75	2013-02-25 07:45:00	26.9	70.9	07:45:00
1	Left bottom	262	2013-02-25 08:00:00	26.9	71.7	08:00:00
1	Left bottom	262.25	2013-02-25 08:15:00	27	67.4	08:15:00
1	Left bottom	262.5	2013-02-25 08:30:00	26.6	68.6	08:30:00
1	Left bottom	262.75	2013-02-25 08:45:00	27.1	72.1	08:45:00
1	Left bottom	263	2013-02-25 09:00:00	27.1	66.5	09:00:00
1	Left bottom	263.25	2013-02-25 09:15:00	26.7	66.6	09:15:00
1	Left bottom	263.5	2013-02-25 09:30:00	27.3	72.2	09:30:00
1	Left bottom	263.75	2013-02-25 09:45:00	27	63.8	09:45:00
1	Left bottom	264	2013-02-25 10:00:00	26.8	68.1	10:00:00
1	Left bottom	264.25	2013-02-25 10:15:00	27.3	69.7	10:15:00
1	Left bottom	264.5	2013-02-25 10:30:00	27	66.8	10:30:00
1	Left bottom	264.75	2013-02-25 10:45:00	26.8	69.7	10:45:00
1	Left bottom	265	2013-02-25 11:00:00	26.8	67.9	11:00:00
1	Left bottom	265.25	2013-02-25 11:15:00	27.2	63.9	11:15:00
1	Left bottom	265.5	2013-02-25 11:30:00	26.9	67.9	11:30:00
1	Left bottom	265.75	2013-02-25 11:45:00	26.7	71.1	11:45:00
1	Left bottom	266	2013-02-25 13:00:00	26.8	59.9	13:00:00
1	Left bottom	266.25	2013-02-25 13:15:00	26.9	67.6	13:15:00
1	Left bottom	266.5	2013-02-25 13:30:00	27.3	69.9	13:30:00
1	Left bottom	266.75	2013-02-25 13:45:00	26.9	67.8	13:45:00
1	Left bottom	267	2013-02-25 14:00:00	26.7	68.7	14:00:00
1	Left bottom	267.25	2013-02-25 14:15:00	27.2	69.9	14:15:00
1	Left bottom	267.5	2013-02-25 14:30:00	27.1	67.9	14:30:00
1	Left bottom	267.75	2013-02-25 14:45:00	26.9	68.8	14:45:00
1	Left bottom	268	2013-02-25 15:00:00	26.7	71.2	15:00:00
1	Left bottom	268.25	2013-02-25 15:15:00	27.3	66.1	15:15:00
1	Left bottom	268.5	2013-02-25 15:30:00	27	70.2	15:30:00
1	Left bottom	268.75	2013-02-25 15:45:00	26.7	70.2	15:45:00
1	Left bottom	269	2013-02-25 16:00:00	26.5	68.3	16:00:00
1	Left middle	0	2013-02-14 10:00:00	27.3	69.1	10:00:00
1	Left middle	0.25	2013-02-14 10:15:00	27.5	65.2	10:15:00
1	Left middle	0.5	2013-02-14 10:30:00	26.8	68.1	10:30:00
1	Left middle	0.75	2013-02-14 10:45:00	27.5	69.6	10:45:00
1	Left middle	1	2013-02-14 11:00:00	27.5	63.3	11:00:00
1	Left middle	1.25	2013-02-14 11:15:00	26.8	69.3	11:15:00
1	Left middle	1.5	2013-02-14 11:30:00	27.1	70.8	11:30:00
1	Left middle	1.75	2013-02-14 11:45:00	27.3	64.3	11:45:00
1	Left middle	2	2013-02-14 12:00:00	26.8	70.5	12:00:00
1	Left middle	2.25	2013-02-14 12:15:00	26.9	67.7	12:15:00
1	Left middle	2.5	2013-02-14 12:30:00	27.4	66.5	12:30:00
1	Left middle	2.75	2013-02-14 12:45:00	26.9	70.6	12:45:00
1	Left middle	3	2013-02-14 13:00:00	27.2	63.2	13:00:00
1	Left middle	3.25	2013-02-14 13:15:00	27.4	68.7	13:15:00
1	Left middle	3.5	2013-02-14 13:30:00	26.8	71.1	13:30:00
1	Left middle	3.75	2013-02-14 13:45:00	26.5	64.6	13:45:00
1	Left middle	4	2013-02-14 14:00:00	27	69.1	14:00:00
1	Left middle	4.25	2013-02-14 14:15:00	27.4	67.9	14:15:00
1	Left middle	4.5	2013-02-14 14:30:00	27	65.8	14:30:00
1	Left middle	4.75	2013-02-14 14:45:00	27.3	70.9	14:45:00
1	Left middle	5	2013-02-14 15:00:00	27.5	63.2	15:00:00
1	Left middle	5.25	2013-02-14 15:15:00	26.9	67.3	15:15:00
1	Left middle	5.5	2013-02-14 15:30:00	27.5	69.4	15:30:00
1	Left middle	5.75	2013-02-14 15:45:00	27.5	63.3	15:45:00
1	Left middle	6	2013-02-14 16:00:00	26.7	53.9	16:00:00
1	Left middle	6.25	2013-02-14 16:15:00	27	66.6	16:15:00
1	Left middle	6.5	2013-02-14 16:30:00	27.7	68.5	16:30:00
1	Left middle	6.75	2013-02-14 16:45:00	27.2	63.7	16:45:00
1	Left middle	7	2013-02-14 17:00:00	26.7	70.2	17:00:00
1	Left middle	7.25	2013-02-14 17:15:00	26.4	69.2	17:15:00
1	Left middle	7.5	2013-02-14 17:30:00	26.5	66.8	17:30:00
1	Left middle	7.75	2013-02-14 17:45:00	26.8	72.5	17:45:00
1	Left middle	8	2013-02-14 18:00:00	27.5	63.5	18:00:00
1	Left middle	8.25	2013-02-14 18:15:00	27	69.3	18:15:00
1	Left middle	8.5	2013-02-14 18:30:00	26.6	70.3	18:30:00
1	Left middle	8.75	2013-02-14 18:45:00	26.6	65.7	18:45:00
1	Left middle	9	2013-02-14 19:00:00	26.4	72	19:00:00
1	Left middle	9.25	2013-02-14 19:15:00	26.3	68.4	19:15:00
1	Left middle	9.5	2013-02-14 19:30:00	26.3	67.8	19:30:00
1	Left middle	9.75	2013-02-14 19:45:00	26.8	72.2	19:45:00
1	Left middle	10	2013-02-14 20:00:00	27.4	62.8	20:00:00
1	Left middle	10.25	2013-02-14 20:15:00	26.9	70.1	20:15:00
1	Left middle	10.5	2013-02-14 20:30:00	26.5	69.8	20:30:00
1	Left middle	10.75	2013-02-14 20:45:00	26.6	66.4	20:45:00
1	Left middle	11	2013-02-14 21:00:00	26.3	72.3	21:00:00
1	Left middle	11.25	2013-02-14 21:15:00	27.2	65.4	21:15:00
1	Left middle	11.5	2013-02-14 21:30:00	27.1	68.3	21:30:00
1	Left middle	11.75	2013-02-14 21:45:00	26.6	71.6	21:45:00
1	Left middle	12	2013-02-14 22:00:00	26.5	64.7	22:00:00
1	Left middle	12.25	2013-02-14 22:15:00	26.4	71.1	22:15:00
1	Left middle	12.5	2013-02-14 22:30:00	27.2	68.3	22:30:00
1	Left middle	12.75	2013-02-14 22:45:00	27.2	66.3	22:45:00
1	Left middle	13	2013-02-14 23:00:00	26.7	71.8	23:00:00
1	Left middle	13.25	2013-02-14 23:15:00	26.5	66.2	23:15:00
1	Left middle	13.5	2013-02-14 23:30:00	26.4	69.7	23:30:00
1	Left middle	13.75	2013-02-14 23:45:00	26.9	70.7	23:45:00
1	Left middle	14	2013-02-15	27.3	64.9	00:00:00
1	Left middle	14.25	2013-02-15 00:15:00	26.8	71	00:15:00
1	Left middle	14.5	2013-02-15 00:30:00	26.5	67.8	00:30:00
1	Left middle	14.75	2013-02-15 00:45:00	26.5	68.2	00:45:00
1	Left middle	15	2013-02-15 01:00:00	26.6	72.7	01:00:00
1	Left middle	15.25	2013-02-15 01:15:00	27.4	63.4	01:15:00
1	Left middle	15.5	2013-02-15 01:30:00	26.9	69.9	01:30:00
1	Left middle	15.75	2013-02-15 01:45:00	26.5	70	01:45:00
1	Left middle	16	2013-02-15 02:00:00	26.5	66.5	02:00:00
1	Left middle	16.25	2013-02-15 02:15:00	26.5	72.7	02:15:00
1	Left middle	16.5	2013-02-15 02:30:00	27.4	64.3	02:30:00
1	Left middle	16.75	2013-02-15 02:45:00	27	68.7	02:45:00
1	Left middle	17	2013-02-15 03:00:00	26.5	71.4	03:00:00
1	Left middle	17.25	2013-02-15 03:15:00	26.5	65.3	03:15:00
1	Left middle	17.5	2013-02-15 03:30:00	26.3	72	03:30:00
1	Left middle	17.75	2013-02-15 03:45:00	27.4	66.3	03:45:00
1	Left middle	18	2013-02-15 04:00:00	27.1	67.4	04:00:00
1	Left middle	18.25	2013-02-15 04:15:00	26.6	71.8	04:15:00
1	Left middle	18.5	2013-02-15 04:30:00	26.5	65.3	04:30:00
1	Left middle	18.75	2013-02-15 04:45:00	26.3	70.7	04:45:00
1	Left middle	19	2013-02-15 05:00:00	27.4	68.4	05:00:00
1	Left middle	19.25	2013-02-15 05:15:00	27.3	66.1	05:15:00
1	Left middle	19.5	2013-02-15 05:30:00	26.7	71.4	05:30:00
1	Left middle	19.75	2013-02-15 05:45:00	26.5	66.8	05:45:00
1	Left middle	20	2013-02-15 06:00:00	26.4	69.1	06:00:00
1	Left middle	20.25	2013-02-15 06:15:00	27.2	70.4	06:15:00
1	Left middle	20.5	2013-02-15 06:30:00	27.3	64.8	06:30:00
1	Left middle	20.75	2013-02-15 06:45:00	26.8	70.8	06:45:00
1	Left middle	21	2013-02-15 07:00:00	26.5	66.8	07:00:00
1	Left middle	21.25	2013-02-15 07:15:00	26.4	68.7	07:15:00
1	Left middle	21.5	2013-02-15 07:30:00	27.1	71	07:30:00
1	Left middle	21.75	2013-02-15 07:45:00	27.3	64.3	07:45:00
1	Left middle	22	2013-02-15 08:00:00	26.6	70.4	08:00:00
1	Left middle	22.25	2013-02-15 08:15:00	27.5	67.6	08:15:00
1	Left middle	22.5	2013-02-15 08:30:00	27.2	66.5	08:30:00
1	Left middle	22.75	2013-02-15 08:45:00	26.6	71.2	08:45:00
1	Left middle	23	2013-02-15 09:00:00	27.5	63.4	09:00:00
1	Left middle	23.25	2013-02-15 09:15:00	27.1	69.1	09:15:00
1	Left middle	23.5	2013-02-15 09:30:00	26.6	69.2	09:30:00
1	Left middle	23.75	2013-02-15 09:45:00	26.4	67	09:45:00
1	Left middle	24	2013-02-15 10:00:00	27.2	70.7	10:00:00
1	Left middle	24.25	2013-02-15 10:15:00	27.4	63.4	10:15:00
1	Left middle	24.5	2013-02-15 10:30:00	27	69.7	10:30:00
1	Left middle	24.75	2013-02-15 10:45:00	26.9	67.4	10:45:00
1	Left middle	25	2013-02-15 11:00:00	27.3	66.8	11:00:00
1	Left middle	25.25	2013-02-15 11:15:00	26.7	71.3	11:15:00
1	Left middle	25.5	2013-02-15 11:30:00	26.9	64	11:30:00
1	Left middle	25.75	2013-02-15 11:45:00	27.2	67.8	11:45:00
1	Left middle	26	2013-02-15 12:00:00	26.6	70.4	12:00:00
1	Left middle	26.25	2013-02-15 12:15:00	26.4	61.8	12:15:00
1	Left middle	26.5	2013-02-15 12:30:00	27.4	68.8	12:30:00
1	Left middle	26.75	2013-02-15 12:45:00	27.2	68.7	12:45:00
1	Left middle	27	2013-02-15 13:00:00	26.9	65.9	13:00:00
1	Left middle	27.25	2013-02-15 13:15:00	26.7	70.2	13:15:00
1	Left middle	27.5	2013-02-15 13:30:00	27.5	65.8	13:30:00
1	Left middle	27.75	2013-02-15 13:45:00	27.2	66.8	13:45:00
1	Left middle	28	2013-02-15 14:00:00	26.6	71.2	14:00:00
1	Left middle	28.25	2013-02-15 14:15:00	27.5	63.8	14:15:00
1	Left middle	28.5	2013-02-15 14:30:00	27.1	67.4	14:30:00
1	Left middle	28.75	2013-02-15 14:45:00	26.6	71.3	14:45:00
1	Left middle	29	2013-02-15 15:00:00	27.5	62.6	15:00:00
1	Left middle	29.25	2013-02-15 15:15:00	27.1	68.9	15:15:00
1	Left middle	29.5	2013-02-15 15:30:00	26.6	69.6	15:30:00
1	Left middle	29.75	2013-02-15 15:45:00	26.5	66.1	15:45:00
1	Left middle	30	2013-02-15 16:00:00	27.3	70.4	16:00:00
1	Left middle	30.25	2013-02-15 16:15:00	27.2	63.7	16:15:00
1	Left middle	30.5	2013-02-15 16:30:00	26.8	69.7	16:30:00
1	Left middle	30.75	2013-02-15 16:45:00	26.9	68.2	16:45:00
1	Left middle	31	2013-02-15 17:00:00	27.3	66.6	17:00:00
1	Left middle	31.25	2013-02-15 17:15:00	26.8	71.2	17:15:00
1	Left middle	31.5	2013-02-15 17:30:00	26.6	64.7	17:30:00
1	Left middle	31.75	2013-02-15 17:45:00	26.4	70.1	17:45:00
1	Left middle	32	2013-02-15 18:00:00	27.3	68.6	18:00:00
1	Left middle	32.25	2013-02-15 18:15:00	27.3	65.9	18:15:00
1	Left middle	32.5	2013-02-15 18:30:00	26.8	71.4	18:30:00
1	Left middle	32.75	2013-02-15 18:45:00	26.5	66.1	18:45:00
1	Left middle	33	2013-02-15 19:00:00	26.4	69.4	19:00:00
1	Left middle	33.25	2013-02-15 19:15:00	27.1	70.3	19:15:00
1	Left middle	33.5	2013-02-15 19:30:00	27.3	64.9	19:30:00
1	Left middle	33.75	2013-02-15 19:45:00	26.8	70.9	19:45:00
1	Left middle	34	2013-02-15 20:00:00	26.5	67.7	20:00:00
1	Left middle	34.25	2013-02-15 20:15:00	26.5	68.4	20:15:00
1	Left middle	34.5	2013-02-15 20:30:00	26.9	71.6	20:30:00
1	Left middle	34.75	2013-02-15 20:45:00	27.4	64.3	20:45:00
1	Left middle	35	2013-02-15 21:00:00	26.9	70.4	21:00:00
1	Left middle	35.25	2013-02-15 21:15:00	26.5	68.6	21:15:00
1	Left middle	35.5	2013-02-15 21:30:00	26.5	67.9	21:30:00
1	Left middle	35.75	2013-02-15 21:45:00	26.8	72.1	21:45:00
1	Left middle	36	2013-02-15 22:00:00	27.4	63.8	22:00:00
1	Left middle	36.25	2013-02-15 22:15:00	26.9	70	22:15:00
1	Left middle	36.5	2013-02-15 22:30:00	26.5	69.5	22:30:00
1	Left middle	36.75	2013-02-15 22:45:00	26.5	67.2	22:45:00
1	Left middle	37	2013-02-15 23:00:00	26.8	72.3	23:00:00
1	Left middle	37.25	2013-02-15 23:15:00	27.5	62.9	23:15:00
1	Left middle	37.5	2013-02-15 23:30:00	27	69.3	23:30:00
1	Left middle	37.75	2013-02-15 23:45:00	26.5	70.3	23:45:00
1	Left middle	38	2013-02-16	26.5	66.7	00:00:00
1	Left middle	38.25	2013-02-16 00:15:00	26.7	72.1	00:15:00
1	Left middle	38.5	2013-02-16 00:30:00	27.5	63.1	00:30:00
1	Left middle	38.75	2013-02-16 00:45:00	27	69.3	00:45:00
1	Left middle	39	2013-02-16 01:00:00	26.5	70.6	01:00:00
1	Left middle	39.25	2013-02-16 01:15:00	26.5	66.4	01:15:00
1	Left middle	39.5	2013-02-16 01:30:00	26.8	71.9	01:30:00
1	Left middle	39.75	2013-02-16 01:45:00	27.5	63.2	01:45:00
1	Left middle	40	2013-02-16 02:00:00	27	69.1	02:00:00
1	Left middle	40.25	2013-02-16 02:15:00	26.5	71.1	02:15:00
1	Left middle	40.5	2013-02-16 02:30:00	26.4	66	02:30:00
1	Left middle	40.75	2013-02-16 02:45:00	26.8	71.8	02:45:00
1	Left middle	41	2013-02-16 03:00:00	27.4	64.4	03:00:00
1	Left middle	41.25	2013-02-16 03:15:00	27	68.6	03:15:00
1	Left middle	41.5	2013-02-16 03:30:00	26.5	71.4	03:30:00
1	Left middle	41.75	2013-02-16 03:45:00	26.4	65.5	03:45:00
1	Left middle	42	2013-02-16 04:00:00	26.7	71.4	04:00:00
1	Left middle	42.25	2013-02-16 04:15:00	27.4	64.5	04:15:00
1	Left middle	42.5	2013-02-16 04:30:00	27	68.5	04:30:00
1	Left middle	42.75	2013-02-16 04:45:00	26.5	71.5	04:45:00
1	Left middle	43	2013-02-16 05:00:00	26.4	65.4	05:00:00
1	Left middle	43.25	2013-02-16 05:15:00	26.7	71.3	05:15:00
1	Left middle	43.5	2013-02-16 05:30:00	27.4	64.6	05:30:00
1	Left middle	43.75	2013-02-16 05:45:00	27	68.3	05:45:00
1	Left middle	44	2013-02-16 06:00:00	26.5	71.6	06:00:00
1	Left middle	44.25	2013-02-16 06:15:00	26.4	65.3	06:15:00
1	Left middle	44.5	2013-02-16 06:30:00	26.7	71.2	06:30:00
1	Left middle	44.75	2013-02-16 06:45:00	27.4	65.3	06:45:00
1	Left middle	45	2013-02-16 07:00:00	27	68.2	07:00:00
1	Left middle	45.25	2013-02-16 07:15:00	26.5	71.8	07:15:00
1	Left middle	45.5	2013-02-16 07:30:00	26.3	65.1	07:30:00
1	Left middle	45.75	2013-02-16 07:45:00	26.7	71.1	07:45:00
1	Left middle	46	2013-02-16 08:00:00	27.4	65.5	08:00:00
1	Left middle	46.25	2013-02-16 08:15:00	27	68	08:15:00
1	Left middle	46.5	2013-02-16 08:30:00	26.5	71.7	08:30:00
1	Left middle	46.75	2013-02-16 08:45:00	26.3	65.1	08:45:00
1	Left middle	47	2013-02-16 09:00:00	26.6	71.1	09:00:00
1	Left middle	47.25	2013-02-16 09:15:00	27.4	64.6	09:15:00
1	Left middle	47.5	2013-02-16 09:30:00	27	68.7	09:30:00
1	Left middle	47.75	2013-02-16 09:45:00	26.5	71.5	09:45:00
1	Left middle	48	2013-02-16 10:00:00	26.4	65.5	10:00:00
1	Left middle	48.25	2013-02-16 10:15:00	26.8	70.2	10:15:00
1	Left middle	48.5	2013-02-16 10:30:00	27.3	66.5	10:30:00
1	Left middle	48.75	2013-02-16 10:45:00	27	67	10:45:00
1	Left middle	49	2013-02-16 11:00:00	26.9	71.7	11:00:00
1	Left middle	49.25	2013-02-16 11:15:00	27.5	63.3	11:15:00
1	Left middle	49.5	2013-02-16 11:30:00	27	68.8	11:30:00
1	Left middle	49.75	2013-02-16 11:45:00	26.6	71.6	11:45:00
1	Left middle	50	2013-02-16 12:00:00	27.6	64.2	12:00:00
1	Left middle	50.25	2013-02-16 12:15:00	27	69.5	12:15:00
1	Left middle	50.5	2013-02-16 12:30:00	26.5	69.6	12:30:00
1	Left middle	50.75	2013-02-16 12:45:00	26.6	66.3	12:45:00
1	Left middle	51	2013-02-16 13:00:00	27.4	70	13:00:00
1	Left middle	51.25	2013-02-16 13:15:00	27.1	65	13:15:00
1	Left middle	51.5	2013-02-16 13:30:00	26.7	69	13:30:00
1	Left middle	51.75	2013-02-16 13:45:00	27.2	69.4	13:45:00
1	Left middle	52	2013-02-16 14:00:00	27.5	65.4	14:00:00
1	Left middle	52.25	2013-02-16 14:15:00	26.8	70.8	14:15:00
1	Left middle	52.5	2013-02-16 14:30:00	26.5	66.8	14:30:00
1	Left middle	52.75	2013-02-16 14:45:00	26.4	69.7	14:45:00
1	Left middle	53	2013-02-16 15:00:00	27.4	68.4	15:00:00
1	Left middle	53.25	2013-02-16 15:15:00	27.3	66.1	15:15:00
1	Left middle	53.5	2013-02-16 15:30:00	26.7	71.3	15:30:00
1	Left middle	53.75	2013-02-16 15:45:00	26.4	66.7	15:45:00
1	Left middle	54	2013-02-16 16:00:00	27.3	69.1	16:00:00
1	Left middle	54.25	2013-02-16 16:15:00	27.2	68.2	16:15:00
1	Left middle	54.5	2013-02-16 16:30:00	26.9	67.1	16:30:00
1	Left middle	54.75	2013-02-16 16:45:00	26.5	72.3	16:45:00
1	Left middle	55	2013-02-16 17:00:00	27.5	63.2	17:00:00
1	Left middle	55.25	2013-02-16 17:15:00	27	69.2	17:15:00
1	Left middle	55.5	2013-02-16 17:30:00	26.5	70.2	17:30:00
1	Left middle	55.75	2013-02-16 17:45:00	26.5	66.5	17:45:00
1	Left middle	56	2013-02-16 18:00:00	26.8	72.1	18:00:00
1	Left middle	56.25	2013-02-16 18:15:00	27.5	63.2	18:15:00
1	Left middle	56.5	2013-02-16 18:30:00	27	69.6	18:30:00
1	Left middle	56.75	2013-02-16 18:45:00	26.5	70	18:45:00
1	Left middle	57	2013-02-16 19:00:00	26.5	67	19:00:00
1	Left middle	57.25	2013-02-16 19:15:00	26.7	72.4	19:15:00
1	Left middle	57.5	2013-02-16 19:30:00	27.5	63.1	19:30:00
1	Left middle	57.75	2013-02-16 19:45:00	27	69.6	19:45:00
1	Left middle	58	2013-02-16 20:00:00	26.5	69.9	20:00:00
1	Left middle	58.25	2013-02-16 20:15:00	26.5	66.9	20:15:00
1	Left middle	58.5	2013-02-16 20:30:00	26.7	72.3	20:30:00
1	Left middle	58.75	2013-02-16 20:45:00	27.4	63.2	20:45:00
1	Left middle	59	2013-02-16 21:00:00	27	69.6	21:00:00
1	Left middle	59.25	2013-02-16 21:15:00	26.5	70.4	21:15:00
1	Left middle	59.5	2013-02-16 21:30:00	26.5	66.5	21:30:00
1	Left middle	59.75	2013-02-16 21:45:00	26.7	72.2	21:45:00
1	Left middle	60	2013-02-16 22:00:00	27.4	63.7	22:00:00
1	Left middle	60.25	2013-02-16 22:15:00	27	69.2	22:15:00
1	Left middle	60.5	2013-02-16 22:30:00	26.5	71	22:30:00
1	Left middle	60.75	2013-02-16 22:45:00	26.4	66.3	22:45:00
1	Left middle	61	2013-02-16 23:00:00	26.7	72	23:00:00
1	Left middle	61.25	2013-02-16 23:15:00	27.4	64	23:15:00
1	Left middle	61.5	2013-02-16 23:30:00	26.9	69.1	23:30:00
1	Left middle	61.75	2013-02-16 23:45:00	26.5	71	23:45:00
1	Left middle	62	2013-02-17	26.4	66.4	00:00:00
1	Left middle	62.25	2013-02-17 00:15:00	26.8	71.8	00:15:00
1	Left middle	62.5	2013-02-17 00:30:00	27.4	63.6	00:30:00
1	Left middle	62.75	2013-02-17 00:45:00	26.9	69.2	00:45:00
1	Left middle	63	2013-02-17 01:00:00	26.4	71.1	01:00:00
1	Left middle	63.25	2013-02-17 01:15:00	26.4	66.3	01:15:00
1	Left middle	63.5	2013-02-17 01:30:00	26.9	71.4	01:30:00
1	Left middle	63.75	2013-02-17 01:45:00	27.4	63.4	01:45:00
1	Left middle	64	2013-02-17 02:00:00	26.9	69.4	02:00:00
1	Left middle	64.25	2013-02-17 02:15:00	26.4	70.6	02:15:00
1	Left middle	64.5	2013-02-17 02:30:00	26.4	66.9	02:30:00
1	Left middle	64.75	2013-02-17 02:45:00	26.9	71.6	02:45:00
1	Left middle	65	2013-02-17 03:00:00	27.3	63.9	03:00:00
1	Left middle	65.25	2013-02-17 03:15:00	26.8	69.7	03:15:00
1	Left middle	65.5	2013-02-17 03:30:00	26.4	70.4	03:30:00
1	Left middle	65.75	2013-02-17 03:45:00	26.3	66.9	03:45:00
1	Left middle	66	2013-02-17 04:00:00	27.1	71.3	04:00:00
1	Left middle	66.25	2013-02-17 04:15:00	27.2	64.1	04:15:00
1	Left middle	66.5	2013-02-17 04:30:00	26.7	69.7	04:30:00
1	Left middle	66.75	2013-02-17 04:45:00	26.6	70.7	04:45:00
1	Left middle	67	2013-02-17 05:00:00	27.3	65.6	05:00:00
1	Left middle	67.25	2013-02-17 05:15:00	26.7	70.7	05:15:00
1	Left middle	67.5	2013-02-17 05:30:00	26.4	67.4	05:30:00
1	Left middle	67.75	2013-02-17 05:45:00	26.3	69.3	05:45:00
1	Left middle	68	2013-02-17 06:00:00	27.3	69.2	06:00:00
1	Left middle	68.25	2013-02-17 06:15:00	27.1	65.8	06:15:00
1	Left middle	68.5	2013-02-17 06:30:00	26.6	70.9	06:30:00
1	Left middle	68.75	2013-02-17 06:45:00	27.2	66.4	06:45:00
1	Left middle	69	2013-02-17 07:00:00	27.2	67.4	07:00:00
1	Left middle	69.25	2013-02-17 07:15:00	26.6	71.3	07:15:00
1	Left middle	69.5	2013-02-17 07:30:00	26.4	65	07:30:00
1	Left middle	69.75	2013-02-17 07:45:00	26.7	70.6	07:45:00
1	Left middle	70	2013-02-17 08:00:00	27.3	65.8	08:00:00
1	Left middle	70.25	2013-02-17 08:15:00	27	67.9	08:15:00
1	Left middle	70.5	2013-02-17 08:30:00	26.5	72.1	08:30:00
1	Left middle	70.75	2013-02-17 08:45:00	27.4	64.2	08:45:00
1	Left middle	71	2013-02-17 09:00:00	26.9	69.6	09:00:00
1	Left middle	71.25	2013-02-17 09:15:00	26.4	69.3	09:15:00
1	Left middle	71.5	2013-02-17 09:30:00	26.4	67.6	09:30:00
1	Left middle	71.75	2013-02-17 09:45:00	27.2	70.7	09:45:00
1	Left middle	72	2013-02-17 10:00:00	27.3	65	10:00:00
1	Left middle	72.25	2013-02-17 10:15:00	26.7	70.5	10:15:00
1	Left middle	72.5	2013-02-17 10:30:00	26.4	68.5	10:30:00
1	Left middle	72.75	2013-02-17 10:45:00	26.3	68.9	10:45:00
1	Left middle	73	2013-02-17 11:00:00	27.3	69.9	11:00:00
1	Left middle	73.25	2013-02-17 11:15:00	27.3	65.6	11:15:00
1	Left middle	73.5	2013-02-17 11:30:00	26.7	71.1	11:30:00
1	Left middle	73.75	2013-02-17 11:45:00	26.4	67.9	11:45:00
1	Left middle	74	2013-02-17 12:00:00	26.3	69.4	12:00:00
1	Left middle	74.25	2013-02-17 12:15:00	27.3	69	12:15:00
1	Left middle	74.5	2013-02-17 12:30:00	27.2	66.1	12:30:00
1	Left middle	74.75	2013-02-17 12:45:00	26.7	71.5	12:45:00
1	Left middle	75	2013-02-17 13:00:00	26.4	66.7	13:00:00
1	Left middle	75.25	2013-02-17 13:15:00	26.4	70.3	13:15:00
1	Left middle	75.5	2013-02-17 13:30:00	27.4	68	13:30:00
1	Left middle	75.75	2013-02-17 13:45:00	27.2	66.7	13:45:00
1	Left middle	76	2013-02-17 14:00:00	26.6	71.8	14:00:00
1	Left middle	76.25	2013-02-17 14:15:00	26.4	65.7	14:15:00
1	Left middle	76.5	2013-02-17 14:30:00	26.3	70.9	14:30:00
1	Left middle	76.75	2013-02-17 14:45:00	27.4	67.3	14:45:00
1	Left middle	77	2013-02-17 15:00:00	27.2	67.3	15:00:00
1	Left middle	77.25	2013-02-17 15:15:00	26.7	72	15:15:00
1	Left middle	77.5	2013-02-17 15:30:00	26.5	65.2	15:30:00
1	Left middle	77.75	2013-02-17 15:45:00	26.4	70.9	15:45:00
1	Left middle	78	2013-02-17 16:00:00	27.3	67.8	16:00:00
1	Left middle	78.25	2013-02-17 16:15:00	27.3	67.2	16:15:00
1	Left middle	78.5	2013-02-17 16:30:00	26.7	72	16:30:00
1	Left middle	78.75	2013-02-17 16:45:00	26.5	65.1	16:45:00
1	Left middle	79	2013-02-17 17:00:00	26.8	68.1	17:00:00
1	Left middle	79.25	2013-02-17 17:15:00	27.1	61.4	17:15:00
1	Left middle	79.5	2013-02-17 17:30:00	26.6	60.3	17:30:00
1	Left middle	79.75	2013-02-17 17:45:00	26.8	65.7	17:45:00
1	Left middle	80	2013-02-17 18:00:00	27.1	65.9	18:00:00
1	Left middle	80.25	2013-02-17 18:15:00	26.4	68	18:15:00
1	Left middle	80.5	2013-02-17 18:30:00	27.2	65.9	18:30:00
1	Left middle	80.75	2013-02-17 18:45:00	26.9	71.7	18:45:00
1	Left middle	81	2013-02-17 19:00:00	26.7	66.7	19:00:00
1	Left middle	81.25	2013-02-17 19:15:00	26.6	69.3	19:15:00
1	Left middle	81.5	2013-02-17 19:30:00	26.3	72.2	19:30:00
1	Left middle	81.75	2013-02-17 19:45:00	26.4	65.3	19:45:00
1	Left middle	82	2013-02-17 20:00:00	26.3	72.4	20:00:00
1	Left middle	82.25	2013-02-17 20:15:00	27.4	66.2	20:15:00
1	Left middle	82.5	2013-02-17 20:30:00	27.1	68.1	20:30:00
1	Left middle	82.75	2013-02-17 20:45:00	26.6	71.8	20:45:00
1	Left middle	83	2013-02-17 21:00:00	26.5	65.3	21:00:00
1	Left middle	83.25	2013-02-17 21:15:00	26.3	72	21:15:00
1	Left middle	83.5	2013-02-17 21:30:00	27.3	67	21:30:00
1	Left middle	83.75	2013-02-17 21:45:00	27.2	67.6	21:45:00
1	Left middle	84	2013-02-17 22:00:00	26.6	72	22:00:00
1	Left middle	84.25	2013-02-17 22:15:00	26.5	64.9	22:15:00
1	Left middle	84.5	2013-02-17 22:30:00	26.3	71.2	22:30:00
1	Left middle	84.75	2013-02-17 22:45:00	27.3	67.9	22:45:00
1	Left middle	85	2013-02-17 23:00:00	27.3	67.1	23:00:00
1	Left middle	85.25	2013-02-17 23:15:00	26.7	72	23:15:00
1	Left middle	85.5	2013-02-17 23:30:00	26.5	65.8	23:30:00
1	Left middle	85.75	2013-02-17 23:45:00	26.4	70.5	23:45:00
1	Left middle	86	2013-02-18	27.1	69.7	00:00:00
1	Left middle	86.25	2013-02-18 00:15:00	27.3	66.2	00:15:00
1	Left middle	86.5	2013-02-18 00:30:00	26.7	71.9	00:30:00
1	Left middle	86.75	2013-02-18 00:45:00	26.5	66.9	00:45:00
1	Left middle	87	2013-02-18 01:00:00	26.4	69.6	01:00:00
1	Left middle	87.25	2013-02-18 01:15:00	27	71.3	01:15:00
1	Left middle	87.5	2013-02-18 01:30:00	27.4	65	01:30:00
1	Left middle	87.75	2013-02-18 01:45:00	26.8	71.1	01:45:00
1	Left middle	88	2013-02-18 02:00:00	26.5	68.7	02:00:00
1	Left middle	88.25	2013-02-18 02:15:00	26.5	68.2	02:15:00
1	Left middle	88.5	2013-02-18 02:30:00	26.6	73	02:30:00
1	Left middle	88.75	2013-02-18 02:45:00	27.4	63.5	02:45:00
1	Left middle	89	2013-02-18 03:00:00	26.9	69.9	03:00:00
1	Left middle	89.25	2013-02-18 03:15:00	26.5	70.6	03:15:00
1	Left middle	89.5	2013-02-18 03:30:00	26.5	66.6	03:30:00
1	Left middle	89.75	2013-02-18 03:45:00	26.4	72.8	03:45:00
1	Left middle	90	2013-02-18 04:00:00	27.4	64.7	04:00:00
1	Left middle	90.25	2013-02-18 04:15:00	27.1	68.8	04:15:00
1	Left middle	90.5	2013-02-18 04:30:00	26.5	72.4	04:30:00
1	Left middle	90.75	2013-02-18 04:45:00	26.5	64.8	04:45:00
1	Left middle	91	2013-02-18 05:00:00	26.3	71.3	05:00:00
1	Left middle	91.25	2013-02-18 05:15:00	27.3	68.3	05:15:00
1	Left middle	91.5	2013-02-18 05:30:00	27.2	66.7	05:30:00
1	Left middle	91.75	2013-02-18 05:45:00	26.7	72	05:45:00
1	Left middle	92	2013-02-18 06:00:00	26.5	66.8	06:00:00
1	Left middle	92.25	2013-02-18 06:15:00	26.5	64.2	06:15:00
1	Left middle	92.5	2013-02-18 06:30:00	27.3	70.3	06:30:00
1	Left middle	92.75	2013-02-18 06:45:00	26.8	69.8	06:45:00
1	Left middle	93	2013-02-18 07:00:00	26.8	66.5	07:00:00
1	Left middle	93.25	2013-02-18 07:15:00	26.4	72.4	07:15:00
1	Left middle	93.5	2013-02-18 07:30:00	26.3	68.1	07:30:00
1	Left middle	93.75	2013-02-18 07:45:00	26.3	63.6	07:45:00
1	Left middle	94	2013-02-18 08:00:00	26.8	68.5	08:00:00
1	Left middle	94.25	2013-02-18 08:15:00	27.1	67.1	08:15:00
1	Left middle	94.5	2013-02-18 08:30:00	26.5	68.9	08:30:00
1	Left middle	94.75	2013-02-18 08:45:00	27.4	69.1	08:45:00
1	Left middle	95	2013-02-18 09:00:00	27.3	65.5	09:00:00
1	Left middle	95.25	2013-02-18 09:15:00	26.7	70.1	09:15:00
1	Left middle	95.5	2013-02-18 09:30:00	27.3	65.3	09:30:00
1	Left middle	95.75	2013-02-18 09:45:00	27.2	69.7	09:45:00
1	Left middle	96	2013-02-18 10:00:00	26.7	67.7	10:00:00
1	Left middle	96.25	2013-02-18 10:15:00	26.6	68.3	10:15:00
1	Left middle	96.5	2013-02-18 10:30:00	27	71.5	10:30:00
1	Left middle	96.75	2013-02-18 10:45:00	27.5	64.3	10:45:00
1	Left middle	97	2013-02-18 11:00:00	26.9	70.6	11:00:00
1	Left middle	97.25	2013-02-18 11:15:00	26.6	68.7	11:15:00
1	Left middle	97.5	2013-02-18 11:30:00	26.5	68	11:30:00
1	Left middle	97.75	2013-02-18 11:45:00	26.8	72.2	11:45:00
1	Left middle	98	2013-02-18 12:00:00	27.4	64.1	12:00:00
1	Left middle	98.25	2013-02-18 12:15:00	26.8	69.3	12:15:00
1	Left middle	98.5	2013-02-18 12:30:00	26.9	67.5	12:30:00
1	Left middle	98.75	2013-02-18 12:45:00	27.4	67.3	12:45:00
1	Left middle	99	2013-02-18 13:00:00	26.8	71.4	13:00:00
1	Left middle	99.25	2013-02-18 13:15:00	26.6	64.7	13:15:00
1	Left middle	99.5	2013-02-18 13:30:00	26.4	71.4	13:30:00
1	Left middle	99.75	2013-02-18 13:45:00	27.4	67.3	13:45:00
1	Left middle	100	2013-02-18 14:00:00	27.3	66	14:00:00
1	Left middle	100.25	2013-02-18 14:15:00	26.6	71.2	14:15:00
1	Left middle	100.5	2013-02-18 14:30:00	27.2	66.7	14:30:00
1	Left middle	100.75	2013-02-18 14:45:00	27.1	67.4	14:45:00
1	Left middle	101	2013-02-18 15:00:00	26.6	72.1	15:00:00
1	Left middle	101.25	2013-02-18 15:15:00	27.5	63.5	15:15:00
1	Left middle	101.5	2013-02-18 15:30:00	27	69.4	15:30:00
1	Left middle	101.75	2013-02-18 15:45:00	26.6	70.5	15:45:00
1	Left middle	102	2013-02-18 16:00:00	26.5	66.2	16:00:00
1	Left middle	102.25	2013-02-18 16:15:00	26.8	71.9	16:15:00
1	Left middle	102.5	2013-02-18 16:30:00	27.5	63.5	16:30:00
1	Left middle	102.75	2013-02-18 16:45:00	27	69.1	16:45:00
1	Left middle	103	2013-02-18 17:00:00	26.5	71.1	17:00:00
1	Left middle	103.25	2013-02-18 17:15:00	26.5	66	17:15:00
1	Left middle	103.5	2013-02-18 17:30:00	26.8	71.8	17:30:00
1	Left middle	103.75	2013-02-18 17:45:00	27.4	63.9	17:45:00
1	Left middle	104	2013-02-18 18:00:00	27	68.8	18:00:00
1	Left middle	104.25	2013-02-18 18:15:00	26.5	71.3	18:15:00
1	Left middle	104.5	2013-02-18 18:30:00	26.4	66	18:30:00
1	Left middle	104.75	2013-02-18 18:45:00	26.8	71.6	18:45:00
1	Left middle	105	2013-02-18 19:00:00	27.4	64.4	19:00:00
1	Left middle	105.25	2013-02-18 19:15:00	26.9	68.8	19:15:00
1	Left middle	105.5	2013-02-18 19:30:00	26.5	71.5	19:30:00
1	Left middle	105.75	2013-02-18 19:45:00	26.4	65.8	19:45:00
1	Left middle	106	2013-02-18 20:00:00	26.9	71.4	20:00:00
1	Left middle	106.25	2013-02-18 20:15:00	27.3	64.4	20:15:00
1	Left middle	106.5	2013-02-18 20:30:00	26.9	68.7	20:30:00
1	Left middle	106.75	2013-02-18 20:45:00	26.5	71.8	20:45:00
1	Left middle	107	2013-02-18 21:00:00	27.7	64.4	21:00:00
1	Left middle	107.25	2013-02-18 21:15:00	27.1	69.5	21:15:00
1	Left middle	107.5	2013-02-18 21:30:00	26.6	69.2	21:30:00
1	Left middle	107.75	2013-02-18 21:45:00	26.4	67.3	21:45:00
1	Left middle	108	2013-02-18 22:00:00	27.1	71.2	22:00:00
1	Left middle	108.25	2013-02-18 22:15:00	27.3	64.3	22:15:00
1	Left middle	108.5	2013-02-18 22:30:00	26.8	69.7	22:30:00
1	Left middle	108.75	2013-02-18 22:45:00	26.7	70.2	22:45:00
1	Left middle	109	2013-02-18 23:00:00	27.4	65.7	23:00:00
1	Left middle	109.25	2013-02-18 23:15:00	26.8	70.4	23:15:00
1	Left middle	109.5	2013-02-18 23:30:00	26.4	67.6	23:30:00
1	Left middle	109.75	2013-02-18 23:45:00	26.4	69.2	23:45:00
1	Left middle	110	2013-02-19	27.4	69.1	00:00:00
1	Left middle	110.25	2013-02-19 00:15:00	27.2	65.6	00:15:00
1	Left middle	110.5	2013-02-19 00:30:00	26.6	70.4	00:30:00
1	Left middle	110.75	2013-02-19 00:45:00	27.3	66.9	00:45:00
1	Left middle	111	2013-02-19 01:00:00	27.3	66.9	01:00:00
1	Left middle	111.25	2013-02-19 01:15:00	26.7	71	01:15:00
1	Left middle	111.5	2013-02-19 01:30:00	27.3	64	01:30:00
1	Left middle	111.75	2013-02-19 01:45:00	27.1	68.2	01:45:00
1	Left middle	112	2013-02-19 02:00:00	26.6	71.2	02:00:00
1	Left middle	112.25	2013-02-19 02:15:00	27.5	64.5	02:15:00
1	Left middle	112.5	2013-02-19 02:30:00	26.9	69.3	02:30:00
1	Left middle	112.75	2013-02-19 02:45:00	26.8	69.1	02:45:00
1	Left middle	113	2013-02-19 03:00:00	27.4	65.9	03:00:00
1	Left middle	113.25	2013-02-19 03:15:00	26.8	70.3	03:15:00
1	Left middle	113.5	2013-02-19 03:30:00	27.2	66.3	03:30:00
1	Left middle	113.75	2013-02-19 03:45:00	27.3	66.9	03:45:00
1	Left middle	114	2013-02-19 04:00:00	26.6	70.8	04:00:00
1	Left middle	114.25	2013-02-19 04:15:00	27.5	63.7	04:15:00
1	Left middle	114.5	2013-02-19 04:30:00	27.1	68.1	04:30:00
1	Left middle	114.75	2013-02-19 04:45:00	26.6	71.5	04:45:00
1	Left middle	115	2013-02-19 05:00:00	27.6	64.1	05:00:00
1	Left middle	115.25	2013-02-19 05:15:00	27	68.9	05:15:00
1	Left middle	115.5	2013-02-19 05:30:00	26.8	70.1	05:30:00
1	Left middle	115.75	2013-02-19 05:45:00	27.5	65.2	05:45:00
1	Left middle	116	2013-02-19 06:00:00	26.9	69.9	06:00:00
1	Left middle	116.25	2013-02-19 06:15:00	26.5	56.3	06:15:00
1	Left middle	116.5	2013-02-19 06:30:00	27.4	66.4	06:30:00
1	Left middle	116.75	2013-02-19 06:45:00	26.9	64.8	06:45:00
1	Left middle	117	2013-02-19 07:00:00	27	70.4	07:00:00
1	Left middle	117.25	2013-02-19 07:15:00	27.3	66	07:15:00
1	Left middle	117.5	2013-02-19 07:30:00	27	67.7	07:30:00
1	Left middle	117.75	2013-02-19 07:45:00	26.5	71.5	07:45:00
1	Left middle	118	2013-02-19 08:00:00	27.4	64	08:00:00
1	Left middle	118.25	2013-02-19 08:15:00	27	68.7	08:15:00
1	Left middle	118.5	2013-02-19 08:30:00	26.5	70.8	08:30:00
1	Left middle	118.75	2013-02-19 08:45:00	26.4	66.2	08:45:00
1	Left middle	119	2013-02-19 09:00:00	27.1	70.9	09:00:00
1	Left middle	119.25	2013-02-19 09:15:00	27.3	62	09:15:00
1	Left middle	119.5	2013-02-19 09:30:00	26.7	68.4	09:30:00
1	Left middle	119.75	2013-02-19 09:45:00	26.9	71.5	09:45:00
1	Left middle	120	2013-02-19 10:00:00	27.5	62.8	10:00:00
1	Left middle	120.25	2013-02-19 10:15:00	26.7	65.2	10:15:00
1	Left middle	120.5	2013-02-19 10:30:00	27.5	68.5	10:30:00
1	Left middle	120.75	2013-02-19 10:45:00	27	69.2	10:45:00
1	Left middle	121	2013-02-19 11:00:00	26.8	66.6	11:00:00
1	Left middle	121.25	2013-02-19 11:15:00	27	70.8	11:15:00
1	Left middle	121.5	2013-02-19 11:30:00	27.5	64.7	11:30:00
1	Left middle	121.75	2013-02-19 11:45:00	27	67.7	11:45:00
1	Left middle	122	2013-02-19 12:00:00	26.8	71.7	12:00:00
1	Left middle	122.25	2013-02-19 12:15:00	27.4	63.1	12:15:00
1	Left middle	122.5	2013-02-19 12:30:00	26.8	68.7	12:30:00
1	Left middle	122.75	2013-02-19 12:45:00	27.4	69	12:45:00
1	Left middle	123	2013-02-19 13:00:00	27.3	63.1	13:00:00
1	Left middle	123.25	2013-02-19 13:15:00	26.8	69	13:15:00
1	Left middle	123.5	2013-02-19 13:30:00	27.6	68.6	13:30:00
1	Left middle	123.75	2013-02-19 13:45:00	27.3	65.8	13:45:00
1	Left middle	124	2013-02-19 14:00:00	26.7	70.5	14:00:00
1	Left middle	124.25	2013-02-19 14:15:00	26.9	66	14:15:00
1	Left middle	124.5	2013-02-19 14:30:00	27.4	67.3	14:30:00
1	Left middle	124.75	2013-02-19 14:45:00	26.7	70.7	14:45:00
1	Left middle	125	2013-02-19 15:00:00	26.8	65.3	15:00:00
1	Left middle	125.25	2013-02-19 15:15:00	27.5	68.9	15:15:00
1	Left middle	125.5	2013-02-19 15:30:00	27	66.6	15:30:00
1	Left middle	125.75	2013-02-19 15:45:00	26.6	68.2	15:45:00
1	Left middle	126	2013-02-19 16:00:00	27.5	69.6	16:00:00
1	Left middle	126.25	2013-02-19 16:15:00	27.4	65.1	16:15:00
1	Left middle	126.5	2013-02-19 16:30:00	26.8	69.5	16:30:00
1	Left middle	126.75	2013-02-19 16:45:00	27.5	67.7	16:45:00
1	Left middle	127	2013-02-19 17:00:00	27.4	64.2	17:00:00
1	Left middle	127.25	2013-02-19 17:15:00	26.7	69.8	17:15:00
1	Left middle	127.5	2013-02-19 17:30:00	27.2	68.9	17:30:00
1	Left middle	127.75	2013-02-19 17:45:00	27.4	65.9	17:45:00
1	Left middle	128	2013-02-19 18:00:00	26.8	70.7	18:00:00
1	Left middle	128.25	2013-02-19 18:15:00	26.5	66.4	18:15:00
1	Left middle	128.5	2013-02-19 18:30:00	26.5	69.8	18:30:00
1	Left middle	128.75	2013-02-19 18:45:00	27.5	68	18:45:00
1	Left middle	129	2013-02-19 19:00:00	27.2	66.4	19:00:00
1	Left middle	129.25	2013-02-19 19:15:00	26.6	71.1	19:15:00
1	Left middle	129.5	2013-02-19 19:30:00	27.3	64.6	19:30:00
1	Left middle	129.75	2013-02-19 19:45:00	27.2	67.9	19:45:00
1	Left middle	130	2013-02-19 20:00:00	26.6	71.2	20:00:00
1	Left middle	130.25	2013-02-19 20:15:00	26.4	65.2	20:15:00
1	Left middle	130.5	2013-02-19 20:30:00	26.9	70.7	20:30:00
1	Left middle	130.75	2013-02-19 20:45:00	27.4	65.7	20:45:00
1	Left middle	131	2013-02-19 21:00:00	27	67.8	21:00:00
1	Left middle	131.25	2013-02-19 21:15:00	26.6	72.1	21:15:00
1	Left middle	131.5	2013-02-19 21:30:00	27.6	63.8	21:30:00
1	Left middle	131.75	2013-02-19 21:45:00	27	69.2	21:45:00
1	Left middle	132	2013-02-19 22:00:00	26.5	70.5	22:00:00
1	Left middle	132.25	2013-02-19 22:15:00	26.4	66.7	22:15:00
1	Left middle	132.5	2013-02-19 22:30:00	27.2	70.9	22:30:00
1	Left middle	132.75	2013-02-19 22:45:00	27.3	64.2	22:45:00
1	Left middle	133	2013-02-19 23:00:00	26.8	69.4	23:00:00
1	Left middle	133.25	2013-02-19 23:15:00	27	70.2	23:15:00
1	Left middle	133.5	2013-02-19 23:30:00	27.5	65.4	23:30:00
1	Left middle	133.75	2013-02-19 23:45:00	26.8	70.4	23:45:00
1	Left middle	134	2013-02-20	27.1	66.6	00:00:00
1	Left middle	134.25	2013-02-20 00:15:00	27.3	67	00:15:00
1	Left middle	134.5	2013-02-20 00:30:00	26.7	71.1	00:30:00
1	Left middle	134.75	2013-02-20 00:45:00	27.5	63.7	00:45:00
1	Left middle	135	2013-02-20 01:00:00	27.1	68.6	01:00:00
1	Left middle	135.25	2013-02-20 01:15:00	26.7	71.3	01:15:00
1	Left middle	135.5	2013-02-20 01:30:00	27.5	64.5	01:30:00
1	Left middle	135.75	2013-02-20 01:45:00	26.9	69.6	01:45:00
1	Left middle	136	2013-02-20 02:00:00	27.1	67.7	02:00:00
1	Left middle	136.25	2013-02-20 02:15:00	27.4	66.5	02:15:00
1	Left middle	136.5	2013-02-20 02:30:00	26.7	70.8	02:30:00
1	Left middle	136.75	2013-02-20 02:45:00	27.5	64	02:45:00
1	Left middle	137	2013-02-20 03:00:00	27.2	67.9	03:00:00
1	Left middle	137.25	2013-02-20 03:15:00	26.6	71.4	03:15:00
1	Left middle	137.5	2013-02-20 03:30:00	27.6	64.1	03:30:00
1	Left middle	137.75	2013-02-20 03:45:00	27	69.2	03:45:00
1	Left middle	138	2013-02-20 04:00:00	26.9	69.2	04:00:00
1	Left middle	138.25	2013-02-20 04:15:00	27.5	65.7	04:15:00
1	Left middle	138.5	2013-02-20 04:30:00	26.8	70.3	04:30:00
1	Left middle	138.75	2013-02-20 04:45:00	27.5	65.2	04:45:00
1	Left middle	139	2013-02-20 05:00:00	27.3	67.4	05:00:00
1	Left middle	139.25	2013-02-20 05:15:00	26.6	71.1	05:15:00
1	Left middle	139.5	2013-02-20 05:30:00	27.6	63.7	05:30:00
1	Left middle	139.75	2013-02-20 05:45:00	27.1	68.6	05:45:00
1	Left middle	140	2013-02-20 06:00:00	26.7	70.8	06:00:00
1	Left middle	140.25	2013-02-20 06:15:00	27.4	50.4	06:15:00
1	Left middle	140.5	2013-02-20 06:30:00	26.8	64.7	06:30:00
1	Left middle	140.75	2013-02-20 06:45:00	27.2	61.7	06:45:00
1	Left middle	141	2013-02-20 07:00:00	26.5	69.6	07:00:00
1	Left middle	141.25	2013-02-20 07:15:00	27.4	69.4	07:15:00
1	Left middle	141.5	2013-02-20 07:30:00	27.2	65.4	07:30:00
1	Left middle	141.75	2013-02-20 07:45:00	26.7	70.4	07:45:00
1	Left middle	142	2013-02-20 08:00:00	27.2	67.2	08:00:00
1	Left middle	142.25	2013-02-20 08:15:00	27.4	66.9	08:15:00
1	Left middle	142.5	2013-02-20 08:30:00	26.7	71.2	08:30:00
1	Left middle	142.75	2013-02-20 08:45:00	26.4	65.5	08:45:00
1	Left middle	143	2013-02-20 09:00:00	26.6	70.3	09:00:00
1	Left middle	143.25	2013-02-20 09:15:00	27.3	67.7	09:15:00
1	Left middle	143.5	2013-02-20 09:30:00	26.9	62.4	09:30:00
1	Left middle	143.75	2013-02-20 09:45:00	26.8	69.5	09:45:00
1	Left middle	144	2013-02-20 10:00:00	27.4	69.2	10:00:00
1	Left middle	144.25	2013-02-20 10:15:00	27.1	66.2	10:15:00
1	Left middle	144.5	2013-02-20 10:30:00	26.6	70	10:30:00
1	Left middle	144.75	2013-02-20 10:45:00	27.5	63.8	10:45:00
1	Left middle	145	2013-02-20 11:00:00	27.1	68.1	11:00:00
1	Left middle	145.25	2013-02-20 11:15:00	26.6	70.3	11:15:00
1	Left middle	145.5	2013-02-20 11:30:00	27.7	64.4	11:30:00
1	Left middle	145.75	2013-02-20 11:45:00	27	69.1	11:45:00
1	Left middle	146	2013-02-20 12:00:00	26.9	69.8	12:00:00
1	Left middle	146.25	2013-02-20 12:15:00	27.5	65.2	12:15:00
1	Left middle	146.5	2013-02-20 12:30:00	26.8	69.7	12:30:00
1	Left middle	146.75	2013-02-20 12:45:00	27.5	67.1	12:45:00
1	Left middle	147	2013-02-20 13:00:00	27.4	66.7	13:00:00
1	Left middle	147.25	2013-02-20 13:15:00	26.7	70.5	13:15:00
1	Left middle	147.5	2013-02-20 13:30:00	27.6	63.4	13:30:00
1	Left middle	147.75	2013-02-20 13:45:00	27.2	68.6	13:45:00
1	Left middle	148	2013-02-20 14:00:00	26.7	70.4	14:00:00
1	Left middle	148.25	2013-02-20 14:15:00	27.6	65.2	14:15:00
1	Left middle	148.5	2013-02-20 14:30:00	27	70.5	14:30:00
1	Left middle	148.75	2013-02-20 14:45:00	26.6	67.2	14:45:00
1	Left middle	149	2013-02-20 15:00:00	26.4	68.8	15:00:00
1	Left middle	149.25	2013-02-20 15:15:00	27.3	69.8	15:15:00
1	Left middle	149.5	2013-02-20 15:30:00	27.4	65.6	15:30:00
1	Left middle	149.75	2013-02-20 15:45:00	26.8	69.9	15:45:00
1	Left middle	150	2013-02-20 16:00:00	27.4	67.3	16:00:00
1	Left middle	150.25	2013-02-20 16:15:00	27.3	67	16:15:00
1	Left middle	150.5	2013-02-20 16:30:00	26.7	71.5	16:30:00
1	Left middle	150.75	2013-02-20 16:45:00	26.5	65.6	16:45:00
1	Left middle	151	2013-02-20 17:00:00	26.7	63.9	17:00:00
1	Left middle	151.25	2013-02-20 17:15:00	27.2	64.2	17:15:00
1	Left middle	151.5	2013-02-20 17:30:00	26.5	72.1	17:30:00
1	Left middle	151.75	2013-02-20 17:45:00	27.5	65.9	17:45:00
1	Left middle	152	2013-02-20 18:00:00	27.2	67.1	18:00:00
1	Left middle	152.25	2013-02-20 18:15:00	26.5	71.8	18:15:00
1	Left middle	152.5	2013-02-20 18:30:00	27.4	63.7	18:30:00
1	Left middle	152.75	2013-02-20 18:45:00	27	69.3	18:45:00
1	Left middle	153	2013-02-20 19:00:00	26.5	71	19:00:00
1	Left middle	153.25	2013-02-20 19:15:00	27.4	65.4	19:15:00
1	Left middle	153.5	2013-02-20 19:30:00	26.8	70.7	19:30:00
1	Left middle	153.75	2013-02-20 19:45:00	26.4	68.1	19:45:00
1	Left middle	154	2013-02-20 20:00:00	26.4	69.4	20:00:00
1	Left middle	154.25	2013-02-20 20:15:00	27.4	69.2	20:15:00
1	Left middle	154.5	2013-02-20 20:30:00	27.2	65.8	20:30:00
1	Left middle	154.75	2013-02-20 20:45:00	26.6	71	20:45:00
1	Left middle	155	2013-02-20 21:00:00	27.3	65.9	21:00:00
1	Left middle	155.25	2013-02-20 21:15:00	27.1	67.7	21:15:00
1	Left middle	155.5	2013-02-20 21:30:00	26.6	71.7	21:30:00
1	Left middle	155.75	2013-02-20 21:45:00	27.4	64	21:45:00
1	Left middle	156	2013-02-20 22:00:00	27	69.4	22:00:00
1	Left middle	156.25	2013-02-20 22:15:00	26.6	70.7	22:15:00
1	Left middle	156.5	2013-02-20 22:30:00	27.4	65.6	22:30:00
1	Left middle	156.75	2013-02-20 22:45:00	26.8	70.7	22:45:00
1	Left middle	157	2013-02-20 23:00:00	26.4	68	23:00:00
1	Left middle	157.25	2013-02-20 23:15:00	26.4	69.2	23:15:00
1	Left middle	157.5	2013-02-20 23:30:00	27.4	69.4	23:30:00
1	Left middle	157.75	2013-02-20 23:45:00	27.1	65.8	23:45:00
1	Left middle	158	2013-02-21	26.6	70.9	00:00:00
1	Left middle	158.25	2013-02-21 00:15:00	27.4	66.4	00:15:00
1	Left middle	158.5	2013-02-21 00:30:00	27.2	67.4	00:30:00
1	Left middle	158.75	2013-02-21 00:45:00	26.6	71.5	00:45:00
1	Left middle	159	2013-02-21 01:00:00	26.4	65.5	01:00:00
1	Left middle	159.25	2013-02-21 01:15:00	26.6	70.5	01:15:00
1	Left middle	159.5	2013-02-21 01:30:00	27.4	66.8	01:30:00
1	Left middle	159.75	2013-02-21 01:45:00	27	67.6	01:45:00
1	Left middle	160	2013-02-21 02:00:00	26.5	72.2	02:00:00
1	Left middle	160.25	2013-02-21 02:15:00	27.5	63.6	02:15:00
1	Left middle	160.5	2013-02-21 02:30:00	27	68.9	02:30:00
1	Left middle	160.75	2013-02-21 02:45:00	26.5	71.5	02:45:00
1	Left middle	161	2013-02-21 03:00:00	27.4	65	03:00:00
1	Left middle	161.25	2013-02-21 03:15:00	26.9	70	03:15:00
1	Left middle	161.5	2013-02-21 03:30:00	26.7	68.5	03:30:00
1	Left middle	161.75	2013-02-21 03:45:00	27.3	66.5	03:45:00
1	Left middle	162	2013-02-21 04:00:00	26.7	71	04:00:00
1	Left middle	162.25	2013-02-21 04:15:00	26.4	66.3	04:15:00
1	Left middle	162.5	2013-02-21 04:30:00	26.6	70.1	04:30:00
1	Left middle	162.75	2013-02-21 04:45:00	27.4	67.8	04:45:00
1	Left middle	163	2013-02-21 05:00:00	27	66.9	05:00:00
1	Left middle	163.25	2013-02-21 05:15:00	26.5	71.9	05:15:00
1	Left middle	163.5	2013-02-21 05:30:00	27.5	64	05:30:00
1	Left middle	163.75	2013-02-21 05:45:00	27.1	68.3	05:45:00
1	Left middle	164	2013-02-21 06:00:00	26.5	71.7	06:00:00
1	Left middle	164.25	2013-02-21 06:15:00	27.5	64.3	06:15:00
1	Left middle	164.5	2013-02-21 06:30:00	27	69.4	06:30:00
1	Left middle	164.75	2013-02-21 06:45:00	26.6	70.1	06:45:00
1	Left middle	165	2013-02-21 07:00:00	27.3	66	07:00:00
1	Left middle	165.25	2013-02-21 07:15:00	26.7	69.2	07:15:00
1	Left middle	165.5	2013-02-21 07:30:00	27.4	67.6	07:30:00
1	Left middle	165.75	2013-02-21 07:45:00	27.4	66.7	07:45:00
1	Left middle	166	2013-02-21 08:00:00	26.7	71.3	08:00:00
1	Left middle	166.25	2013-02-21 08:15:00	26.9	64.8	08:15:00
1	Left middle	166.5	2013-02-21 08:30:00	27.3	68.9	08:30:00
1	Left middle	166.75	2013-02-21 08:45:00	26.7	69.7	08:45:00
1	Left middle	167	2013-02-21 09:00:00	26.5	67.3	09:00:00
1	Left middle	167.25	2013-02-21 09:15:00	27.3	71.1	09:15:00
1	Left middle	167.5	2013-02-21 09:30:00	27.4	64.5	09:30:00
1	Left middle	167.75	2013-02-21 09:45:00	26.8	70.3	09:45:00
1	Left middle	168	2013-02-21 10:00:00	26.6	66.7	10:00:00
1	Left middle	168.25	2013-02-21 10:15:00	27.5	67.2	10:15:00
1	Left middle	168.5	2013-02-21 10:30:00	26.8	70.7	10:30:00
1	Left middle	168.75	2013-02-21 10:45:00	26.6	65.3	10:45:00
1	Left middle	169	2013-02-21 11:00:00	26.4	63.1	11:00:00
1	Left middle	169.25	2013-02-21 11:15:00	27	69	11:15:00
1	Left middle	169.5	2013-02-21 11:30:00	26.6	71	11:30:00
1	Left middle	169.75	2013-02-21 11:45:00	26.4	67.1	11:45:00
1	Left middle	170	2013-02-21 12:00:00	27.3	70.4	12:00:00
1	Left middle	170.25	2013-02-21 12:15:00	27.2	64.8	12:15:00
1	Left middle	170.5	2013-02-21 12:30:00	26.7	68.6	12:30:00
1	Left middle	170.75	2013-02-21 12:45:00	27.2	70.4	12:45:00
1	Left middle	171	2013-02-21 13:00:00	27.2	64.6	13:00:00
1	Left middle	171.25	2013-02-21 13:15:00	26.7	69.7	13:15:00
1	Left middle	171.5	2013-02-21 13:30:00	27.2	68.4	13:30:00
1	Left middle	171.75	2013-02-21 13:45:00	27.1	67.1	13:45:00
1	Left middle	172	2013-02-21 14:00:00	26.6	70.8	14:00:00
1	Left middle	172.25	2013-02-21 14:15:00	27.4	64.6	14:15:00
1	Left middle	172.5	2013-02-21 14:30:00	27	70.3	14:30:00
1	Left middle	172.75	2013-02-21 14:45:00	26.6	68	14:45:00
1	Left middle	173	2013-02-21 15:00:00	26.6	69.4	15:00:00
1	Left middle	173.25	2013-02-21 15:15:00	27.4	68.6	15:15:00
1	Left middle	173.5	2013-02-21 15:30:00	27.1	66.1	15:30:00
1	Left middle	173.75	2013-02-21 15:45:00	26.6	71.4	15:45:00
1	Left middle	174	2013-02-21 16:00:00	27.4	65.3	16:00:00
1	Left middle	174.25	2013-02-21 16:15:00	27.1	68.4	16:15:00
1	Left middle	174.5	2013-02-21 16:30:00	26.7	71.5	16:30:00
1	Left middle	174.75	2013-02-21 16:45:00	27.4	64.5	16:45:00
1	Left middle	175	2013-02-21 17:00:00	27	70.2	17:00:00
1	Left middle	175.25	2013-02-21 17:15:00	26.6	67.9	17:15:00
1	Left middle	175.5	2013-02-21 17:30:00	26.5	68.6	17:30:00
1	Left middle	175.75	2013-02-21 17:45:00	27	71	17:45:00
1	Left middle	176	2013-02-21 18:00:00	27.3	65.2	18:00:00
1	Left middle	176.25	2013-02-21 18:15:00	26.8	70.7	18:15:00
1	Left middle	176.5	2013-02-21 18:30:00	26.5	67.9	18:30:00
1	Left middle	176.75	2013-02-21 18:45:00	26.4	69.2	18:45:00
1	Left middle	177	2013-02-21 19:00:00	27.3	69.8	19:00:00
1	Left middle	177.25	2013-02-21 19:15:00	27.2	66	19:15:00
1	Left middle	177.5	2013-02-21 19:30:00	26.7	71.1	19:30:00
1	Left middle	177.75	2013-02-21 19:45:00	27.1	66.6	19:45:00
1	Left middle	178	2013-02-21 20:00:00	27	68.1	20:00:00
1	Left middle	178.25	2013-02-21 20:15:00	26.6	71.7	20:15:00
1	Left middle	178.5	2013-02-21 20:30:00	27.3	64.8	20:30:00
1	Left middle	178.75	2013-02-21 20:45:00	26.8	70.1	20:45:00
1	Left middle	179	2013-02-21 21:00:00	26.8	68.8	21:00:00
1	Left middle	179.25	2013-02-21 21:15:00	27.2	67	21:15:00
1	Left middle	179.5	2013-02-21 21:30:00	26.7	71.3	21:30:00
1	Left middle	179.75	2013-02-21 21:45:00	26.4	66	21:45:00
1	Left middle	180	2013-02-21 22:00:00	26.6	70.5	22:00:00
1	Left middle	180.25	2013-02-21 22:15:00	27.3	67.8	22:15:00
1	Left middle	180.5	2013-02-21 22:30:00	27	67	22:30:00
1	Left middle	180.75	2013-02-21 22:45:00	26.6	72.2	22:45:00
1	Left middle	181	2013-02-21 23:00:00	27.3	64.4	23:00:00
1	Left middle	181.25	2013-02-21 23:15:00	27	68.8	23:15:00
1	Left middle	181.5	2013-02-21 23:30:00	26.6	71.8	23:30:00
1	Left middle	181.75	2013-02-21 23:45:00	27.3	64.9	23:45:00
1	Left middle	182	2013-02-22	26.8	70.1	00:00:00
1	Left middle	182.25	2013-02-22 00:15:00	26.9	68.6	00:15:00
1	Left middle	182.5	2013-02-22 00:30:00	27.2	66.9	00:30:00
1	Left middle	182.75	2013-02-22 00:45:00	26.6	71.3	00:45:00
1	Left middle	183	2013-02-22 01:00:00	27.3	65	01:00:00
1	Left middle	183.25	2013-02-22 01:15:00	27	68.4	01:15:00
1	Left middle	183.5	2013-02-22 01:30:00	26.5	71.9	01:30:00
1	Left middle	183.75	2013-02-22 01:45:00	27.3	64.7	01:45:00
1	Left middle	184	2013-02-22 02:00:00	26.8	69.9	02:00:00
1	Left middle	184.25	2013-02-22 02:15:00	26.8	69.7	02:15:00
1	Left middle	184.5	2013-02-22 02:30:00	27.2	66.4	02:30:00
1	Left middle	184.75	2013-02-22 02:45:00	26.7	71.1	02:45:00
1	Left middle	185	2013-02-22 03:00:00	27.1	66.2	03:00:00
1	Left middle	185.25	2013-02-22 03:15:00	27	68.4	03:15:00
1	Left middle	185.5	2013-02-22 03:30:00	26.5	71.7	03:30:00
1	Left middle	185.75	2013-02-22 03:45:00	27.2	64.7	03:45:00
1	Left middle	186	2013-02-22 04:00:00	26.8	70	04:00:00
1	Left middle	186.25	2013-02-22 04:15:00	26.7	69.9	04:15:00
1	Left middle	186.5	2013-02-22 04:30:00	27.2	66.5	04:30:00
1	Left middle	186.75	2013-02-22 04:45:00	26.7	71.3	04:45:00
1	Left middle	187	2013-02-22 05:00:00	27.1	66.5	05:00:00
1	Left middle	187.25	2013-02-22 05:15:00	27	68.3	05:15:00
1	Left middle	187.5	2013-02-22 05:30:00	26.5	71.8	05:30:00
1	Left middle	187.75	2013-02-22 05:45:00	26.4	65.3	05:45:00
1	Left middle	188	2013-02-22 06:00:00	26.7	68.7	06:00:00
1	Left middle	189	2013-02-22 07:00:00	26.9	64.7	07:00:00
1	Left middle	189.25	2013-02-22 07:15:00	26.5	71.3	07:15:00
1	Left middle	189.5	2013-02-22 07:30:00	26.8	66.9	07:30:00
1	Left middle	189.75	2013-02-22 07:45:00	27	67.7	07:45:00
1	Left middle	190	2013-02-22 08:00:00	26.5	71.8	08:00:00
1	Left middle	190.25	2013-02-22 08:15:00	27.3	64.3	08:15:00
1	Left middle	190.5	2013-02-22 08:30:00	26.9	69.8	08:30:00
1	Left middle	190.75	2013-02-22 08:45:00	26.5	69.4	08:45:00
1	Left middle	191	2013-02-22 09:00:00	26.4	66.2	09:00:00
1	Left middle	191.25	2013-02-22 09:15:00	27.2	71.2	09:15:00
1	Left middle	191.5	2013-02-22 09:30:00	27.3	64.9	09:30:00
1	Left middle	191.75	2013-02-22 09:45:00	26.9	69.4	09:45:00
1	Left middle	192	2013-02-22 10:00:00	26.9	69.7	10:00:00
1	Left middle	192.25	2013-02-22 10:15:00	27.3	66.3	10:15:00
1	Left middle	192.5	2013-02-22 10:30:00	26.7	70.8	10:30:00
1	Left middle	192.75	2013-02-22 10:45:00	27.4	64.2	10:45:00
1	Left middle	193	2013-02-22 11:00:00	27	69.3	11:00:00
1	Left middle	193.25	2013-02-22 11:15:00	26.6	70	11:15:00
1	Left middle	193.5	2013-02-22 11:30:00	27.3	66.3	11:30:00
1	Left middle	193.75	2013-02-22 11:45:00	27	70.8	11:45:00
1	Left middle	194	2013-02-22 12:00:00	26.6	65.8	12:00:00
1	Left middle	194.25	2013-02-22 12:15:00	26.8	70.3	12:15:00
1	Left middle	194.5	2013-02-22 12:30:00	27.4	68.1	12:30:00
1	Left middle	194.75	2013-02-22 12:45:00	27.1	66.3	12:45:00
1	Left middle	195	2013-02-22 13:00:00	26.8	71.2	13:00:00
1	Left middle	195.25	2013-02-22 13:15:00	27.5	66.1	13:15:00
1	Left middle	195.5	2013-02-22 13:30:00	27.1	66.5	13:30:00
1	Left middle	195.75	2013-02-22 13:45:00	26.7	71.9	13:45:00
1	Left middle	196	2013-02-22 14:00:00	27.5	64.9	14:00:00
1	Left middle	196.25	2013-02-22 14:15:00	27	67.6	14:15:00
1	Left middle	196.5	2013-02-22 14:30:00	26.9	72	14:30:00
1	Left middle	196.75	2013-02-22 14:45:00	27.4	63.6	14:45:00
1	Left middle	197	2013-02-22 15:00:00	26.9	68.3	15:00:00
1	Left middle	197.25	2013-02-22 15:15:00	27	66.9	15:15:00
1	Left middle	197.5	2013-02-22 15:30:00	27.5	69.4	15:30:00
1	Left middle	197.75	2013-02-22 15:45:00	27.1	64.3	15:45:00
1	Left middle	198	2013-02-22 16:00:00	26.7	70.6	16:00:00
1	Left middle	198.25	2013-02-22 16:15:00	27.6	67	16:15:00
1	Left middle	198.5	2013-02-22 16:30:00	27.4	66	16:30:00
1	Left middle	198.75	2013-02-22 16:45:00	26.8	70.9	16:45:00
1	Left middle	199	2013-02-22 17:00:00	27.5	65.5	17:00:00
1	Left middle	199.25	2013-02-22 17:15:00	27.3	67.7	17:15:00
1	Left middle	199.5	2013-02-22 17:30:00	26.7	71	17:30:00
1	Left middle	199.75	2013-02-22 17:45:00	26.6	65	17:45:00
1	Left middle	200	2013-02-22 18:00:00	26.8	71.2	18:00:00
1	Left middle	200.25	2013-02-22 18:15:00	27.5	65.9	18:15:00
1	Left middle	200.5	2013-02-22 18:30:00	27	67.9	18:30:00
1	Left middle	200.75	2013-02-22 18:45:00	26.6	71.8	18:45:00
1	Left middle	201	2013-02-22 19:00:00	26.5	65.2	19:00:00
1	Left middle	201.25	2013-02-22 19:15:00	26.5	71.5	19:15:00
1	Left middle	201.5	2013-02-22 19:30:00	27.4	66.9	19:30:00
1	Left middle	201.75	2013-02-22 19:45:00	27.1	67.6	19:45:00
1	Left middle	202	2013-02-22 20:00:00	26.6	70.5	20:00:00
1	Left middle	202.25	2013-02-22 20:15:00	27.4	63.6	20:15:00
1	Left middle	202.5	2013-02-22 20:30:00	26.8	68.5	20:30:00
1	Left middle	202.75	2013-02-22 20:45:00	27.2	70.9	20:45:00
1	Left middle	203	2013-02-22 21:00:00	27.2	64.6	21:00:00
1	Left middle	203.25	2013-02-22 21:15:00	26.7	70.8	21:15:00
1	Left middle	203.5	2013-02-22 21:30:00	27.4	67.1	21:30:00
1	Left middle	203.75	2013-02-22 21:45:00	27.2	67.1	21:45:00
1	Left middle	204	2013-02-22 22:00:00	26.7	71.6	22:00:00
1	Left middle	204.25	2013-02-22 22:15:00	26.5	65.7	22:15:00
1	Left middle	204.5	2013-02-22 22:30:00	26.5	70.8	22:30:00
1	Left middle	204.75	2013-02-22 22:45:00	27.4	68	22:45:00
1	Left middle	205	2013-02-22 23:00:00	27.2	66.8	23:00:00
1	Left middle	205.25	2013-02-22 23:15:00	26.7	71.7	23:15:00
1	Left middle	205.5	2013-02-22 23:30:00	26.5	66.6	23:30:00
1	Left middle	205.75	2013-02-22 23:45:00	26.4	70.2	23:45:00
1	Left middle	206	2013-02-23	27.4	69.2	00:00:00
1	Left middle	206.25	2013-02-23 00:15:00	27.2	66.1	00:15:00
1	Left middle	206.5	2013-02-23 00:30:00	26.7	71.5	00:30:00
1	Left middle	206.75	2013-02-23 00:45:00	26.5	67.7	00:45:00
1	Left middle	207	2013-02-23 01:00:00	26.5	68.8	01:00:00
1	Left middle	207.25	2013-02-23 01:15:00	27.4	70.5	01:15:00
1	Left middle	207.5	2013-02-23 01:30:00	27.2	65.1	01:30:00
1	Left middle	207.75	2013-02-23 01:45:00	26.8	70.8	01:45:00
1	Left middle	208	2013-02-23 02:00:00	26.5	69.1	02:00:00
1	Left middle	208.25	2013-02-23 02:15:00	26.4	68.1	02:15:00
1	Left middle	208.5	2013-02-23 02:30:00	27.2	71.2	02:30:00
1	Left middle	208.75	2013-02-23 02:45:00	27.2	64.9	02:45:00
1	Left middle	209	2013-02-23 03:00:00	26.8	70.7	03:00:00
1	Left middle	209.25	2013-02-23 03:15:00	26.5	69.4	03:15:00
1	Left middle	209.5	2013-02-23 03:30:00	26.4	67.9	03:30:00
1	Left middle	209.75	2013-02-23 03:45:00	27.2	71.6	03:45:00
1	Left middle	210	2013-02-23 04:00:00	27.2	64.6	04:00:00
1	Left middle	210.25	2013-02-23 04:15:00	26.8	70.5	04:15:00
1	Left middle	210.5	2013-02-23 04:30:00	26.5	69.8	04:30:00
1	Left middle	210.75	2013-02-23 04:45:00	26.4	67.5	04:45:00
1	Left middle	211	2013-02-23 05:00:00	27.1	71.9	05:00:00
1	Left middle	211.25	2013-02-23 05:15:00	27.3	64.3	05:15:00
1	Left middle	211.5	2013-02-23 05:30:00	26.9	70.2	05:30:00
1	Left middle	211.75	2013-02-23 05:45:00	26.5	70.3	05:45:00
1	Left middle	212	2013-02-23 06:00:00	26.5	67.2	06:00:00
1	Left middle	212.25	2013-02-23 06:15:00	26.9	72.2	06:15:00
1	Left middle	212.5	2013-02-23 06:30:00	27.3	64.1	06:30:00
1	Left middle	212.75	2013-02-23 06:45:00	26.9	69.8	06:45:00
1	Left middle	213	2013-02-23 07:00:00	26.5	71.1	07:00:00
1	Left middle	213.25	2013-02-23 07:15:00	26.5	66.3	07:15:00
1	Left middle	213.5	2013-02-23 07:30:00	26.7	72.2	07:30:00
1	Left middle	213.75	2013-02-23 07:45:00	27.3	65	07:45:00
1	Left middle	214	2013-02-23 08:00:00	26.8	68.8	08:00:00
1	Left middle	214.25	2013-02-23 08:15:00	27.2	70.3	08:15:00
1	Left middle	214.5	2013-02-23 08:30:00	27.5	65.4	08:30:00
1	Left middle	214.75	2013-02-23 08:45:00	26.9	69.8	08:45:00
1	Left middle	215	2013-02-23 09:00:00	27.4	68.6	09:00:00
1	Left middle	215.25	2013-02-23 09:15:00	27.2	65.9	09:15:00
1	Left middle	215.5	2013-02-23 09:30:00	26.8	71.6	09:30:00
1	Left middle	215.75	2013-02-23 09:45:00	27.6	64.4	09:45:00
1	Left middle	216	2013-02-23 10:00:00	27.2	68.1	10:00:00
1	Left middle	216.25	2013-02-23 10:15:00	27	71.5	10:15:00
1	Left middle	216.5	2013-02-23 10:30:00	27.5	63.6	10:30:00
1	Left middle	216.75	2013-02-23 10:45:00	26.8	61.2	10:45:00
1	Left middle	217	2013-02-23 11:00:00	27.6	68.8	11:00:00
1	Left middle	217.25	2013-02-23 11:15:00	27.2	68.5	11:15:00
1	Left middle	217.5	2013-02-23 11:30:00	26.9	66.6	11:30:00
1	Left middle	217.75	2013-02-23 11:45:00	27.1	71.7	11:45:00
1	Left middle	218	2013-02-23 12:00:00	27.5	63.6	12:00:00
1	Left middle	218.25	2013-02-23 12:15:00	26.9	69.2	12:15:00
1	Left middle	218.5	2013-02-23 12:30:00	27.2	69.2	12:30:00
1	Left middle	218.75	2013-02-23 12:45:00	27.5	65.4	12:45:00
1	Left middle	219	2013-02-23 13:00:00	26.9	70.7	13:00:00
1	Left middle	219.25	2013-02-23 13:15:00	27	65.3	13:15:00
1	Left middle	219.5	2013-02-23 13:30:00	27.2	67.9	13:30:00
1	Left middle	219.75	2013-02-23 13:45:00	26.7	70.4	13:45:00
1	Left middle	220	2013-02-23 14:00:00	26.8	65.8	14:00:00
1	Left middle	220.25	2013-02-23 14:15:00	27.5	69.6	14:15:00
1	Left middle	220.5	2013-02-23 14:30:00	27.1	64.9	14:30:00
1	Left middle	220.75	2013-02-23 14:45:00	26.7	69.3	14:45:00
1	Left middle	221	2013-02-23 15:00:00	27.6	68.6	15:00:00
1	Left middle	221.25	2013-02-23 15:15:00	27.3	65.1	15:15:00
1	Left middle	221.5	2013-02-23 15:30:00	26.8	70.9	15:30:00
1	Left middle	221.75	2013-02-23 15:45:00	27.5	65.8	15:45:00
1	Left middle	222	2013-02-23 16:00:00	27.1	67.7	16:00:00
1	Left middle	222.25	2013-02-23 16:15:00	26.9	71.5	16:15:00
1	Left middle	222.5	2013-02-23 16:30:00	27.4	64.1	16:30:00
1	Left middle	222.75	2013-02-23 16:45:00	26.9	70	16:45:00
1	Left middle	223	2013-02-23 17:00:00	27.4	67.2	17:00:00
1	Left middle	223.25	2013-02-23 17:15:00	27.3	67.1	17:15:00
1	Left middle	223.5	2013-02-23 17:30:00	26.8	71.3	17:30:00
1	Left middle	223.75	2013-02-23 17:45:00	26.6	65.2	17:45:00
1	Left middle	224	2013-02-23 18:00:00	26.5	71.2	18:00:00
1	Left middle	224.25	2013-02-23 18:15:00	27.4	66.7	18:15:00
1	Left middle	224.5	2013-02-23 18:30:00	27	67.6	18:30:00
1	Left middle	224.75	2013-02-23 18:45:00	26.6	71.6	18:45:00
1	Left middle	225	2013-02-23 19:00:00	27.3	64.3	19:00:00
1	Left middle	225.25	2013-02-23 19:15:00	26.9	70.2	19:15:00
1	Left middle	225.5	2013-02-23 19:30:00	26.7	68.3	19:30:00
1	Left middle	225.75	2013-02-23 19:45:00	27.2	67.2	19:45:00
1	Left middle	226	2013-02-23 20:00:00	26.7	71.4	20:00:00
1	Left middle	226.25	2013-02-23 20:15:00	26.5	65.3	20:15:00
1	Left middle	226.5	2013-02-23 20:30:00	26.6	71.4	20:30:00
1	Left middle	226.75	2013-02-23 20:45:00	27.4	67	20:45:00
1	Left middle	227	2013-02-23 21:00:00	27.1	67.4	21:00:00
1	Left middle	227.25	2013-02-23 21:15:00	26.7	72.2	21:15:00
1	Left middle	227.5	2013-02-23 21:30:00	27.4	64.6	21:30:00
1	Left middle	227.75	2013-02-23 21:45:00	27	69.3	21:45:00
1	Left middle	228	2013-02-23 22:00:00	26.7	69.9	22:00:00
1	Left middle	228.25	2013-02-23 22:15:00	27.4	66.2	22:15:00
1	Left middle	228.5	2013-02-23 22:30:00	26.8	71.2	22:30:00
1	Left middle	228.75	2013-02-23 22:45:00	26.6	66.8	22:45:00
1	Left middle	229	2013-02-23 23:00:00	26.5	70.3	23:00:00
1	Left middle	229.25	2013-02-23 23:15:00	27.4	68.4	23:15:00
1	Left middle	229.5	2013-02-23 23:30:00	27.2	66.7	23:30:00
1	Left middle	229.75	2013-02-23 23:45:00	26.7	71.8	23:45:00
1	Left middle	230	2013-02-24	26.5	66.9	00:00:00
1	Left middle	230.25	2013-02-24 00:15:00	26.4	70.3	00:15:00
1	Left middle	230.5	2013-02-24 00:30:00	27.3	68.9	00:30:00
1	Left middle	230.75	2013-02-24 00:45:00	27.1	66.7	00:45:00
1	Left middle	231	2013-02-24 01:00:00	26.7	71.9	01:00:00
1	Left middle	231.25	2013-02-24 01:15:00	26.5	67.2	01:15:00
1	Left middle	231.5	2013-02-24 01:30:00	26.4	70	01:30:00
1	Left middle	231.75	2013-02-24 01:45:00	27.3	69.8	01:45:00
[truncated: 63,295 more rows]

## Sheet: Key to missing and masked data
Empty data cell	Missing data due to operational failures of Hobo monitors
Gray shaded cell	For one 30 hour period during the overlapping incubation of bioassay runs 3 and 4, humidity dropped due to equipment malfunction. These data cells are marked as such, and were masked during the summarizations of data presented in Figures 5 and 6.
